# Supplementary material for: Unlocking the potentials of cyanobacterial photosynthesis for directly converting carbon dioxide into glucose
Source: Nat Commun. 2023 Jun 9;14:3425. doi: 10.1038/s41467-023-39222-w (PMC10256809; doi:10.1038/s41467-023-39222-w)
Supplement: Supplementary file 4 — Supplementary Data 1 [file 41467_2023_39222_MOESM4_ESM.xlsx]

## Sheet: Sheet1
Note: *The p-value is the statistical analysis value of the two-tailed unpaired Student’s t-test, and the adjustments were made for multiple comparisons to obtain p-adj. Statistical significance determined using DESeq2 (|log2FoldChange|≥log2(1.5), p-adj < 0.05)
locus_tag	old_locus_tag	function	logFC	fold change	type	pvalue	qvalue
SYNPCC7942_RS10360	Synpcc7942_2042	hypothetical protein	10.3087	1268.33	up	0.0002773	0.00174942
SYNPCC7942_RS04490	Synpcc7942_0871	type II toxin-antitoxin system HicB family antitoxin	10.1824	1162	up	0.00210279	0.00945392
SYNPCC7942_RS00910	Synpcc7942_0179	tRNA-binding protein	10.182	1161.67	up	0.00014159	0.000991495
SYNPCC7942_RS10855	Synpcc7942_2139	glutathione S-transferase family protein	9.91538	965.667	up	8.03e-06	8.02e-05
SYNPCC7942_RS05955	Synpcc7942_1162	DMT family transporter	4.77698	27.4166	up	1.26e-193	8.66e-191
SYNPCC7942_RS05960	Synpcc7942_1163	MFS transporter	4.25343	19.0726	up	3.46e-174	1.58e-171
SYNPCC7942_RS05950	Synpcc7942_1161	DMT family transporter	·	10.2836	up	4.77e-66	8.17e-64
SYNPCC7942_RS05810	Synpcc7942_1135	gamma-glutamylcyclotransferase	3.15552	8.91061	up	1.24e-06	1.57e-05
SYNPCC7942_RS03935	Synpcc7942_0760	restriction endonuclease	2.96693	7.81871	up	0.000269981	0.00170718
SYNPCC7942_RS07945	_	hypothetical protein	2.92054	7.57127	up	7.76e-06	7.81e-05
SYNPCC7942_RS13690	Synpcc7942_0758	DUF488 domain-containing protein	2.57212	5.94683	up	4.49e-06	4.99e-05
SYNPCC7942_RS12390	Synpcc7942_R0015	_	2.44286	5.43717	up	2.75e-05	0.000240452
SYNPCC7942_RS03745	Synpcc7942_0724	hypothetical protein	2.44273	5.4367	up	0.00485375	0.0191894
SYNPCC7942_RS07980	Synpcc7942_1563	YbjN domain-containing protein	2.35602	5.11957	up	0.00841794	0.0298553
SYNPCC7942_RS13345	Synpcc7942_B2637	ParA family protein	2.22486	4.67465	up	1.07e-06	1.4e-05
SYNPCC7942_RS05595	Synpcc7942_1090	TPM domain-containing protein	2.03668	4.103	up	1.39e-33	1.52e-31
SYNPCC7942_RS08200	Synpcc7942_1607	iron uptake porin	1.87574	3.6699	up	1.39e-18	7.91e-17
SYNPCC7942_RS11090	Synpcc7942_2182	hypothetical protein	1.85671	3.62182	up	0.00302855	0.0129565
SYNPCC7942_RS13640	Synpcc7942_B2626	ParB/RepB/Spo0J family partition protein	1.85596	3.61993	up	0.00302855	0.0129565
SYNPCC7942_RS06160	Synpcc7942_1203	type II toxin-antitoxin system VapC family toxin	1.85283	3.61208	up	0.000714211	0.00382683
SYNPCC7942_RS13390	Synpcc7942_B2616	four-helix bundle copper-binding protein	1.81601	3.52106	up	4.5e-05	0.000361707
SYNPCC7942_RS03410	Synpcc7942_0666	J domain-containing protein	1.8062	3.49719	up	4.67e-05	0.00037292
SYNPCC7942_RS00295	Synpcc7942_0059	hypothetical protein	1.69228	3.23167	up	5.18e-05	0.000409064
SYNPCC7942_RS09645	Synpcc7942_1902	glycosyltransferase family 4 protein	1.64867	3.13544	up	6.6e-17	3.28e-15
SYNPCC7942_RS11000	Synpcc7942_2164	Rieske 2Fe-2S domain-containing protein	1.64001	3.11668	up	8.2e-16	3.74e-14
SYNPCC7942_RS08050	Synpcc7942_1576	clcA; H(+)/Cl(-) exchange transporter ClcA	1.63996	3.11656	up	4.58e-22	3.13e-20
SYNPCC7942_RS04125	Synpcc7942_0797	hypothetical protein	1.63847	3.11336	up	2.45e-09	5.2e-08
SYNPCC7942_RS01395	Synpcc7942_0274	nucleotidyltransferase family protein	1.632	3.09943	up	4.98e-07	7.1e-06
SYNPCC7942_RS07475	Synpcc7942_1461	thiol oxidoreductase	1.6285	3.09192	up	5.29e-15	2.1e-13
SYNPCC7942_RS13070	Synpcc7942_2572	DUF1825 family protein	1.60865	3.04966	up	1.77e-14	6.64e-13
SYNPCC7942_RS03750	Synpcc7942_0725	DEAD/DEAH box helicase	1.58756	3.00541	up	0.00156333	0.00743124
SYNPCC7942_RS07885	Synpcc7942_1546	RNB domain-containing ribonuclease	1.56848	2.96592	up	1.3e-06	1.63e-05
SYNPCC7942_RS03145	Synpcc7942_0613	sixA; phosphohistidine phosphatase SixA	1.55607	2.94052	up	8.22e-12	2.3e-10
SYNPCC7942_RS07800	Synpcc7942_1526	E3 ubiquitin ligase family protein	1.53753	2.90297	up	1.83e-05	0.000167181
SYNPCC7942_RS14125	_	hypothetical protein	1.51637	2.8607	up	1.66e-06	2.05e-05
SYNPCC7942_RS05130	Synpcc7942_1000	endonuclease/exonuclease/phosphatase family protein	1.50822	2.84459	up	4.78e-23	3.74e-21
SYNPCC7942_RS12505	Synpcc7942_2460	dcm; DNA (cytosine-5-)-methyltransferase	1.50537	2.83898	up	3.83e-17	2.02e-15
SYNPCC7942_RS08045	Synpcc7942_1575	glycogen debranching enzyme N-terminal domain-containing protein	1.50171	2.83178	up	3e-20	1.91e-18
SYNPCC7942_RS06195	Synpcc7942_1210	DUF4160 domain-containing protein	1.49975	2.82794	up	9.91e-09	1.88e-07
SYNPCC7942_RS02805	Synpcc7942_0551	hypothetical protein	1.48717	2.80339	up	2.13e-15	9.1e-14
SYNPCC7942_RS04985	Synpcc7942_0970	crtD; C-3',4' desaturase CrtD	1.47833	2.78626	up	7.2e-15	2.78e-13
SYNPCC7942_RS08280	Synpcc7942_1623	hypothetical protein	1.41442	2.66553	up	0.00654554	0.0243974
SYNPCC7942_RS01165	Synpcc7942_0229	hypothetical protein	1.41213	2.6613	up	2.38e-22	1.76e-20
SYNPCC7942_RS03005	Synpcc7942_R0006	_	1.41184	2.66076	up	2.62e-12	7.8e-11
SYNPCC7942_RS13090	Synpcc7942_R0050	_	1.41184	2.66076	up	2.62e-12	7.8e-11
SYNPCC7942_RS13685	Synpcc7942_0648	trypsin-like peptidase domain-containing protein	1.40716	2.65215	up	7.37e-06	7.48e-05
SYNPCC7942_RS10095	Synpcc7942_1991	mscL; large conductance mechanosensitive channel protein MscL	1.39961	2.6383	up	1.25e-16	5.88e-15
SYNPCC7942_RS00145	Synpcc7942_0028	alpha/beta hydrolase	1.38193	2.60618	up	1.16e-07	1.83e-06
SYNPCC7942_RS09655	Synpcc7942_1904	HlyD family type I secretion periplasmic adaptor subunit	1.3707	2.58596	up	5.14e-19	3e-17
SYNPCC7942_RS14130	#N/A	hypothetical protein	1.36169	2.56986	up	7.35e-07	1.01e-05
SYNPCC7942_RS07200	Synpcc7942_1407	iron ABC transporter permease	1.35413	2.55643	up	2.79e-18	1.56e-16
SYNPCC7942_RS09640	Synpcc7942_1901	glycosyltransferase family 4 protein	1.34702	2.54387	up	2.6e-09	5.48e-08
SYNPCC7942_RS09990	Synpcc7942_1969	hypothetical protein	1.3466	2.54312	up	9.21e-17	4.51e-15
SYNPCC7942_RS12645	Synpcc7942_2492	ABC transporter ATP-binding protein	1.33107	2.51589	up	1.14e-07	1.82e-06
SYNPCC7942_RS06190	Synpcc7942_1209	DUF2442 domain-containing protein	1.32697	2.50875	up	6.35e-13	2.07e-11
SYNPCC7942_RS00415	Synpcc7942_0084	hypothetical protein	1.31884	2.49465	up	2.82e-09	5.86e-08
SYNPCC7942_RS07125	Synpcc7942_1392	choice-of-anchor I family protein	1.31748	2.4923	up	2.51e-19	1.53e-17
SYNPCC7942_RS09415	Synpcc7942_1856	nucleoside deaminase	1.31634	2.49033	up	0.000376588	0.0022464
SYNPCC7942_RS13570	_	ANL24	1.30354	2.46834	up	0.0018178	0.00842154
SYNPCC7942_RS06450	Synpcc7942_1259	TRC40/GET3/ArsA family transport-energizing ATPase	1.30191	2.46554	up	4.54e-16	2.11e-14
SYNPCC7942_RS09475	Synpcc7942_1867	deoxyribodipyrimidine photo-lyase	1.29734	2.45775	up	0.00620892	0.0234483
SYNPCC7942_RS09360	Synpcc7942_1845	hypothetical protein	1.29417	2.45236	up	3.18e-13	1.06e-11
SYNPCC7942_RS01320	Synpcc7942_0259	hypothetical protein	1.28331	2.43397	up	0.000111294	0.000797707
SYNPCC7942_RS02705	Synpcc7942_0532	DUF5615 family PIN-like protein	1.27587	2.42145	up	0.00179478	0.00834313
SYNPCC7942_RS08075	Synpcc7942_1581	hypothetical protein	1.27296	2.41656	up	5.96e-15	2.33e-13
SYNPCC7942_RS05065	Synpcc7942_0986	glycosyltransferase family 4 protein	1.26895	2.40987	up	1.54e-15	6.81e-14
SYNPCC7942_RS07830	Synpcc7942_1532	modB; molybdate ABC transporter permease subunit	1.24521	2.37053	up	0.00103615	0.00521506
SYNPCC7942_RS03440	Synpcc7942_0672	RNA polymerase sigma factor, RpoD/SigA family	1.24367	2.36801	up	2.15e-12	6.53e-11
SYNPCC7942_RS03930	Synpcc7942_0759	hypothetical protein	1.23261	2.34991	up	3.71e-09	7.4e-08
SYNPCC7942_RS06505	_	hypothetical protein	1.21499	2.32138	up	9.62e-15	3.66e-13
SYNPCC7942_RS13175	Synpcc7942_2587	DUF3916 domain-containing protein	1.21332	2.3187	up	7.02e-07	9.65e-06
SYNPCC7942_RS07480	Synpcc7942_1462	iron-regulated protein A	1.21245	2.3173	up	3.68e-11	9.51e-10
SYNPCC7942_RS10520	Synpcc7942_2075	sulfurtransferase TusA family protein	1.20994	2.31328	up	1.13e-09	2.55e-08
SYNPCC7942_RS01390	Synpcc7942_0273	dephospho-CoA kinase	1.20372	2.30333	up	2.58e-06	3.05e-05
SYNPCC7942_RS07450	Synpcc7942_1456	fabD; ACP S-malonyltransferase	1.20303	2.30222	up	1.88e-08	3.34e-07
SYNPCC7942_RS01065	Synpcc7942_0210	hypothetical protein	1.19193	2.28457	up	2.88e-08	4.9e-07
SYNPCC7942_RS08035	Synpcc7942_1573	glucose 1-dehydrogenase	1.18802	2.2784	up	2.03e-14	7.5e-13
SYNPCC7942_RS08775	Synpcc7942_1724	hypothetical protein	1.17267	2.25428	up	4.91e-15	1.98e-13
SYNPCC7942_RS05970	Synpcc7942_1164	hypothetical protein	1.17167	2.25272	up	1.07e-05	0.00010255
SYNPCC7942_RS10055	Synpcc7942_1983	pds; 15-cis-phytoene desaturase	1.17161	2.25263	up	9.82e-12	2.66e-10
SYNPCC7942_RS02740	Synpcc7942_0539	CPBP family intramembrane metalloprotease	1.1628	2.23891	up	0.00723509	0.0263777
SYNPCC7942_RS13480	Synpcc7942_B2655	DUF4062 domain-containing protein	1.15668	2.22944	up	0.00699657	0.0255762
SYNPCC7942_RS09435	Synpcc7942_1860	response regulator transcription factor	1.14478	2.21112	up	2.93e-10	7.09e-09
SYNPCC7942_RS13675	Synpcc7942_0456	photosystem II reaction center protein K	1.14274	2.208	up	4.51e-06	5e-05
SYNPCC7942_RS11360	Synpcc7942_2237	cobalamin biosynthesis protein	1.14202	2.2069	up	1.24e-05	0.000117071
SYNPCC7942_RS07495	Synpcc7942_1465	Rrf2 family transcriptional regulator	1.14042	2.20445	up	8.59e-05	0.000634229
SYNPCC7942_RS12650	Synpcc7942_2493	ABC transporter ATP-binding protein	1.13948	2.20301	up	3.55e-06	4.06e-05
SYNPCC7942_RS08040	Synpcc7942_1574	glucosidase	1.13786	2.20055	up	9.77e-13	3.11e-11
SYNPCC7942_RS08270	Synpcc7942_1621	B12-binding domain-containing radical SAM protein	1.1374	2.19984	up	1.28e-12	3.98e-11
SYNPCC7942_RS00320	Synpcc7942_0065	translation initiation factor IF-3	1.13266	2.19263	up	3.32e-06	3.83e-05
SYNPCC7942_RS04955	Synpcc7942_0964	hypothetical protein	1.12847	2.18626	up	2.94e-11	7.66e-10
SYNPCC7942_RS13165	Synpcc7942_2585	Rrf2 family transcriptional regulator	1.12753	2.18485	up	4.72e-06	5.19e-05
SYNPCC7942_RS09040	Synpcc7942_1779	recN; DNA repair protein RecN	1.12446	2.1802	up	7.34e-08	1.19e-06
SYNPCC7942_RS07555	_	c-type cytochrome	1.11777	2.17012	up	3.07e-08	5.18e-07
SYNPCC7942_RS05025	_	hypothetical protein	1.11741	2.16958	up	3.15e-07	4.59e-06
SYNPCC7942_RS08875	Synpcc7942_1744	acyl-CoA thioesterase	1.11544	2.16661	up	0.00191674	0.00879069
SYNPCC7942_RS05345	Synpcc7942_1042	hypothetical protein	1.11411	2.16461	up	0.00212905	0.00954065
SYNPCC7942_RS01040	Synpcc7942_0205	bifunctional nicotinamide-nucleotide adenylyltransferase/Nudix hydroxylase	1.10807	2.15557	up	5.16e-10	1.22e-08
SYNPCC7942_RS13750	Synpcc7942_1290	metallothionein	1.1064	2.15308	up	1.97e-12	6.06e-11
SYNPCC7942_RS07485	Synpcc7942_1463	iron uptake porin	1.09438	2.13521	up	5.02e-07	7.1e-06
SYNPCC7942_RS11045	Synpcc7942_2173	(2Fe-2S) ferredoxin domain-containing protein	1.0941	2.13481	up	2.39e-10	5.84e-09
SYNPCC7942_RS11035	Synpcc7942_2171	DNA starvation/stationary phase protection protein	1.09371	2.13422	up	2.82e-12	8.3e-11
SYNPCC7942_RS11480	Synpcc7942_2259	rimM; ribosome maturation factor RimM	1.09343	2.1338	up	4.46e-08	7.4e-07
SYNPCC7942_RS00400	Synpcc7942_0081	RNA-binding S4 domain-containing protein	1.09135	2.13073	up	0.000129923	0.000912128
SYNPCC7942_RS11145	Synpcc7942_2194	DUF3307 domain-containing protein	1.08882	2.127	up	0.000720931	0.00385148
SYNPCC7942_RS02645	Synpcc7942_0521	pentapeptide repeat-containing protein	1.08853	2.12657	up	0.0123848	0.0407723
SYNPCC7942_RS13495	Synpcc7942_B2656	hypothetical protein	1.08734	2.12482	up	0.00011695	0.000829556
SYNPCC7942_RS08195	Synpcc7942_1606	fasciclin domain-containing protein	1.07794	2.11103	up	8.33e-12	2.3e-10
SYNPCC7942_RS05460	Synpcc7942_1064	restriction endonuclease subunit S	1.06762	2.09597	up	1.82e-07	2.76e-06
SYNPCC7942_RS02835	Synpcc7942_0557	hypothetical protein	1.06759	2.09592	up	1.62e-06	2e-05
SYNPCC7942_RS05410	Synpcc7942_1055	phycobilisome maturation protein	1.06086	2.08618	up	0.00287626	0.0124019
SYNPCC7942_RS01210	Synpcc7942_0238	sulfite exporter TauE/SafE family protein	1.05897	2.08344	up	4.6e-07	6.62e-06
SYNPCC7942_RS01795	Synpcc7942_0353	bile acid:sodium symporter family protein	1.05089	2.07181	up	5.17e-06	5.64e-05
SYNPCC7942_RS12775	Synpcc7942_2516	hypothetical protein	1.04708	2.06634	up	0.000338069	0.00203436
SYNPCC7942_RS14150	#N/A	hypothetical protein	1.04342	2.0611	up	0.000283539	0.00177188
SYNPCC7942_RS10975	Synpcc7942_2160	alanine--glyoxylate aminotransferase family protein	1.03653	2.05129	up	3.8e-09	7.54e-08
SYNPCC7942_RS10850	Synpcc7942_2138	type II toxin-antitoxin system HicA family toxin	1.03604	2.0506	up	0.00912368	0.0320676
SYNPCC7942_RS09110	Synpcc7942_1793	trxA; thioredoxin	1.0349	2.04897	up	1.11e-05	0.000105296
SYNPCC7942_RS03530	Synpcc7942_0688	winged helix-turn-helix transcriptional regulator	1.02704	2.03784	up	2.61e-05	0.00023024
SYNPCC7942_RS09650	Synpcc7942_1903	class I SAM-dependent methyltransferase	1.02693	2.03768	up	3.06e-09	6.3e-08
SYNPCC7942_RS13335	Synpcc7942_B2615	nucleotidyltransferase domain-containing protein	1.02485	2.03475	up	0.00101375	0.00512113
SYNPCC7942_RS07130	Synpcc7942_1393	histone deacetylase	1.01664	2.02321	up	0.0121548	0.0403392
SYNPCC7942_RS01400	Synpcc7942_0275	DUF86 domain-containing protein	1.01526	2.02127	up	0.00729967	0.0265073
SYNPCC7942_RS06425	Synpcc7942_1254	cyclic nucleotide-binding domain-containing protein	1.01519	2.02117	up	1.73e-06	2.11e-05
SYNPCC7942_RS01185	Synpcc7942_0233	hypothetical protein	1.01122	2.01562	up	0.00010517	0.000757093
SYNPCC7942_RS13980	Synpcc7942_0907	hypothetical protein	1.00841	2.01169	up	2.05e-06	2.47e-05
SYNPCC7942_RS09300	Synpcc7942_1833	ParA family protein	1.00604	2.00839	up	0.000421933	0.00246849
SYNPCC7942_RS08695	Synpcc7942_1709	DUF697 domain-containing protein	1.00083	2.00116	up	2.07e-06	2.49e-05
SYNPCC7942_RS03590	Synpcc7942_0700	universal stress protein	-1.02137	0.492647	down	1.28e-24	1.06e-22
SYNPCC7942_RS01280	Synpcc7942_0251	3'-5' exonuclease	-1.02482	0.491472	down	2.87e-13	9.7e-12
SYNPCC7942_RS04330	Synpcc7942_0837	GNAT family N-acetyltransferase	-1.05901	0.479961	down	0.00534912	0.0207155
SYNPCC7942_RS08715	Synpcc7942_1713	fatty acid desaturase family protein	-1.06904	0.476638	down	3.43e-25	2.93e-23
SYNPCC7942_RS05615	Synpcc7942_1094	TenA family protein	-1.10174	0.465955	down	5.06e-05	0.00040168
SYNPCC7942_RS03365	Synpcc7942_0657	DUF1815 family protein	-1.16902	0.444722	down	4.75e-31	5e-29
SYNPCC7942_RS05320	Synpcc7942_1036	hypothetical protein	-1.17335	0.44339	down	9.94e-30	9.72e-28
SYNPCC7942_RS00265	Synpcc7942_0053	glycosyltransferase family 2 protein	-1.18879	0.43867	down	0.000796717	0.00418267
SYNPCC7942_RS12315	Synpcc7942_2424	DUF975 family protein	-1.1923	0.437603	down	5.17e-17	2.62e-15
SYNPCC7942_RS13505	Synpcc7942_B2634	DUF1254 domain-containing protein	-1.23651	0.424398	down	1.32e-30	1.34e-28
SYNPCC7942_RS00755	Synpcc7942_0149	methylated-DNA--[protein]-cysteine S-methyltransferase	-1.25336	0.419469	down	3.01e-10	7.23e-09
SYNPCC7942_RS10170	Synpcc7942_2005	anti-sigma factor	-1.26751	0.415377	down	1.11e-28	1.04e-26
SYNPCC7942_RS13195	Synpcc7942_2591	hypothetical protein	-1.3184	0.400979	down	4.16e-18	2.28e-16
SYNPCC7942_RS11695	Synpcc7942_2301	hypothetical protein	-1.34667	0.3932	down	5.48e-34	6.25e-32
SYNPCC7942_RS11465	Synpcc7942_2255	hypothetical protein	-1.35866	0.389943	down	4.69e-38	5.58e-36
SYNPCC7942_RS00275	Synpcc7942_0055	hypothetical protein	-1.3751	0.385525	down	1.26e-05	0.000118488
SYNPCC7942_RS00235	Synpcc7942_0047	exostosin family protein	-1.38944	0.381712	down	3.97e-22	2.79e-20
SYNPCC7942_RS13995	_	hypothetical protein	-1.39062	0.381401	down	2.23e-11	5.87e-10
SYNPCC7942_RS13190	Synpcc7942_2590	type II secretion system protein	-1.44477	0.367351	down	3.18e-26	2.81e-24
SYNPCC7942_RS09750	Synpcc7942_1921	gamma-glutamylcyclotransferase	-1.50529	0.35226	down	6.88e-08	1.13e-06
SYNPCC7942_RS04605	Synpcc7942_0894	shikimate kinase	-1.55135	0.341191	down	2.03e-07	3.05e-06
SYNPCC7942_RS11935	Synpcc7942_2349	type IV pilus twitching motility protein PilT	-1.60402	0.328958	down	9.29e-50	1.34e-47
SYNPCC7942_RS06355	Synpcc7942_1240	ferredoxin--nitrite reductase	-1.70922	0.305825	down	2.03e-55	3.08e-53
SYNPCC7942_RS07155	Synpcc7942_1398	glycosyltransferase	-1.70989	0.305682	down	2.26e-47	2.95e-45
SYNPCC7942_RS12940	Synpcc7942_2547	hypothetical protein	-1.76771	0.293675	down	2.53e-48	3.46e-46
SYNPCC7942_RS00230	Synpcc7942_0046	methyltransferase domain-containing protein	-1.80262	0.286653	down	4.35e-41	5.41e-39
SYNPCC7942_RS12600	Synpcc7942_2480	2OG-Fe(II) oxygenase	-1.9047	0.267071	down	8.9e-28	8.12e-26
SYNPCC7942_RS12950	Synpcc7942_2549	hypothetical protein	-1.90689	0.266667	down	0.000721625	0.00385148
SYNPCC7942_RS14155	#N/A	hypothetical protein	-1.92571	0.263211	down	6.72e-10	1.57e-08
SYNPCC7942_RS12895	Synpcc7942_2540	cupredoxin domain-containing protein	-1.98588	0.252459	down	2.4e-65	3.86e-63
SYNPCC7942_RS00990	Synpcc7942_0195	pentapeptide repeat-containing protein	-2.18844	0.219388	down	4.26e-84	9.73e-82
SYNPCC7942_RS05880	Synpcc7942_1148	HD domain-containing protein	-2.25106	0.21007	down	1.15e-75	2.25e-73
SYNPCC7942_RS11700	Synpcc7942_2302	hypothetical protein	-2.26978	0.207361	down	2.27e-20	1.48e-18
SYNPCC7942_RS07160	Synpcc7942_1399	HlyD family efflux transporter periplasmic adaptor subunit	-2.28868	0.204663	down	1.82e-69	3.32e-67
SYNPCC7942_RS12610	Synpcc7942_2483	hypothetical protein	-2.33834	0.197737	down	2.89e-91	7.92e-89
SYNPCC7942_RS09330	Synpcc7942_1839	hypothetical protein	-2.38418	0.191553	down	4.91e-78	1.03e-75
SYNPCC7942_RS12020	Synpcc7942_2366	Nif11 family protein	-2.53541	0.172491	down	7.41e-107	2.54e-104
SYNPCC7942_RS06640	Synpcc7942_1298	diguanylate cyclase	-2.55675	0.169957	down	3.15e-85	7.85e-83
SYNPCC7942_RS07165	Synpcc7942_1400	endo-1,4-beta-xylanase	-2.85519	0.138198	down	2e-101	6.09e-99
SYNPCC7942_RS00240	_	prepilin-type N-terminal cleavage/methylation domain-containing protein	-3.22752	0.106763	down	3.27e-156	1.28e-153
SYNPCC7942_RS13210	Synpcc7942_R0024	_	-3.5181	0.0872865	down	8.03e-06	8.02e-05
SYNPCC7942_RS14185	#N/A	hypothetical protein	-4.25882	0.0522358	down	6.52e-219	5.95e-216
SYNPCC7942_RS09585	Synpcc7942_1890	hypothetical protein	-4.3653	0.0485192	down	1.76e-187	9.64e-185
SYNPCC7942_RS09245	Synpcc7942_1821	tetratricopeptide repeat protein	-4.60257	0.0411611	down	1.69e-243	2.31e-240
SYNPCC7942_RS00245	_	prepilin-type N-terminal cleavage/methylation domain-containing protein	-6.79354	0.00901446	down	0	0
