# Supplementary material for: Unlocking the potentials of cyanobacterial photosynthesis for directly converting carbon dioxide into glucose
Source: Nat Commun. 2023 Jun 9;14:3425. doi: 10.1038/s41467-023-39222-w (PMC10256809; doi:10.1038/s41467-023-39222-w)
Supplement: Supplementary file 5 — Supplementary Data 2 [file 41467_2023_39222_MOESM5_ESM.xlsx]

## Sheet: Sheet1
Note: *The p-value is the statistical analysis value of the two-tailed unpaired Student’s t-test, and the adjustments were made for multiple comparisons to obtain p-adj. Statistical significance determined using DESeq2 (|log2FoldChange|≥log2(1.5), p-adj < 0.05)
locus_tag	old_locus_tag	product	logFC	Foldchange	type	pvalue	padj
SYNPCC7942_RS05950	Synpcc7942_1161	DMT family transporter	6.26558	76.9358	up	1.99986e-85	2.7518e-82
SYNPCC7942_RS05955	Synpcc7942_1162	DMT family transporter	5.87495	58.6861	up	1.82789e-131	5.03036e-128
SYNPCC7942_RS05960	Synpcc7942_1163	MFS transporter	5.22049	37.2841	up	4.75405e-78	4.36105e-75
SYNPCC7942_RS05945	Synpcc7942_1160	NAD-dependent epimerase/dehydratase family protein	5.19138	36.5395	up	5.77931e-48	2.27209e-45
SYNPCC7942_RS13740	_	hypothetical protein	5.10405	34.3933	up	5.95792e-75	4.09905e-72
SYNPCC7942_RS08335	Synpcc7942_1634	hypothetical protein	2.63851	6.22689	up	2.64028e-36	4.27415e-34
SYNPCC7942_RS10700	Synpcc7942_2111	ROK family protein	2.61239	6.11518	up	3.88189e-34	5.34148e-32
SYNPCC7942_RS08180	Synpcc7942_1603	serine hydrolase	2.58899	6.01679	up	5.68938e-14	1.16845e-12
SYNPCC7942_RS10315	Synpcc7942_2033	hypothetical protein	2.54065	5.81852	up	2.79096e-15	7.11179e-14
SYNPCC7942_RS07360	Synpcc7942_1439	NAD(P)H-quinone oxidoreductase chain 4 1	2.51084	5.69951	up	1.26941e-16	3.92519e-15
SYNPCC7942_RS04390	Synpcc7942_0850	DUF2811 domain-containing protein	2.37711	5.19496	up	2.86521e-26	2.13109e-24
SYNPCC7942_RS11425	Synpcc7942_2249	adenosylmethionine decarboxylase	2.37539	5.18876	up	4.346e-08	3.68661e-07
SYNPCC7942_RS01120	Synpcc7942_0220	MinD/ParA family protein	2.35936	5.13143	up	3.33342e-31	3.56612e-29
SYNPCC7942_RS07535	Synpcc7942_1474	cation:proton antiporter subunit C	2.34269	5.07248	up	0.0203642	0.0444427
SYNPCC7942_RS04900	Synpcc7942_0953	EVE domain-containing protein	2.30737	4.94979	up	1.34122e-06	8.64412e-06
SYNPCC7942_RS08330	Synpcc7942_1633	hypothetical protein	2.26043	4.79133	up	1.7496e-15	4.62972e-14
SYNPCC7942_RS09815	Synpcc7942_1934	D-alanyl-D-alanine carboxypeptidase/D-alanyl-D-alanine-endopeptidase	2.23597	4.71078	up	2.78877e-27	2.39835e-25
SYNPCC7942_RS05500	Synpcc7942_1072	P-loop NTPase family protein	2.0919	4.2631	up	6.25351e-12	1.00641e-10
SYNPCC7942_RS09035	Synpcc7942_1778	AarF/ABC1/UbiB kinase family protein	2.0465	4.13103	up	3.71032e-33	4.64127e-31
SYNPCC7942_RS06955	Synpcc7942_1360	LCP family protein	2.03452	4.09687	up	2.4954e-12	4.23911e-11
SYNPCC7942_RS02470	Synpcc7942_0485	histidine phosphatase family protein	2.02524	4.07059	up	6.56479e-15	1.57098e-13
SYNPCC7942_RS03630	Synpcc7942_0708	AarF/ABC1/UbiB kinase family protein	1.98647	3.96267	up	3.36915e-31	3.56612e-29
SYNPCC7942_RS02100	Synpcc7942_0412	DUF3007 family protein	1.98453	3.95734	up	3.60373e-08	3.1212e-07
SYNPCC7942_RS09445	Synpcc7942_1862	hypothetical protein	1.91266	3.76501	up	1.10839e-10	1.54837e-09
SYNPCC7942_RS08185	Synpcc7942_1604	DUF3370 domain-containing protein	1.91027	3.7588	up	3.26736e-16	9.56571e-15
SYNPCC7942_RS10745	Synpcc7942_2119	23S rRNA (guanosine(2251)-2'-O)-methyltransferase RlmB	1.89226	3.71217	up	1.67778e-12	2.88578e-11
SYNPCC7942_RS00640	Synpcc7942_0126	enoyl-ACP reductase FabI	1.8196	3.52982	up	6.5119e-09	6.68684e-08
SYNPCC7942_RS04775	Synpcc7942_0928	BamA/TamA family outer membrane protein	1.81257	3.51266	up	7.57613e-31	7.44626e-29
SYNPCC7942_RS02970	Synpcc7942_0584	ribose-5-phosphate isomerase RpiA	1.797	3.47498	up	2.72804e-07	1.97568e-06
SYNPCC7942_RS09560	Synpcc7942_1885	HAD-IA family hydrolase	1.78992	3.45795	up	9.5887e-09	9.49212e-08
SYNPCC7942_RS06100	Synpcc7942_1191	guanylate kinase	1.78816	3.45374	up	1.26409e-05	6.80778e-05
SYNPCC7942_RS00955	Synpcc7942_0188	EAL domain-containing protein	1.77171	3.41458	up	1.80151e-07	1.3526e-06
SYNPCC7942_RS09305	Synpcc7942_1834	hypothetical protein	1.76487	3.39844	up	9.77576e-08	7.84341e-07
SYNPCC7942_RS10205	Synpcc7942_2012	SpoIID/LytB domain-containing protein	1.76464	3.39789	up	8.7142e-14	1.73779e-12
SYNPCC7942_RS09775	Synpcc7942_1926	hypothetical protein	1.74322	3.3478	up	0.000241253	0.000930509
SYNPCC7942_RS07965	Synpcc7942_1561	hypothetical protein	1.73233	3.32265	up	1.82646e-08	1.70387e-07
SYNPCC7942_RS09110	Synpcc7942_1793	thioredoxin	1.70969	3.27091	up	2.64986e-05	0.000132831
SYNPCC7942_RS07905	Synpcc7942_1550	Y-family DNA polymerase umuC	1.7096	3.27071	up	4.63936e-15	1.15023e-13
SYNPCC7942_RS12280	Synpcc7942_2417	sugar ABC transporter substrate-binding protein	1.70914	3.26966	up	5.58885e-15	1.34917e-13
SYNPCC7942_RS10810	_	hypothetical protein	1.7076	3.26617	up	1.70037e-08	1.59707e-07
SYNPCC7942_RS11990	Synpcc7942_2360	N-acetylmuramoyl-L-alanine amidase	1.70082	3.25086	up	1.97163e-14	4.48425e-13
SYNPCC7942_RS08950	Synpcc7942_1761	TolC family protein	1.69499	3.23774	up	1.52616e-13	2.95775e-12
SYNPCC7942_RS02000	Synpcc7942_0392	murein transglycosylase	1.69351	3.23442	up	6.4173e-13	1.13938e-11
SYNPCC7942_RS02105	_	NAD(P)H-quinone oxidoreductase	1.68912	3.22459	up	2.19262e-06	1.35597e-05
SYNPCC7942_RS06105	#N/A	hypothetical protein	1.67292	3.18859	up	1.05711e-10	1.49188e-09
SYNPCC7942_RS09040	Synpcc7942_1779	DNA repair protein RecN	1.63651	3.10912	up	7.2153e-10	8.70899e-09
SYNPCC7942_RS06840	Synpcc7942_1338	DUF3747 domain-containing protein	1.63399	3.10371	up	5.55004e-17	1.8183e-15
SYNPCC7942_RS11650	Synpcc7942_2292	hypothetical protein	1.6208	3.07545	up	1.07624e-15	2.9618e-14
SYNPCC7942_RS02855	Synpcc7942_0561	tetratricopeptide repeat protein	1.61769	3.06883	up	1.0663e-17	3.96548e-16
SYNPCC7942_RS03130	Synpcc7942_0610	mechanosensitive ion channel	1.60976	3.052	up	2.11433e-09	2.3368e-08
SYNPCC7942_RS00800	Synpcc7942_0158	molybdopterin-synthase adenylyltransferase MoeB	1.60664	3.04542	up	4.83449e-20	2.33412e-18
SYNPCC7942_RS13700	_	hypothetical protein	1.60602	3.04411	up	0.0110922	0.0265904
SYNPCC7942_RS09150	Synpcc7942_1801	alpha/beta fold hydrolase	1.60319	3.03815	up	9.95518e-09	9.81959e-08
SYNPCC7942_RS06715	Synpcc7942_1313	aspartate--tRNA ligase	1.59633	3.02374	up	4.91531e-13	8.78372e-12
SYNPCC7942_RS00220	Synpcc7942_0044	FAD-dependent oxidoreductase	1.58942	3.00929	up	9.75578e-18	3.6778e-16
SYNPCC7942_RS08195	Synpcc7942_1606	fasciclin domain-containing protein	1.57864	2.98687	up	1.50319e-06	9.61858e-06
SYNPCC7942_RS07490	Synpcc7942_1464	iron uptake porin	1.57397	2.97723	up	5.23653e-27	4.23851e-25
SYNPCC7942_RS09100	Synpcc7942_1791	PQQ-dependent sugar dehydrogenase	1.57002	2.9691	up	1.34926e-09	1.55362e-08
SYNPCC7942_RS10105	Synpcc7942_1993	methylthioribulose 1-phosphate dehydratase	1.54544	2.91893	up	6.83365e-05	0.000305728
SYNPCC7942_RS09805	Synpcc7942_1932	DUF4330 domain-containing protein	1.53927	2.90648	up	1.97859e-10	2.6053e-09
SYNPCC7942_RS04445	Synpcc7942_0862	hypothetical protein	1.5284	2.88467	up	1.0705e-05	5.88029e-05
SYNPCC7942_RS09770	Synpcc7942_1925	M23 family metallopeptidase	1.52792	2.8837	up	8.85437e-09	8.89315e-08
SYNPCC7942_RS08315	Synpcc7942_1630	c-type cytochrome	1.52265	2.87317	up	9.23844e-17	2.92232e-15
SYNPCC7942_RS06860	Synpcc7942_1342	GDP-mannose 4,6-dehydratase	1.51984	2.86759	up	0.00113452	0.00366885
SYNPCC7942_RS07035	Synpcc7942_1375	NAD(P)H-dependent oxidoreductase	1.51901	2.86594	up	6.04239e-19	2.59823e-17
SYNPCC7942_RS10640	Synpcc7942_2099	dTDP-4-dehydrorhamnose reductase	1.50331	2.83492	up	3.77624e-05	0.000182962
SYNPCC7942_RS09810	Synpcc7942_1933	type 2 isopentenyl-diphosphate Delta-isomerase	1.49582	2.82025	up	8.37689e-13	1.47777e-11
SYNPCC7942_RS02975	Synpcc7942_0585	trypsin-like serine protease	1.4931	2.81493	up	4.12054e-07	2.90762e-06
SYNPCC7942_RS05160	Synpcc7942_1006	tetratricopeptide repeat protein	1.49191	2.81261	up	6.6685e-05	0.000299375
SYNPCC7942_RS06080	Synpcc7942_1187	N-acetyltransferase	1.48972	2.80835	up	1.58788e-08	1.50684e-07
SYNPCC7942_RS02640	Synpcc7942_0520	hypothetical protein	1.48948	2.80787	up	1.94858e-07	1.44542e-06
SYNPCC7942_RS00230	Synpcc7942_0046	methyltransferase domain-containing protein	1.48496	2.7991	up	4.14425e-15	1.03682e-13
SYNPCC7942_RS13035	Synpcc7942_2565	elongation factor P	1.47767	2.78498	up	1.30044e-07	1.0167e-06
SYNPCC7942_RS04780	Synpcc7942_0929	UDP-3-O-acyl-N-acetylglucosamine deacetylase	1.47493	2.77971	up	5.17297e-15	1.26613e-13
SYNPCC7942_RS08340	Synpcc7942_1635	iron uptake porin	1.46659	2.76368	up	1.35341e-15	3.65157e-14
SYNPCC7942_RS11980	Synpcc7942_2358	carbon-nitrogen hydrolase family protein	1.46256	2.75597	up	4.05981e-14	8.46408e-13
SYNPCC7942_RS05740	Synpcc7942_1120	high light inducible protein	1.4514	2.73472	up	0.00571232	0.0149149
SYNPCC7942_RS10035	Synpcc7942_1979	hypothetical protein	1.44127	2.71559	up	1.52468e-05	7.99221e-05
SYNPCC7942_RS09010	Synpcc7942_1773	KH domain-containing protein	1.43723	2.708	up	4.92387e-07	3.42184e-06
SYNPCC7942_RS04240	Synpcc7942_0820	hypothetical protein	1.43059	2.69557	up	8.45398e-06	4.73836e-05
SYNPCC7942_RS09005	Synpcc7942_1772	30S ribosomal protein S16	1.42688	2.68864	up	1.76435e-05	9.196e-05
SYNPCC7942_RS14025	_	hypothetical protein	1.42066	2.67707	up	0.000459711	0.00164048
SYNPCC7942_RS01785	Synpcc7942_0351	MCE family protein	1.41074	2.65874	up	1.71067e-09	1.95343e-08
SYNPCC7942_RS09335	Synpcc7942_1840	pentapeptide repeat-containing protein	1.40784	2.65339	up	1.01688e-08	9.99446e-08
SYNPCC7942_RS14020	_	hypothetical protein	1.40356	2.64554	up	0.00182478	0.00554896
SYNPCC7942_RS10635	Synpcc7942_2098	dTDP-4-dehydrorhamnose 3,5-epimerase	1.40175	2.64222	up	0.000348683	0.00127943
SYNPCC7942_RS04670	Synpcc7942_0908	hypothetical protein	1.38338	2.60879	up	4.03178e-06	2.36577e-05
SYNPCC7942_RS04615	Synpcc7942_0896	septum site-determining protein MinD	1.3733	2.59063	up	4.00755e-11	5.9939e-10
SYNPCC7942_RS12575	Synpcc7942_2475	argininosuccinate lyase	1.37322	2.59048	up	3.21359e-10	4.0799e-09
SYNPCC7942_RS08485	Synpcc7942_1664	hypothetical protein	1.37185	2.58803	up	0.000789074	0.00266119
SYNPCC7942_RS03235	Synpcc7942_0630	DUF3747 domain-containing protein	1.3673	2.57987	up	0.000106226	0.000451831
SYNPCC7942_RS11345	Synpcc7942_2234	NAD(P)H-quinone oxidoreductase subunit N	1.36143	2.5694	up	1.56486e-08	1.49531e-07
SYNPCC7942_RS00095	Synpcc7942_0018	glycine--tRNA ligase subunit beta	1.36128	2.56912	up	4.38662e-12	7.1857e-11
SYNPCC7942_RS02645	Synpcc7942_0521	pentapeptide repeat-containing protein	1.36028	2.56734	up	0.000706668	0.00241584
SYNPCC7942_RS08500	Synpcc7942_1667	UDP-N-acetylmuramoyl-L-alanine--D-glutamate ligase	1.35324	2.55485	up	1.63492e-08	1.54615e-07
SYNPCC7942_RS08570	Synpcc7942_1682	sulfate ABC transporter permease subunit CysT	1.35268	2.55387	up	1.55522e-07	1.19219e-06
SYNPCC7942_RS10815	Synpcc7942_2132	phosphoglucosamine mutase	1.34557	2.54131	up	2.30017e-15	5.97175e-14
SYNPCC7942_RS04955	Synpcc7942_0964	hypothetical protein	1.34501	2.54033	up	7.54441e-08	6.14267e-07
SYNPCC7942_RS00120	Synpcc7942_0023	calcium/proton exchanger	1.34345	2.53757	up	2.27407e-10	2.952e-09
SYNPCC7942_RS09515	#N/A	hypothetical protein	1.34322	2.53716	up	0.00335523	0.00945508
SYNPCC7942_RS12935	Synpcc7942_2546	hypothetical protein	1.34321	2.53715	up	2.26984e-05	0.000115251
SYNPCC7942_RS08975	Synpcc7942_1766	cytochrome d ubiquinol oxidase subunit II	1.34271	2.53628	up	8.54687e-08	6.87748e-07
SYNPCC7942_RS08860	Synpcc7942_1741	UDP-N-acetylmuramate--L-alanine ligase	1.32988	2.51382	up	8.39906e-18	3.21031e-16
SYNPCC7942_RS04115	Synpcc7942_0795	hypothetical protein	1.32951	2.51318	up	0.000703878	0.00240929
SYNPCC7942_RS06895	Synpcc7942_1349	alpha/beta fold hydrolase	1.32853	2.51147	up	3.63149e-06	2.1446e-05
SYNPCC7942_RS08625	Synpcc7942_1694	DNA topoisomerase 4 subunit A	1.32739	2.50949	up	5.31477e-10	6.4718e-09
SYNPCC7942_RS12070	Synpcc7942_2375	D-alanine--D-alanine ligase	1.32678	2.50843	up	1.12491e-11	1.74902e-10
SYNPCC7942_RS10380	Synpcc7942_2046	glycine cleavage system protein GcvH	1.32443	2.50434	up	3.36856e-11	5.06572e-10
SYNPCC7942_RS10455	Synpcc7942_2061	DUF3539 family protein	1.31939	2.4956	up	0.000664972	0.00230189
SYNPCC7942_RS01845	Synpcc7942_0362	DUF3177 family protein	1.31901	2.49494	up	3.93554e-13	7.31798e-12
SYNPCC7942_RS06235	Synpcc7942_1217	circadian clock protein KaiB	1.31341	2.48529	up	4.47188e-05	0.00021255
SYNPCC7942_RS04400	Synpcc7942_0853	LL-diaminopimelate aminotransferase	1.31188	2.48266	up	2.35908e-06	1.43632e-05
SYNPCC7942_RS01255	Synpcc7942_0246	amino acid ABC transporter substrate-binding protein	1.30266	2.46684	up	1.02074e-10	1.44797e-09
SYNPCC7942_RS07450	Synpcc7942_1456	ACP S-malonyltransferase	1.29859	2.45989	up	2.95578e-08	2.59055e-07
SYNPCC7942_RS12520	Synpcc7942_2463	methionine adenosyltransferase	1.29655	2.4564	up	3.19503e-09	3.4617e-08
SYNPCC7942_RS10165	Synpcc7942_2004	sigma-70 family RNA polymerase sigma factor	1.28386	2.43489	up	5.52749e-05	0.000255229
SYNPCC7942_RS10825	Synpcc7942_2134	N-acetylmuramoyl-L-alanine amidase	1.28046	2.42917	up	5.50603e-10	6.67515e-09
SYNPCC7942_RS02895	Synpcc7942_0569	RNA polymerase sigma factor SigA4	1.27918	2.42701	up	7.1171e-08	5.82924e-07
SYNPCC7942_RS08680	Synpcc7942_1706	DUF3769 domain-containing protein	1.27394	2.41821	up	9.30024e-13	1.63021e-11
SYNPCC7942_RS00455	Synpcc7942_0090	GntR family transcriptional regulator	1.2726	2.41596	up	5.30712e-10	6.4718e-09
SYNPCC7942_RS06845	Synpcc7942_1339	hypothetical protein	1.27138	2.41393	up	2.27216e-13	4.34236e-12
SYNPCC7942_RS06885	Synpcc7942_1347	2-hydroxyacid dehydrogenase	1.26757	2.40755	up	0.000761166	0.00257972
SYNPCC7942_RS04215	Synpcc7942_0815	ABC transporter ATP-binding protein	1.2672	2.40694	up	0.000116444	0.000492248
SYNPCC7942_RS10695	Synpcc7942_2110	methionyl-tRNA formyltransferase	1.25936	2.3939	up	1.16202e-07	9.16301e-07
SYNPCC7942_RS04385	Synpcc7942_0849	protoporphyrinogen oxidase HemJ	1.25917	2.39359	up	1.32428e-17	4.79529e-16
SYNPCC7942_RS06110	Synpcc7942_1193	acyltransferase	1.25606	2.38843	up	3.32534e-07	2.37697e-06
SYNPCC7942_RS07900	Synpcc7942_1549	translesion error-prone DNA polymerase V autoproteolytic subunit	1.24863	2.37616	up	0.00123585	0.00395472
SYNPCC7942_RS07575	Synpcc7942_1482	DUF3370 family protein	1.23997	2.36193	up	8.21051e-09	8.3071e-08
SYNPCC7942_RS07190	Synpcc7942_1405	DUF192 domain-containing protein	1.23631	2.35596	up	2.15291e-08	1.94256e-07
SYNPCC7942_RS06270	Synpcc7942_1224	HlyD family efflux transporter periplasmic adaptor subunit	1.23608	2.35557	up	7.30892e-16	2.07362e-14
SYNPCC7942_RS08655	Synpcc7942_1700	GDP-L-fucose synthase	1.2327	2.35006	up	0.00189552	0.00570731
SYNPCC7942_RS08320	Synpcc7942_1631	tetratricopeptide repeat protein	1.23154	2.34817	up	3.51673e-07	2.50726e-06
SYNPCC7942_RS05665	Synpcc7942_1105	iron-sulfur cluster carrier protein ApbC	1.22911	2.34423	up	3.48874e-12	5.85427e-11
SYNPCC7942_RS04255	Synpcc7942_0823	AI-2E family transporter	1.22857	2.34334	up	5.81549e-11	8.51289e-10
SYNPCC7942_RS08370	Synpcc7942_1641	hypothetical protein	1.22145	2.33181	up	1.77318e-05	9.22456e-05
SYNPCC7942_RS10750	Synpcc7942_2120	ribonuclease III	1.22082	2.33079	up	1.26674e-05	6.80873e-05
SYNPCC7942_RS05175	Synpcc7942_1008	formyltetrahydrofolate deformylase	1.21487	2.3212	up	0.000668687	0.00230894
SYNPCC7942_RS07085	Synpcc7942_1384	META domain-containing protein	1.21187	2.31638	up	4.94248e-09	5.23143e-08
SYNPCC7942_RS08980	Synpcc7942_1767	cytochrome ubiquinol oxidase subunit I	1.21003	2.31342	up	7.374e-11	1.07372e-09
SYNPCC7942_RS06240	Synpcc7942_1218	circadian clock protein KaiA	1.20958	2.3127	up	1.84968e-09	2.10343e-08
SYNPCC7942_RS05425	Synpcc7942_1058	thiamine biosynthesis protein ThiS	1.2082	2.31049	up	4.64557e-06	2.69717e-05
SYNPCC7942_RS02815	Synpcc7942_0553	efflux RND transporter periplasmic adaptor subunit	1.20801	2.31019	up	6.02723e-14	1.21963e-12
SYNPCC7942_RS09615	Synpcc7942_1896	bifunctional ornithine acetyltransferase/N-acetylglutamate synthase	1.20425	2.30417	up	8.20013e-12	1.29694e-10
SYNPCC7942_RS00045	Synpcc7942_0009	argininosuccinate synthase	1.20332	2.30269	up	8.03186e-14	1.61341e-12
SYNPCC7942_RS08375	Synpcc7942_1642	TIGR00341 family protein	1.20138	2.29959	up	5.11911e-10	6.28919e-09
SYNPCC7942_RS11640	Synpcc7942_2290	3-deoxy-manno-octulosonate cytidylyltransferase	1.19063	2.28252	up	2.33676e-12	3.99426e-11
SYNPCC7942_RS02035	Synpcc7942_0399	MBL fold metallo-hydrolase	1.19025	2.28192	up	0.000184096	0.000739611
SYNPCC7942_RS06135	Synpcc7942_1198	dihydrolipoyl dehydrogenase	1.18924	2.28033	up	5.63858e-11	8.29807e-10
SYNPCC7942_RS08295	Synpcc7942_1626	hypothetical protein	1.18578	2.27487	up	0.00400872	0.0109336
SYNPCC7942_RS02180	Synpcc7942_0427	heme ABC exporter ATP-binding protein CcmA	1.18526	2.27404	up	8.08679e-06	4.57919e-05
SYNPCC7942_RS07630	Synpcc7942_1493	nucleoside triphosphate pyrophosphohydrolase	1.18469	2.27314	up	1.68287e-07	1.27583e-06
SYNPCC7942_RS13345	Synpcc7942_B2637	ParA family protein	1.18432	2.27256	up	0.0189639	0.0421212
SYNPCC7942_RS00870	Synpcc7942_0171	cysteine synthase A	1.18372	2.27161	up	0.000161894	0.000661618
SYNPCC7942_RS11550	Synpcc7942_2273	PD-(D/E)XK nuclease family protein	1.17979	2.26543	up	1.84922e-07	1.37542e-06
SYNPCC7942_RS13060	Synpcc7942_2570	tyrosine--tRNA ligase	1.17864	2.26363	up	5.10553e-09	5.36275e-08
SYNPCC7942_RS10335	Synpcc7942_2037	hypothetical protein	1.17718	2.26134	up	2.41945e-08	2.16884e-07
SYNPCC7942_RS04465	Synpcc7942_0866	hypothetical protein	1.1764	2.26011	up	0.00148829	0.00462799
SYNPCC7942_RS09920	Synpcc7942_1954	CTP synthase	1.17383	2.2561	up	5.46334e-09	5.65715e-08
SYNPCC7942_RS06095	Synpcc7942_1190	leucyl aminopeptidase	1.17162	2.25265	up	1.41699e-07	1.10469e-06
SYNPCC7942_RS04460	Synpcc7942_0865	YajQ family cyclic di-GMP-binding protein	1.16971	2.24967	up	1.66059e-07	1.26242e-06
SYNPCC7942_RS04935	Synpcc7942_0960	ABC transporter ATP-binding protein	1.16821	2.24732	up	1.21568e-05	6.58572e-05
SYNPCC7942_RS09450	Synpcc7942_1863	peptide chain release factor N(5)-glutamine methyltransferase	1.16695	2.24536	up	1.09127e-07	8.65471e-07
SYNPCC7942_RS05155	Synpcc7942_1005	HAD family phosphatase	1.16459	2.24169	up	0.0192412	0.0425367
SYNPCC7942_RS02570	Synpcc7942_0506	UMP kinase	1.16315	2.23946	up	1.46326e-08	1.408e-07
SYNPCC7942_RS12570	Synpcc7942_2473	SpoIIE family protein phosphatase	1.16019	2.23486	up	8.73683e-10	1.03192e-08
SYNPCC7942_RS04580	Synpcc7942_0889	phosphodiester glycosidase family protein	1.15269	2.22329	up	4.29582e-13	7.72686e-12
SYNPCC7942_RS11655	Synpcc7942_2293	hypothetical protein	1.15099	2.22067	up	4.14182e-06	2.41489e-05
SYNPCC7942_RS10120	Synpcc7942_1996	hypothetical protein	1.15029	2.21959	up	2.76152e-10	3.55127e-09
SYNPCC7942_RS00965	Synpcc7942_0190	cobalt-precorrin-5B (C(1))-methyltransferase	1.14639	2.2136	up	1.46159e-05	7.69083e-05
SYNPCC7942_RS05940	Synpcc7942_1159	MarR family transcriptional regulator	1.14521	2.21178	up	0.000311109	0.00116645
SYNPCC7942_RS01525	Synpcc7942_0299	rod shape-determining protein MreC	1.14434	2.21045	up	3.0461e-06	1.82633e-05
SYNPCC7942_RS08210	Synpcc7942_1609	ribonucleoside-triphosphate reductase, adenosylcobalamin-dependent	1.14118	2.20561	up	2.96774e-06	1.78324e-05
SYNPCC7942_RS09295	Synpcc7942_1832	hypothetical protein	1.13977	2.20347	up	1.02864e-11	1.60841e-10
SYNPCC7942_RS00055	Synpcc7942_0011	hypothetical protein	1.1389	2.20213	up	7.84842e-05	0.000346691
SYNPCC7942_RS02420	Synpcc7942_0475	cytochrome b6-f complex subunit PetN	1.13862	2.20171	up	3.99934e-10	5.00281e-09
SYNPCC7942_RS09725	Synpcc7942_1916	signal peptide peptidase SppA	1.13778	2.20042	up	1.4483e-09	1.66071e-08
SYNPCC7942_RS03875	Synpcc7942_0748	phage major tail tube protein	1.13109	2.19024	up	8.02241e-05	0.000353809
SYNPCC7942_RS14065	Synpcc7942_1812	hypothetical protein	1.12907	2.18718	up	2.86826e-08	2.52995e-07
SYNPCC7942_RS10385	Synpcc7942_2047	aminomethyl-transferring glycine dehydrogenase	1.12708	2.18416	up	8.88779e-09	8.89426e-08
SYNPCC7942_RS09115	Synpcc7942_1794	LL-diaminopimelate aminotransferase	1.12555	2.18185	up	2.02442e-05	0.00010394
SYNPCC7942_RS06855	Synpcc7942_1341	AI-2E family transporter	1.12472	2.18059	up	2.74771e-07	1.98469e-06
SYNPCC7942_RS07710	Synpcc7942_1508	hypothetical protein	1.12213	2.17668	up	0.00117979	0.00378853
SYNPCC7942_RS10080	Synpcc7942_1988	hypothetical protein	1.12188	2.1763	up	6.59244e-07	4.4796e-06
SYNPCC7942_RS03910	Synpcc7942_0755	DUF882 domain-containing protein	1.12134	2.17548	up	0.00409363	0.0111431
SYNPCC7942_RS11000	Synpcc7942_2164	Rieske 2Fe-2S domain-containing protein	1.11752	2.16974	up	0.00997985	0.0243049
SYNPCC7942_RS04270	Synpcc7942_0826	hypothetical protein	1.10909	2.1571	up	0.000397864	0.0014464
SYNPCC7942_RS05005	Synpcc7942_0975	16S rRNA (cytosine(1402)-N(4))-methyltransferase RsmH	1.10128	2.14545	up	0.00210365	0.00625863
SYNPCC7942_RS03325	Synpcc7942_0649	RNA polymerase sigma factor RpoD	1.09854	2.14138	up	8.28764e-06	4.66413e-05
SYNPCC7942_RS00350	Synpcc7942_0071	DegT/DnrJ/EryC1/StrS family aminotransferase	1.09501	2.13615	up	8.31065e-08	6.72794e-07
SYNPCC7942_RS01530	Synpcc7942_0300	rod shape-determining protein	1.09279	2.13286	up	8.85896e-10	1.04187e-08
SYNPCC7942_RS10000	Synpcc7942_1972	tetratricopeptide repeat protein	1.09172	2.13128	up	9.91863e-06	5.47015e-05
SYNPCC7942_RS05040	Synpcc7942_0981	DUF87 domain-containing protein	1.09042	2.12937	up	2.10867e-09	2.3368e-08
SYNPCC7942_RS11595	Synpcc7942_2281	hypothetical protein	1.08632	2.12332	up	2.96841e-14	6.43234e-13
SYNPCC7942_RS11660	Synpcc7942_2294	hypothetical protein	1.07997	2.11399	up	0.000419497	0.00150516
SYNPCC7942_RS07330	Synpcc7942_1433	N-acetyl-gamma-glutamyl-phosphate reductase	1.07934	2.11306	up	2.45291e-08	2.19169e-07
SYNPCC7942_RS01180	Synpcc7942_0232	3-phosphoshikimate 1-carboxyvinyltransferase	1.07753	2.11041	up	7.15861e-06	4.10427e-05
SYNPCC7942_RS02860	Synpcc7942_0562	DUF3531 family protein	1.07703	2.10969	up	1.1361e-05	6.20346e-05
SYNPCC7942_RS01115	Synpcc7942_0219	hypothetical protein	1.07481	2.10644	up	4.35373e-08	3.68661e-07
SYNPCC7942_RS12245	Synpcc7942_2409	adenylosuccinate synthase	1.07395	2.10519	up	5.68025e-12	9.24973e-11
SYNPCC7942_RS02325	Synpcc7942_0455	tRNA guanosine(34) transglycosylase Tgt	1.0731	2.10395	up	8.31462e-06	4.66976e-05
SYNPCC7942_RS10805	Synpcc7942_2131	transglycosylase SLT domain-containing protein	1.06872	2.09757	up	7.68467e-10	9.19487e-09
SYNPCC7942_RS00690	Synpcc7942_0136	site-specific integrase	1.06281	2.08899	up	0.00016853	0.000685073
SYNPCC7942_RS08745	Synpcc7942_1719	NADP-dependent isocitrate dehydrogenase	1.0625	2.08855	up	1.90476e-08	1.76495e-07
SYNPCC7942_RS10355	Synpcc7942_2041	murein biosynthesis integral membrane protein MurJ	1.05156	2.07277	up	4.80497e-08	4.04188e-07
SYNPCC7942_RS00360	Synpcc7942_0073	4-hydroxy-3-methylbut-2-enyl diphosphate reductase	1.04993	2.07044	up	6.87667e-07	4.64978e-06
SYNPCC7942_RS01315	Synpcc7942_0258	glyoxalase	1.04974	2.07015	up	0.000186322	0.000747463
SYNPCC7942_RS00040	Synpcc7942_0008	hypothetical protein	1.04933	2.06957	up	4.3435e-07	3.05711e-06
SYNPCC7942_RS00570	Synpcc7942_0112	deoxyribodipyrimidine photo-lyase, 8-HDF type	1.04262	2.05997	up	0.00134815	0.00423527
SYNPCC7942_RS09490	Synpcc7942_1870	efflux RND transporter periplasmic adaptor subunit	1.03531	2.04955	up	8.77785e-07	5.79296e-06
SYNPCC7942_RS10915	Synpcc7942_2148	ABC transporter ATP-binding protein	1.0347	2.04868	up	1.04474e-08	1.02317e-07
SYNPCC7942_RS12500	Synpcc7942_2459	hypothetical protein	1.03346	2.04692	up	0.0118578	0.0281316
SYNPCC7942_RS04475	Synpcc7942_0868	AarF/ABC1/UbiB kinase family protein	1.02995	2.04195	up	1.4611e-05	7.69083e-05
SYNPCC7942_RS04355	Synpcc7942_0842	glutathione-disulfide reductase	1.0293	2.04103	up	1.80379e-07	1.3526e-06
SYNPCC7942_RS05505	Synpcc7942_1073	ribonuclease PH	1.02918	2.04087	up	0.00242482	0.00710661
SYNPCC7942_RS11590	Synpcc7942_2280	tetratricopeptide repeat protein	1.0288	2.04032	up	2.04228e-09	2.2847e-08
SYNPCC7942_RS10130	Synpcc7942_1998	GAF domain-containing protein	1.0275	2.03848	up	0.00233175	0.00686306
SYNPCC7942_RS12725	Synpcc7942_2508	NAD(P)/FAD-dependent oxidoreductase	1.02604	2.03643	up	1.2475e-07	9.8089e-07
SYNPCC7942_RS05560	Synpcc7942_1083	glycosyltransferase family 2 protein	1.02404	2.0336	up	9.60964e-07	6.31163e-06
SYNPCC7942_RS03280	Synpcc7942_0639	phosphopyruvate hydratase	1.02303	2.03218	up	1.84993e-08	1.71993e-07
SYNPCC7942_RS10765	Synpcc7942_2123	anthranilate phosphoribosyltransferase	1.0221	2.03087	up	1.19713e-10	1.65552e-09
SYNPCC7942_RS02725	Synpcc7942_0536	acyl carrier protein	1.02078	2.02902	up	0.011775	0.0279594
SYNPCC7942_RS04200	Synpcc7942_0812	J domain-containing protein	1.01765	2.02461	up	6.75557e-06	3.90574e-05
SYNPCC7942_RS12330	Synpcc7942_2427	sulfurtransferase	1.01624	2.02264	up	1.13521e-09	1.31265e-08
SYNPCC7942_RS11470	Synpcc7942_2256	alpha/beta hydrolase	1.01141	2.01588	up	0.000695685	0.00239208
SYNPCC7942_RS08620	Synpcc7942_1693	response regulator	1.00872	2.01212	up	0.0193927	0.0427291
SYNPCC7942_RS11995	Synpcc7942_2361	glutamate racemase	1.00586	2.00814	up	1.0607e-07	8.461e-07
SYNPCC7942_RS06995	Synpcc7942_1367	cytochrome P450	1.00317	2.00439	up	0.00175525	0.00534342
SYNPCC7942_RS10535	Synpcc7942_2078	histidine phosphatase family protein	-1.00057	0.499802	down	1.49032e-07	1.15207e-06
SYNPCC7942_RS12440	Synpcc7942_2448	GTPase HflX	-1.00153	0.499471	down	1.10135e-06	7.18223e-06
SYNPCC7942_RS03320	Synpcc7942_0647	L,D-transpeptidase	-1.00201	0.499303	down	0.000600941	0.00209872
SYNPCC7942_RS06735	Synpcc7942_1317	metal ABC transporter ATP-binding protein	-1.00678	0.497657	down	0.000888905	0.002958
SYNPCC7942_RS10870	Synpcc7942_2141	hypothetical protein	-1.01022	0.49647	down	7.79701e-06	4.43334e-05
SYNPCC7942_RS00175	Synpcc7942_0035	hypothetical protein	-1.01224	0.495774	down	2.21293e-06	1.36547e-05
SYNPCC7942_RS06930	Synpcc7942_1356	response regulator	-1.01566	0.494603	down	0.00389704	0.0106819
SYNPCC7942_RS07660	Synpcc7942_1499	Ferredoxin-1	-1.01605	0.494467	down	0.00800908	0.0200191
SYNPCC7942_RS13860	#N/A	tyrosine-type recombinase/integrase	-1.01757	0.493948	down	0.012293	0.0290081
SYNPCC7942_RS09895	Synpcc7942_1950	hypothetical protein	-1.01839	0.493665	down	2.83794e-06	1.71272e-05
SYNPCC7942_RS11825	Synpcc7942_2326	SIMPL domain-containing protein	-1.01885	0.493508	down	5.66586e-06	3.28262e-05
SYNPCC7942_RS02160	Synpcc7942_0423	hypothetical protein	-1.01897	0.493467	down	2.64882e-13	5.02727e-12
SYNPCC7942_RS07835	Synpcc7942_1533	succinate dehydrogenase/fumarate reductase iron-sulfur subunit	-1.01981	0.493183	down	9.22756e-05	0.000397933
SYNPCC7942_RS01950	Synpcc7942_0382	TM2 domain-containing protein	-1.02066	0.492891	down	0.00118562	0.00380283
SYNPCC7942_RS02140	Synpcc7942_0419	biotin synthase BioB	-1.02138	0.492647	down	7.65867e-06	4.37275e-05
SYNPCC7942_RS07465	Synpcc7942_1459	tRNA (adenosine(37)-N6)-threonylcarbamoyltransferase complex dimerization subunit type 1 TsaB	-1.02149	0.492607	down	1.25402e-05	6.78007e-05
SYNPCC7942_RS09360	Synpcc7942_1845	hypothetical protein	-1.02216	0.492379	down	0.00160051	0.00494898
SYNPCC7942_RS05645	Synpcc7942_1101	PDZ domain-containing protein	-1.02509	0.49138	down	3.60662e-08	3.1212e-07
SYNPCC7942_RS06770	Synpcc7942_1324	DEAD/DEAH box helicase	-1.02562	0.4912	down	1.77272e-06	1.11637e-05
SYNPCC7942_RS06835	Synpcc7942_1337	type I secretion C-terminal target domain-containing protein	-1.02673	0.49082	down	1.65632e-08	1.56102e-07
SYNPCC7942_RS05305	Synpcc7942_1033	alpha-E domain-containing protein	-1.0268	0.490796	down	7.95419e-07	5.30023e-06
SYNPCC7942_RS03575	Synpcc7942_0697	photosystem II chlorophyll-binding protein CP47	-1.02812	0.49035	down	0.000193881	0.000769927
SYNPCC7942_RS13470	Synpcc7942_B2652	BrnA antitoxin family protein	-1.02837	0.490265	down	4.82448e-05	0.000226183
SYNPCC7942_RS06400	Synpcc7942_1249	photosystem I reaction center subunit IX	-1.02931	0.489944	down	0.000533592	0.00187781
SYNPCC7942_RS09935	Synpcc7942_1958	helix-turn-helix transcriptional regulator	-1.03065	0.48949	down	7.2384e-05	0.000321811
SYNPCC7942_RS08070	Synpcc7942_1580	hypothetical protein	-1.03136	0.489249	down	0.000175994	0.000711316
SYNPCC7942_RS01490	Synpcc7942_0292	bifunctional phosphopantothenoylcysteine decarboxylase/phosphopantothenate--cysteine ligase CoaBC	-1.03677	0.487417	down	2.06925e-05	0.000105651
SYNPCC7942_RS13925	Synpcc7942_0491	hypothetical protein	-1.0391	0.48663	down	3.84696e-05	0.000185734
SYNPCC7942_RS11010	Synpcc7942_2166	hypothetical protein	-1.0409	0.486025	down	0.0122848	0.0290081
SYNPCC7942_RS02260	Synpcc7942_0442	ammonium transporter	-1.04195	0.48567	down	2.03678e-06	1.26528e-05
SYNPCC7942_RS06750	Synpcc7942_1320	CHAD domain-containing protein	-1.0438	0.485049	down	0.000159102	0.000653506
SYNPCC7942_RS01125	Synpcc7942_0221	glucokinase	-1.0449	0.484678	down	4.88175e-07	3.40116e-06
SYNPCC7942_RS06700	Synpcc7942_1310	HTH-type transcriptional activator CmpR	-1.05605	0.480947	down	1.34351e-05	7.16538e-05
SYNPCC7942_RS11780	Synpcc7942_2317	cation-translocating P-type ATPase	-1.06078	0.479374	down	3.08877e-07	2.21362e-06
SYNPCC7942_RS13350	Synpcc7942_B2648	hypothetical protein	-1.06229	0.478872	down	0.003266	0.00925648
SYNPCC7942_RS12830	Synpcc7942_2527	alpha/beta hydrolase	-1.06421	0.478235	down	0.000254144	0.000971393
SYNPCC7942_RS00250	Synpcc7942_0050	glycosyltransferase	-1.06441	0.478167	down	7.37146e-07	4.93583e-06
SYNPCC7942_RS08730	Synpcc7942_1716	EAL domain-containing protein	-1.06643	0.477498	down	2.02301e-08	1.84349e-07
SYNPCC7942_RS07505	Synpcc7942_1467	J domain-containing protein	-1.06669	0.477415	down	0.00234162	0.00688478
SYNPCC7942_RS10680	_	ABC transporter substrate-binding protein	-1.0668	0.477378	down	0.000298954	0.00112701
SYNPCC7942_RS13480	Synpcc7942_B2655	DUF4062 domain-containing protein	-1.06748	0.477151	down	0.000133491	0.000555773
SYNPCC7942_RS01420	Synpcc7942_0279	NADH dehydrogenase	-1.07	0.476319	down	4.53401e-10	5.62054e-09
SYNPCC7942_RS12915	Synpcc7942_2542	c-type cytochrome	-1.07138	0.475863	down	0.00312504	0.00891203
SYNPCC7942_RS05790	Synpcc7942_1131	ferredoxin:thioredoxin reductase	-1.07167	0.475769	down	0.000161927	0.000661618
SYNPCC7942_RS04350	Synpcc7942_0841	MSMEG_0569 family flavin-dependent oxidoreductase	-1.07812	0.473647	down	1.49978e-05	7.87673e-05
SYNPCC7942_RS00380	Synpcc7942_0077	helix-turn-helix domain-containing protein	-1.07878	0.473428	down	9.25426e-05	0.000397933
SYNPCC7942_RS09285	Synpcc7942_1830	thioredoxin	-1.08037	0.472906	down	6.01125e-05	0.000272986
SYNPCC7942_RS04310	Synpcc7942_0833	hypothetical protein	-1.09356	0.468603	down	1.95904e-09	2.20954e-08
SYNPCC7942_RS05620	Synpcc7942_1095	hypothetical protein	-1.09362	0.468585	down	0.000417145	0.00150066
SYNPCC7942_RS01945	Synpcc7942_0381	DUF2752 domain-containing protein	-1.09653	0.467641	down	4.01045e-06	2.35828e-05
SYNPCC7942_RS10075	Synpcc7942_1987	hypothetical protein	-1.09776	0.467241	down	4.01609e-05	0.000192548
SYNPCC7942_RS00995	Synpcc7942_0196	lignostilbene alpha-beta-dioxygenase	-1.09922	0.466769	down	3.11625e-05	0.000154243
SYNPCC7942_RS12955	Synpcc7942_2550	ATP-binding protein	-1.10187	0.465912	down	1.55984e-07	1.19241e-06
SYNPCC7942_RS12400	Synpcc7942_2440	polyribonucleotide nucleotidyltransferase	-1.10328	0.465457	down	8.00662e-11	1.15362e-09
SYNPCC7942_RS10020	Synpcc7942_1976	NAD(P)H-quinone oxidoreductase chain 4 2	-1.10382	0.465283	down	1.99051e-09	2.23587e-08
SYNPCC7942_RS08590	Synpcc7942_1686	sulfate ABC transporter substrate-binding protein	-1.10607	0.464558	down	0.00564254	0.0147467
SYNPCC7942_RS07740	Synpcc7942_1514	pseudouridine synthase	-1.10698	0.464264	down	3.61959e-05	0.000175991
SYNPCC7942_RS01415	Synpcc7942_0278	bidirectional hydrogenase complex protein HoxE	-1.10982	0.463353	down	0.0026132	0.00757002
SYNPCC7942_RS01745	Synpcc7942_0342	hypothetical protein	-1.11526	0.461607	down	0.00115613	0.00372126
SYNPCC7942_RS12580	Synpcc7942_2476	hypothetical protein	-1.11618	0.461315	down	2.62125e-08	2.32699e-07
SYNPCC7942_RS06745	Synpcc7942_1319	bifunctional pyr operon transcriptional regulator/uracil phosphoribosyltransferase PyrR	-1.12133	0.459671	down	0.000103738	0.000442617
SYNPCC7942_RS10630	Synpcc7942_2097	DUF1853 family protein	-1.12228	0.459368	down	0.000286517	0.0010831
SYNPCC7942_RS05880	Synpcc7942_1148	HD domain-containing protein	-1.12274	0.459221	down	1.72067e-06	1.08857e-05
SYNPCC7942_RS04340	Synpcc7942_0839	Nit6803 family nitriliase	-1.12344	0.458998	down	0.01503	0.0345726
SYNPCC7942_RS00600	Synpcc7942_0119	hypothetical protein	-1.12625	0.458105	down	0.00172213	0.00526943
SYNPCC7942_RS03455	Synpcc7942_0675	cofactor assembly of complex C subunit B	-1.13114	0.456554	down	1.97279e-06	1.22831e-05
SYNPCC7942_RS03985	Synpcc7942_0768	hypothetical protein	-1.13793	0.454411	down	1.00802e-10	1.43734e-09
SYNPCC7942_RS05395	Synpcc7942_1052	phycocyanin subunit beta	-1.13807	0.454369	down	1.3098e-06	8.46141e-06
SYNPCC7942_RS05370	Synpcc7942_1047	phycocyanin subunit beta	-1.13932	0.453973	down	1.5064e-06	9.61858e-06
SYNPCC7942_RS01005	Synpcc7942_0198	NAD(P)/FAD-dependent oxidoreductase	-1.14004	0.453747	down	1.87568e-09	2.12423e-08
SYNPCC7942_RS07940	Synpcc7942_1557	RpoD/SigA family RNA polymerase sigma factor	-1.14146	0.4533	down	1.96021e-08	1.80418e-07
SYNPCC7942_RS03020	_	YkgJ family cysteine cluster protein	-1.14235	0.453021	down	1.08369e-07	8.61938e-07
SYNPCC7942_RS09890	Synpcc7942_1949	DUF3181 family protein	-1.148	0.451251	down	1.46522e-10	1.98635e-09
SYNPCC7942_RS06350	Synpcc7942_1239	ABC transporter substrate-binding protein	-1.14819	0.451192	down	8.66906e-05	0.000378584
SYNPCC7942_RS04065	Synpcc7942_0785	PBP1A family penicillin-binding protein	-1.15116	0.450262	down	0.00483189	0.0128601
SYNPCC7942_RS12295	Synpcc7942_2420	serine O-acetyltransferase	-1.15263	0.449804	down	4.53366e-08	3.82719e-07
SYNPCC7942_RS01570	Synpcc7942_0308	CO2 hydration protein	-1.15463	0.44918	down	2.03309e-07	1.50002e-06
SYNPCC7942_RS10775	Synpcc7942_2125	hypothetical protein	-1.15603	0.448746	down	1.15098e-07	9.10198e-07
SYNPCC7942_RS01555	Synpcc7942_0305	addiction module protein	-1.15991	0.44754	down	4.91689e-08	4.11285e-07
SYNPCC7942_RS01035	Synpcc7942_0204	DUF3122 domain-containing protein	-1.16003	0.447504	down	9.1132e-05	0.000394332
SYNPCC7942_RS13720	Synpcc7942_R0017	ssrA	-1.16025	0.447434	down	2.10346e-06	1.30377e-05
SYNPCC7942_RS10665	Synpcc7942_2104	cyanase	-1.1642	0.446212	down	1.78376e-07	1.34491e-06
SYNPCC7942_RS12510	Synpcc7942_2461	agmatine deiminase family protein	-1.1696	0.444543	down	3.46477e-08	3.027e-07
SYNPCC7942_RS01920	Synpcc7942_0377	hypothetical protein	-1.17054	0.444255	down	2.89811e-07	2.08785e-06
SYNPCC7942_RS12995	Synpcc7942_2557	bidirectional hydrogenase complex protein HoxU	-1.17813	0.441924	down	0.00101136	0.00330555
SYNPCC7942_RS13265	Synpcc7942_2604	heme-copper oxidase subunit III	-1.17883	0.441711	down	2.52266e-08	2.24672e-07
SYNPCC7942_RS10015	Synpcc7942_1975	LapA family protein	-1.18072	0.44113	down	8.59635e-06	4.80836e-05
SYNPCC7942_RS07895	Synpcc7942_1548	amidase	-1.18619	0.439462	down	2.81993e-10	3.60951e-09
SYNPCC7942_RS13690	Synpcc7942_0758	DUF488 domain-containing protein	-1.1886	0.438729	down	0.000894472	0.00297293
SYNPCC7942_RS13370	Synpcc7942_B2662	protein SrpI	-1.19085	0.438044	down	0.00423722	0.0114772
SYNPCC7942_RS04015	Synpcc7942_0774	alpha/beta hydrolase	-1.19168	0.437792	down	1.8325e-11	2.81733e-10
SYNPCC7942_RS12790	Synpcc7942_2519	EAL domain-containing protein	-1.19494	0.436804	down	6.80635e-06	3.92685e-05
SYNPCC7942_RS10625	Synpcc7942_2096	diguanylate cyclase	-1.19797	0.435888	down	1.94194e-10	2.56934e-09
SYNPCC7942_RS07160	Synpcc7942_1399	HlyD family efflux transporter periplasmic adaptor subunit	-1.20184	0.434721	down	9.0236e-05	0.00039107
SYNPCC7942_RS01890	Synpcc7942_0371	homoserine O-succinyltransferase	-1.20421	0.434007	down	6.90735e-07	4.65908e-06
SYNPCC7942_RS01550	Synpcc7942_0304	hypothetical protein	-1.20438	0.433956	down	3.93775e-10	4.94826e-09
SYNPCC7942_RS02555	Synpcc7942_0503	TIGR03792 family protein	-1.20581	0.433525	down	0.00218162	0.00645572
SYNPCC7942_RS12990	Synpcc7942_2556	oxidoreductase	-1.20972	0.432353	down	2.33748e-06	1.4295e-05
SYNPCC7942_RS01170	Synpcc7942_0230	hypothetical protein	-1.21362	0.431185	down	6.09637e-12	9.86895e-11
SYNPCC7942_RS11725	Synpcc7942_2307	hypothetical protein	-1.21388	0.431108	down	2.8049e-06	1.6965e-05
SYNPCC7942_RS05625	Synpcc7942_1096	phosphomethylpyrimidine synthase	-1.217	0.430177	down	1.48156e-13	2.89168e-12
SYNPCC7942_RS05935	Synpcc7942_1158	EAL domain-containing protein	-1.21712	0.43014	down	6.11035e-09	6.29801e-08
SYNPCC7942_RS07155	Synpcc7942_1398	glycosyltransferase	-1.22269	0.428484	down	0.000675435	0.00232932
SYNPCC7942_RS01860	Synpcc7942_0365	response regulator	-1.22308	0.428368	down	1.40191e-05	7.41934e-05
SYNPCC7942_RS04605	Synpcc7942_0894	shikimate kinase	-1.22311	0.428359	down	4.99846e-05	0.000232754
SYNPCC7942_RS00090	Synpcc7942_0017	bifunctional 4-hydroxy-2-oxoglutarate aldolase/2-dehydro-3-deoxy-phosphogluconate aldolase	-1.22413	0.428055	down	1.46968e-07	1.14191e-06
SYNPCC7942_RS09205	Synpcc7942_1813	molecular chaperone HtpG	-1.22641	0.42738	down	1.54232e-07	1.18852e-06
SYNPCC7942_RS03390	Synpcc7942_0662	FecR domain-containing protein	-1.22852	0.426756	down	2.83788e-08	2.5112e-07
SYNPCC7942_RS05930	Synpcc7942_1157	AAA family ATPase	-1.22948	0.426471	down	1.92909e-06	1.20382e-05
SYNPCC7942_RS09975	Synpcc7942_1966	chlororespiratory reduction protein 7	-1.22961	0.426433	down	0.00069711	0.00239208
SYNPCC7942_RS00920	Synpcc7942_0181	AAA family ATPase	-1.23255	0.425566	down	2.93284e-08	2.57865e-07
SYNPCC7942_RS00925	Synpcc7942_0182	class I SAM-dependent methyltransferase	-1.23795	0.423973	down	7.23315e-05	0.000321811
SYNPCC7942_RS02120	Synpcc7942_0415	pentapeptide repeat-containing protein	-1.23904	0.423654	down	5.16478e-07	3.58022e-06
SYNPCC7942_RS00915	Synpcc7942_0180	DUF4435 domain-containing protein	-1.25607	0.418682	down	0.000659324	0.00228522
SYNPCC7942_RS02505	Synpcc7942_0492	bifunctional riboflavin kinase/FAD synthetase	-1.25749	0.418272	down	5.70327e-05	0.000262181
SYNPCC7942_RS07825	Synpcc7942_1531	molybdate ABC transporter substrate-binding protein	-1.25999	0.417546	down	0.000696566	0.00239208
SYNPCC7942_RS05970	Synpcc7942_1164	hypothetical protein	-1.26654	0.415657	down	3.25313e-05	0.000160154
SYNPCC7942_RS01010	Synpcc7942_0199	DUF2231 domain-containing protein	-1.27245	0.413956	down	1.06295e-10	1.49246e-09
SYNPCC7942_RS01665	Synpcc7942_0327	allophycocyanin alpha chain	-1.28377	0.410722	down	2.98196e-09	3.24362e-08
SYNPCC7942_RS01775	Synpcc7942_0349	DUF3611 family protein	-1.28487	0.410409	down	1.16099e-10	1.61366e-09
SYNPCC7942_RS11395	Synpcc7942_2244	6,7-dimethyl-8-ribityllumazine synthase	-1.28742	0.409683	down	4.12284e-06	2.40893e-05
SYNPCC7942_RS03590	Synpcc7942_0700	universal stress protein	-1.28906	0.409217	down	2.58464e-14	5.69034e-13
SYNPCC7942_RS12840	Synpcc7942_2529	DUF4278 domain-containing protein	-1.29112	0.408633	down	0.000422536	0.00151409
SYNPCC7942_RS01325	Synpcc7942_0260	ATP-dependent Clp protease ATP-binding subunit	-1.29779	0.406749	down	2.80025e-17	9.7548e-16
SYNPCC7942_RS00310	Synpcc7942_0062	glucose-1-phosphate cytidylyltransferase	-1.30217	0.405515	down	1.05849e-06	6.93561e-06
SYNPCC7942_RS13170	Synpcc7942_2586	DUF202 domain-containing protein	-1.30414	0.404962	down	2.47791e-05	0.000124666
SYNPCC7942_RS12350	#N/A	hypothetical protein	-1.30456	0.404844	down	4.99208e-09	5.26368e-08
SYNPCC7942_RS03510	Synpcc7942_0685	chaperonin GroEL	-1.31261	0.402593	down	6.39249e-31	6.5156e-29
SYNPCC7942_RS02165	Synpcc7942_0424	photosystem II q(b) protein	-1.31557	0.401767	down	1.7068e-06	1.08228e-05
SYNPCC7942_RS12025	Synpcc7942_2367	DUF4359 domain-containing protein	-1.31587	0.401684	down	1.35739e-05	7.21147e-05
SYNPCC7942_RS03305	Synpcc7942_0644	GAF domain-containing protein	-1.31804	0.401079	down	2.8097e-13	5.29609e-12
SYNPCC7942_RS05380	Synpcc7942_1049	photosystem I reaction center subunit XII	-1.32302	0.399697	down	1.91324e-08	1.76686e-07
SYNPCC7942_RS07540	Synpcc7942_1475	sodium-dependent bicarbonate transport family permease	-1.32447	0.399297	down	0.0011405	0.00367956
SYNPCC7942_RS08395	Synpcc7942_1646	hypothetical protein	-1.32475	0.399219	down	4.52304e-10	5.62054e-09
SYNPCC7942_RS11030	Synpcc7942_2170	transcriptional repressor	-1.32661	0.398703	down	0.02063	0.0449514
SYNPCC7942_RS13260	Synpcc7942_2603	cytochrome c oxidase subunit I	-1.33212	0.397183	down	7.31215e-17	2.33989e-15
SYNPCC7942_RS01670	Synpcc7942_0328	phycobiliprotein ApcE	-1.33344	0.396822	down	3.83751e-12	6.4005e-11
SYNPCC7942_RS08105	Synpcc7942_1587	DUF1036 domain-containing protein	-1.33555	0.39624	down	4.41973e-07	3.09494e-06
SYNPCC7942_RS01285	Synpcc7942_0252	hypothetical protein	-1.3371	0.395815	down	4.19723e-19	1.83346e-17
SYNPCC7942_RS08025	Synpcc7942_1571	aquaporin family protein	-1.34385	0.393969	down	9.16013e-09	9.11422e-08
SYNPCC7942_RS04410	Synpcc7942_0855	response regulator	-1.34601	0.393379	down	0.000952515	0.00314685
SYNPCC7942_RS01245	Synpcc7942_0244	glycogen/starch/alpha-glucan phosphorylase	-1.3521	0.391721	down	1.22977e-13	2.41738e-12
SYNPCC7942_RS01280	Synpcc7942_0251	3'-5' exonuclease	-1.35328	0.391401	down	4.08954e-09	4.39626e-08
SYNPCC7942_RS01015	Synpcc7942_0200	DUF2231 domain-containing protein	-1.36152	0.389172	down	3.82914e-07	2.70894e-06
SYNPCC7942_RS05385	Synpcc7942_1050	photosystem I reaction center subunit XII	-1.36471	0.388313	down	7.56886e-10	9.09585e-09
SYNPCC7942_RS01365	Synpcc7942_0268	MEKHLA domain-containing protein	-1.37085	0.386663	down	8.39877e-10	9.96268e-09
SYNPCC7942_RS13915	_	hypothetical protein	-1.37597	0.385293	down	2.34579e-05	0.000118669
SYNPCC7942_RS01560	_	type II toxin-antitoxin system RelE/ParE family toxin	-1.37938	0.384383	down	4.75263e-05	0.000223195
SYNPCC7942_RS13390	Synpcc7942_B2616	four-helix bundle copper-binding protein	-1.38831	0.382012	down	0.00113172	0.00366412
SYNPCC7942_RS11830	Synpcc7942_2327	phosphate-starvation-inducible PsiE family protein	-1.38843	0.38198	down	5.61245e-05	0.000258718
SYNPCC7942_RS09395	Synpcc7942_1852	precorrin-8X methylmutase	-1.39556	0.380098	down	1.29909e-12	2.26273e-11
SYNPCC7942_RS00340	Synpcc7942_0069	hypothetical protein	-1.39799	0.379458	down	1.82279e-06	1.14528e-05
SYNPCC7942_RS01295	Synpcc7942_0254	DNA gyrase subunit A	-1.398	0.379455	down	1.34541e-17	4.80854e-16
SYNPCC7942_RS06825	Synpcc7942_1335	branched chain amino acid aminotransferase	-1.40056	0.378783	down	0.000263177	0.00100313
SYNPCC7942_RS05430	Synpcc7942_1059	DUF1517 domain-containing protein	-1.40158	0.378514	down	1.40398e-08	1.3557e-07
SYNPCC7942_RS13955	_	hypothetical protein	-1.41766	0.374319	down	8.6327e-09	8.70227e-08
SYNPCC7942_RS07555	_	cytochrome c	-1.42056	0.373567	down	2.72986e-05	0.000136097
SYNPCC7942_RS03515	_	hypothetical protein	-1.42603	0.372155	down	1.97059e-11	2.99616e-10
SYNPCC7942_RS12585	Synpcc7942_2477	TIGR01777 family protein	-1.43012	0.3711	down	1.00094e-07	8.00753e-07
SYNPCC7942_RS06190	Synpcc7942_1209	DUF2442 domain-containing protein	-1.43884	0.368864	down	8.68048e-05	0.000378584
SYNPCC7942_RS01485	Synpcc7942_0291	DUF2555 domain-containing protein	-1.43943	0.368712	down	1.27511e-05	6.82706e-05
SYNPCC7942_RS09025	Synpcc7942_1776	hypothetical protein	-1.44168	0.368139	down	1.22143e-08	1.18358e-07
SYNPCC7942_RS12545	Synpcc7942_2468	molecular chaperone DnaK	-1.44798	0.366534	down	4.49167e-18	1.79146e-16
SYNPCC7942_RS13725	Synpcc7942_0999	hypothetical protein	-1.44916	0.366234	down	4.07495e-08	3.47191e-07
SYNPCC7942_RS02310	_	DUF3155 domain-containing protein	-1.45007	0.366004	down	1.50146e-15	4.01166e-14
SYNPCC7942_RS08075	Synpcc7942_1581	hypothetical protein	-1.45083	0.365812	down	2.0167e-16	6.03257e-15
SYNPCC7942_RS06085	Synpcc7942_1188	DUF4346 domain-containing protein	-1.4641	0.36246	down	6.27041e-07	4.28193e-06
SYNPCC7942_RS05265	Synpcc7942_1025	tetratricopeptide repeat protein	-1.46517	0.362193	down	4.09279e-06	2.39646e-05
SYNPCC7942_RS07470	Synpcc7942_1460	Ycf34 family protein	-1.46526	0.36217	down	4.33669e-16	1.25627e-14
SYNPCC7942_RS03075	Synpcc7942_0599	TetR/AcrR family transcriptional regulator	-1.46933	0.361149	down	8.66838e-07	5.73806e-06
SYNPCC7942_RS06660	Synpcc7942_1302	universal stress protein	-1.47279	0.360286	down	1.32718e-05	7.09206e-05
SYNPCC7942_RS01565	Synpcc7942_0307	sodium:proton antiporter	-1.47552	0.359603	down	2.02128e-14	4.55949e-13
SYNPCC7942_RS01590	Synpcc7942_0312	YraN family protein	-1.47623	0.359428	down	4.81736e-08	4.04188e-07
SYNPCC7942_RS12615	Synpcc7942_2484	hypothetical protein	-1.4789	0.358763	down	2.52854e-15	6.50332e-14
SYNPCC7942_RS02305	Synpcc7942_0451	esterase	-1.47933	0.358655	down	3.59623e-10	4.53983e-09
SYNPCC7942_RS00305	Synpcc7942_0061	CDP-glucose 4,6-dehydratase	-1.48056	0.358349	down	2.67422e-10	3.45515e-09
SYNPCC7942_RS00345	Synpcc7942_0070	hypothetical protein	-1.4822	0.357942	down	4.5626e-05	0.000215373
SYNPCC7942_RS00070	Synpcc7942_0014	hypothetical protein	-1.49462	0.354875	down	2.15153e-08	1.94256e-07
SYNPCC7942_RS01955	Synpcc7942_0383	hypothetical protein	-1.49822	0.35399	down	2.04083e-10	2.67445e-09
SYNPCC7942_RS06090	Synpcc7942_1189	molybdenum cofactor guanylyltransferase	-1.49858	0.353902	down	1.19982e-05	6.51263e-05
SYNPCC7942_RS05340	Synpcc7942_1040	GIY-YIG nuclease family protein	-1.50207	0.353047	down	1.80875e-07	1.35263e-06
SYNPCC7942_RS12130	Synpcc7942_2387	c-type cytochrome	-1.50549	0.352212	down	2.26477e-16	6.70176e-15
SYNPCC7942_RS06665	Synpcc7942_1303	hypothetical protein	-1.50762	0.351691	down	0.000128955	0.00053852
SYNPCC7942_RS03355	Synpcc7942_0655	photosystem II D2 protein (photosystem q(a) protein)	-1.51167	0.350706	down	1.06906e-09	1.24138e-08
SYNPCC7942_RS11035	Synpcc7942_2171	DNA starvation/stationary phase protection protein	-1.51609	0.349632	down	1.40881e-23	8.61567e-22
SYNPCC7942_RS12590	Synpcc7942_2478	photosystem II reaction center protein Psb28	-1.51868	0.349004	down	0.000140167	0.000582687
SYNPCC7942_RS13250	Synpcc7942_2601	heme A synthase	-1.53068	0.346115	down	7.4248e-08	6.06322e-07
SYNPCC7942_RS11730	Synpcc7942_2308	glycine cleavage system aminomethyltransferase GcvT	-1.53221	0.345748	down	1.89169e-10	2.52715e-09
SYNPCC7942_RS10930	Synpcc7942_2151	glycosyltransferase	-1.53235	0.345715	down	6.64328e-09	6.7964e-08
SYNPCC7942_RS07830	Synpcc7942_1532	molybdate ABC transporter permease subunit	-1.5337	0.345391	down	0.00635665	0.0163582
SYNPCC7942_RS12895	Synpcc7942_2540	multicopper oxidase domain-containing protein	-1.53752	0.344477	down	4.15188e-11	6.1762e-10
SYNPCC7942_RS05975	Synpcc7942_1165	phosphorylase	-1.53997	0.343893	down	0.0108129	0.0260343
SYNPCC7942_RS08005	Synpcc7942_1567	hypothetical protein	-1.54521	0.342647	down	7.03316e-08	5.77769e-07
SYNPCC7942_RS05650	Synpcc7942_1102	hypothetical protein	-1.54704	0.342211	down	2.92024e-19	1.29621e-17
SYNPCC7942_RS04325	Synpcc7942_0836	sll0787 family AIR synthase-like protein	-1.54742	0.34212	down	4.44515e-06	2.58627e-05
SYNPCC7942_RS12960	#N/A	HypC/HybG/HupF family hydrogenase formation chaperone	-1.55812	0.339593	down	1.1309e-08	1.09973e-07
SYNPCC7942_RS07935	Synpcc7942_1556	hypothetical protein	-1.55939	0.339294	down	3.55828e-08	3.09885e-07
SYNPCC7942_RS01660	Synpcc7942_0326	allophycocyanin subunit beta	-1.56159	0.338778	down	4.26982e-12	7.03625e-11
SYNPCC7942_RS12720	Synpcc7942_2507	hypothetical protein	-1.56859	0.337138	down	3.67619e-08	3.17143e-07
SYNPCC7942_RS10395	Synpcc7942_2049	photosystem I core protein PsaA	-1.56866	0.337121	down	3.21707e-10	4.0799e-09
SYNPCC7942_RS01205	Synpcc7942_0237	hypothetical protein	-1.57322	0.336057	down	1.58396e-10	2.13679e-09
SYNPCC7942_RS11105	Synpcc7942_2185	hypothetical protein	-1.5747	0.335712	down	6.23933e-07	4.28193e-06
SYNPCC7942_RS13245	Synpcc7942_2600	protoheme IX farnesyltransferase	-1.57526	0.335583	down	1.04195e-13	2.06291e-12
SYNPCC7942_RS11055	Synpcc7942_2175	Fe(3+) ABC transporter substrate-binding protein	-1.57701	0.335176	down	0.000145822	0.00060437
SYNPCC7942_RS02985	Synpcc7942_R0004	16S ribosomal RNA	-1.57801	0.334942	down	7.90241e-07	5.2785e-06
SYNPCC7942_RS13875	Synpcc7942_0990	bifunctional adenosylcobinamide kinase/adenosylcobinamide-phosphate guanylyltransferase	-1.57858	0.334811	down	0.000330388	0.00122208
SYNPCC7942_RS06935	_	PAS domain S-box protein	-1.58366	0.333635	down	9.42987e-12	1.48291e-10
SYNPCC7942_RS12255	_	hypothetical protein	-1.58869	0.332473	down	6.26133e-07	4.28193e-06
SYNPCC7942_RS13270	Synpcc7942_2605	hypothetical protein	-1.59424	0.331196	down	1.97688e-08	1.80744e-07
SYNPCC7942_RS00990	Synpcc7942_0195	pentapeptide repeat-containing protein	-1.59617	0.330754	down	3.3007e-13	6.17927e-12
SYNPCC7942_RS13110	Synpcc7942_R0052	16S ribosomal RNA	-1.60091	0.329669	down	4.39613e-07	3.08626e-06
SYNPCC7942_RS10390	Synpcc7942_2048	photosystem I core protein PsaB	-1.61051	0.327484	down	2.92756e-09	3.19708e-08
SYNPCC7942_RS08350	Synpcc7942_1637	photosystem II D2 protein (photosystem q(a) protein)	-1.61937	0.325477	down	7.20636e-09	7.34515e-08
SYNPCC7942_RS06425	Synpcc7942_1254	cyclic nucleotide-binding domain-containing protein	-1.63022	0.32304	down	9.07642e-06	5.04612e-05
SYNPCC7942_RS04865	Synpcc7942_0946	NAD(P)/FAD-dependent oxidoreductase	-1.6327	0.322485	down	4.6884e-18	1.84321e-16
SYNPCC7942_RS09380	Synpcc7942_1849	RNA polymerase sigma factor SigC	-1.63659	0.321616	down	2.14907e-14	4.80833e-13
SYNPCC7942_RS05905	Synpcc7942_1152	septal ring lytic transglycosylase RlpA family protein	-1.64879	0.318908	down	3.56818e-06	2.11576e-05
SYNPCC7942_RS01610	Synpcc7942_0316	hypothetical protein	-1.65201	0.318198	down	2.36288e-18	1.00041e-16
SYNPCC7942_RS07720	Synpcc7942_1510	RNA polymerase sigma factor SigF	-1.65488	0.317565	down	2.25323e-11	3.40708e-10
SYNPCC7942_RS05910	Synpcc7942_1153	hypothetical protein	-1.66078	0.316268	down	1.16655e-34	1.68966e-32
SYNPCC7942_RS05680	Synpcc7942_1108	HU family DNA-binding protein	-1.66534	0.315271	down	5.41943e-11	8.01843e-10
SYNPCC7942_RS11050	Synpcc7942_2174	Crp/Fnr family transcriptional regulator	-1.66882	0.31451	down	0.00894574	0.0220597
SYNPCC7942_RS12125	Synpcc7942_2386	hydrogenase formation protein HypD	-1.67118	0.313996	down	1.87453e-11	2.86595e-10
SYNPCC7942_RS01250	Synpcc7942_0245	type I glyceraldehyde-3-phosphate dehydrogenase	-1.67173	0.313877	down	1.05182e-15	2.92384e-14
SYNPCC7942_RS13505	Synpcc7942_B2634	DUF1254 domain-containing protein	-1.67268	0.31367	down	6.32009e-23	3.78106e-21
SYNPCC7942_RS06335	Synpcc7942_1236	ATP-binding cassette domain-containing protein	-1.67308	0.313582	down	1.3985e-10	1.90529e-09
SYNPCC7942_RS10685	Synpcc7942_2108	hypothetical protein	-1.68092	0.311884	down	1.62354e-06	1.03187e-05
SYNPCC7942_RS03415	Synpcc7942_0667	hypothetical protein	-1.6855	0.310895	down	1.50182e-08	1.44008e-07
SYNPCC7942_RS00620	Synpcc7942_0122	EAL domain-containing protein	-1.69419	0.309027	down	4.84786e-09	5.17105e-08
SYNPCC7942_RS00170	_	hypothetical protein	-1.69506	0.308843	down	1.83628e-07	1.36949e-06
SYNPCC7942_RS12680	Synpcc7942_2499	flotillin family protein	-1.70431	0.306868	down	1.82532e-21	1.04652e-19
SYNPCC7942_RS08065	Synpcc7942_1579	protein phosphatase	-1.70459	0.306808	down	3.21759e-06	1.92078e-05
SYNPCC7942_RS07265	Synpcc7942_1420	ferredoxin:protochlorophyllide reductase (ATP-dependent) subunit N	-1.71079	0.305494	down	7.86594e-15	1.86613e-13
SYNPCC7942_RS03930	Synpcc7942_0759	hypothetical protein	-1.71652	0.304283	down	1.78181e-14	4.08627e-13
SYNPCC7942_RS04715	Synpcc7942_R0043	tRNA-Thr	-1.72206	0.303115	down	0.000118709	0.000500301
SYNPCC7942_RS06920	Synpcc7942_1354	MFS transporter	-1.73603	0.300194	down	5.8729e-14	1.1972e-12
SYNPCC7942_RS13200	Synpcc7942_2592	orotate phosphoribosyltransferase	-1.741	0.299163	down	2.63717e-09	2.89143e-08
SYNPCC7942_RS12675	Synpcc7942_2498	flotillin	-1.74363	0.298617	down	1.47091e-24	9.873e-23
SYNPCC7942_RS09410	Synpcc7942_1855	cobyrinate a,c-diamide synthase	-1.75032	0.297236	down	3.57495e-06	2.11576e-05
SYNPCC7942_RS03360	Synpcc7942_0656	photosystem II 44 kDa subunit reaction center protein	-1.75463	0.296349	down	1.37284e-10	1.87963e-09
SYNPCC7942_RS01655	Synpcc7942_0325	photosystem I reaction center subunit XII	-1.76335	0.294564	down	9.17384e-09	9.11422e-08
SYNPCC7942_RS06340	Synpcc7942_1237	ATP-binding cassette domain-containing protein	-1.76892	0.293428	down	3.97826e-13	7.34776e-12
SYNPCC7942_RS06345	Synpcc7942_1238	nitrate ABC transporter permease	-1.81083	0.285027	down	3.31404e-14	7.06996e-13
SYNPCC7942_RS07260	Synpcc7942_1419	ferredoxin:protochlorophyllide reductase (ATP-dependent) iron-sulfur ATP-binding protein	-1.81623	0.283961	down	7.70476e-16	2.16362e-14
SYNPCC7942_RS08475	Synpcc7942_1662	cysteine--tRNA ligase	-1.81864	0.283489	down	2.83401e-20	1.44429e-18
SYNPCC7942_RS08775	Synpcc7942_1724	hypothetical protein	-1.82539	0.282165	down	1.1043e-08	1.07768e-07
SYNPCC7942_RS01090	Synpcc7942_0215	hypothetical protein	-1.83	0.281265	down	4.2853e-13	7.72686e-12
SYNPCC7942_RS07685	Synpcc7942_1504	DUF2252 domain-containing protein	-1.83072	0.281124	down	8.96362e-15	2.10837e-13
SYNPCC7942_RS11565	Synpcc7942_R0011	tRNA-Arg	-1.85347	0.276725	down	1.54612e-07	1.18852e-06
SYNPCC7942_RS13855	Synpcc7942_2486	hypothetical protein	-1.87413	0.272791	down	1.29577e-15	3.53065e-14
SYNPCC7942_RS07690	Synpcc7942_1505	3-isopropylmalate dehydrogenase	-1.87764	0.272129	down	2.16758e-13	4.17145e-12
SYNPCC7942_RS08225	Synpcc7942_1612	NAD(P) transhydrogenase subunit alpha	-1.8838	0.270969	down	2.12583e-10	2.77265e-09
SYNPCC7942_RS06720	Synpcc7942_1314	ATP-dependent metallopeptidase FtsH/Yme1/Tma family protein	-1.89139	0.269547	down	3.23069e-17	1.09764e-15
SYNPCC7942_RS11955	Synpcc7942_2353	lipoyl(octanoyl) transferase LipB	-1.89572	0.26874	down	2.23227e-06	1.37125e-05
SYNPCC7942_RS08215	Synpcc7942_1610	NAD(P)(+) transhydrogenase (Re/Si-specific) subunit beta	-1.89914	0.268103	down	3.0613e-07	2.19966e-06
SYNPCC7942_RS01085	Synpcc7942_0214	AEC family transporter	-1.90008	0.267928	down	1.53549e-19	7.04279e-18
SYNPCC7942_RS13400	Synpcc7942_B2618	Rrf2 family transcriptional regulator	-1.90681	0.266682	down	0.0199481	0.0437
SYNPCC7942_RS12495	Synpcc7942_R0016	tRNA-Ser	-1.91474	0.265219	down	3.54148e-05	0.000172804
SYNPCC7942_RS12135	Synpcc7942_2388	cupin domain-containing protein	-1.92425	0.263477	down	3.08955e-17	1.0628e-15
SYNPCC7942_RS10095	Synpcc7942_1991	large conductance mechanosensitive channel protein MscL	-1.9403	0.260563	down	2.18305e-24	1.39715e-22
SYNPCC7942_RS09065	Synpcc7942_1784	RNA polymerase sigma factor SigF	-1.94611	0.259516	down	9.59486e-15	2.23772e-13
SYNPCC7942_RS04420	Synpcc7942_0857	purine-binding chemotaxis protein CheW	-1.94666	0.259417	down	6.93495e-12	1.10318e-10
SYNPCC7942_RS03485	Synpcc7942_0680	sterol desaturase family protein	-1.9572	0.257528	down	4.97789e-17	1.6505e-15
SYNPCC7942_RS11760	Synpcc7942_2313	chaperonin GroEL	-1.96027	0.25698	down	3.97132e-18	1.63121e-16
SYNPCC7942_RS13255	Synpcc7942_2602	cytochrome c oxidase subunit II	-1.96039	0.256959	down	4.48873e-32	5.37087e-30
SYNPCC7942_RS14105	Synpcc7942_2485	hypothetical protein	-1.96053	0.256933	down	1.24861e-17	4.58158e-16
SYNPCC7942_RS13485	Synpcc7942_B2632	HEAT repeat domain-containing protein	-1.96734	0.255724	down	6.97799e-07	4.68377e-06
SYNPCC7942_RS04345	Synpcc7942_0840	MSMEG_0572 family nitrogen starvation response protein	-1.97161	0.254969	down	0.000176022	0.000711316
SYNPCC7942_RS00440	_	hypothetical protein	-1.97411	0.254527	down	1.35799e-10	1.8686e-09
SYNPCC7942_RS09240	Synpcc7942_1820	membrane protein	-1.97713	0.253995	down	7.60836e-18	2.94904e-16
SYNPCC7942_RS13495	Synpcc7942_B2656	hypothetical protein	-1.97776	0.253884	down	4.94781e-05	0.000231178
SYNPCC7942_RS14015	_	hypothetical protein	-1.9797	0.253542	down	0.00125748	0.00400995
SYNPCC7942_RS12870	Synpcc7942_2535	diguanylate cyclase	-1.98321	0.252926	down	3.1062e-20	1.55423e-18
SYNPCC7942_RS14005	_	hypothetical protein	-1.98502	0.252609	down	1.85211e-05	9.56284e-05
SYNPCC7942_RS12910	Synpcc7942_R0020	tRNA-Asp	-1.99347	0.251134	down	0.00203144	0.00607006
SYNPCC7942_RS01200	Synpcc7942_0236	cyclic nucleotide-binding domain-containing protein	-1.99697	0.250526	down	5.9896e-27	4.70953e-25
SYNPCC7942_RS08220	Synpcc7942_1611	NAD(P) transhydrogenase subunit alpha	-2.00452	0.249217	down	1.01343e-14	2.34366e-13
SYNPCC7942_RS03070	Synpcc7942_R0035	tRNA-Met	-2.00828	0.248568	down	4.59702e-10	5.67309e-09
SYNPCC7942_RS12715	Synpcc7942_2506	phosphoadenylyl-sulfate reductase	-2.0107	0.248152	down	1.72404e-17	6.08277e-16
SYNPCC7942_RS12120	Synpcc7942_2385	dihydroorotate dehydrogenase-like protein	-2.01676	0.247113	down	2.23212e-14	4.95387e-13
SYNPCC7942_RS02920	Synpcc7942_0573	hypothetical protein	-2.01738	0.247007	down	5.48865e-07	3.79517e-06
SYNPCC7942_RS02660	Synpcc7942_0523	MAPEG family protein	-2.02705	0.245356	down	1.04866e-20	5.65866e-19
SYNPCC7942_RS13530	Synpcc7942_B2639	BrnA antitoxin family protein	-2.03379	0.244212	down	5.25897e-08	4.37242e-07
SYNPCC7942_RS06365	Synpcc7942_1242	LysR family transcriptional regulator	-2.05175	0.241192	down	1.42621e-20	7.54795e-19
SYNPCC7942_RS09235	Synpcc7942_1819	dihydrofolate reductase	-2.0525	0.241067	down	1.48821e-11	2.30088e-10
SYNPCC7942_RS04430	Synpcc7942_0859	response regulator	-2.06749	0.238575	down	5.19887e-15	1.26613e-13
SYNPCC7942_RS13635	#N/A		-2.07412	0.23748	down	5.04218e-25	3.46902e-23
SYNPCC7942_RS12710	Synpcc7942_2505	methyltransferase domain-containing protein	-2.09014	0.234859	down	1.00763e-26	7.70279e-25
SYNPCC7942_RS02655	Synpcc7942_0522	hypothetical protein	-2.09429	0.234183	down	9.40021e-32	1.07789e-29
SYNPCC7942_RS05915	Synpcc7942_1154	DUF697 domain-containing protein	-2.11981	0.230077	down	4.89884e-09	5.20525e-08
SYNPCC7942_RS13190	Synpcc7942_2590	type II secretion system protein	-2.12368	0.229461	down	5.61326e-21	3.13433e-19
SYNPCC7942_RS07120	Synpcc7942_1391	YifB family Mg chelatase-like AAA ATPase	-2.15505	0.224525	down	4.70424e-14	9.73388e-13
SYNPCC7942_RS08930	_	hypothetical protein	-2.15662	0.224281	down	0.00634578	0.0163517
SYNPCC7942_RS02995	Synpcc7942_R0034	tRNA-Ala	-2.1594	0.223849	down	0.0134594	0.0313155
SYNPCC7942_RS00490	Synpcc7942_0096	DUF1269 domain-containing protein	-2.17404	0.221589	down	2.13232e-15	5.58871e-14
SYNPCC7942_RS05080	Synpcc7942_0989	hypothetical protein	-2.17752	0.221056	down	6.16429e-17	1.99578e-15
SYNPCC7942_RS08430	Synpcc7942_1653	glycerol dehydrogenase	-2.20161	0.217395	down	3.52688e-20	1.73321e-18
SYNPCC7942_RS09070	Synpcc7942_1785	DUF4332 domain-containing protein	-2.20479	0.216916	down	4.22989e-13	7.70904e-12
SYNPCC7942_RS00980	Synpcc7942_0193	hypothetical protein	-2.21551	0.215311	down	3.83857e-14	8.12596e-13
SYNPCC7942_RS08445	Synpcc7942_1656	catalase/peroxidase HPI	-2.24411	0.211084	down	9.32453e-29	8.27778e-27
SYNPCC7942_RS08750	Synpcc7942_1720	hypothetical protein	-2.26065	0.208678	down	4.08568e-13	7.49586e-12
SYNPCC7942_RS09990	Synpcc7942_1969	hypothetical protein	-2.29474	0.203804	down	2.84625e-12	4.80545e-11
SYNPCC7942_RS05895	Synpcc7942_1150	DUF305 domain-containing protein	-2.30167	0.202828	down	1.17922e-16	3.68773e-15
SYNPCC7942_RS13195	Synpcc7942_2591	hypothetical protein	-2.30813	0.201922	down	1.90511e-16	5.76137e-15
SYNPCC7942_RS00445	Synpcc7942_R0025	tRNA-Asn	-2.32823	0.199129	down	4.56334e-16	1.30816e-14
SYNPCC7942_RS04415	Synpcc7942_0856	response regulator	-2.33088	0.198762	down	4.01221e-15	1.01299e-13
SYNPCC7942_RS03460	Synpcc7942_0676	hypothetical protein	-2.35441	0.195547	down	1.36512e-19	6.36745e-18
SYNPCC7942_RS13975	Synpcc7942_0906	hypothetical protein	-2.37229	0.193139	down	5.2149e-20	2.47438e-18
SYNPCC7942_RS03465	Synpcc7942_0677	helix-turn-helix transcriptional regulator	-2.40137	0.189285	down	5.69464e-21	3.13433e-19
SYNPCC7942_RS11390	Synpcc7942_R0009	tRNA-Gly	-2.4026	0.189124	down	0.019305	0.0426384
SYNPCC7942_RS13460	_	hypothetical protein	-2.41417	0.187613	down	0.0122471	0.02897
SYNPCC7942_RS12260	Synpcc7942_2412	membrane protein	-2.44462	0.183695	down	8.73943e-30	8.29342e-28
SYNPCC7942_RS02990	Synpcc7942_R0033	tRNA-Ile	-2.47256	0.180171	down	1.78138e-10	2.3914e-09
SYNPCC7942_RS12115	Synpcc7942_2384	pyruvate:ferredoxin (flavodoxin) oxidoreductase	-2.48025	0.179214	down	1.65672e-21	9.70062e-20
SYNPCC7942_RS01290	Synpcc7942_0253	hypothetical protein	-2.50631	0.176005	down	4.07105e-12	6.74911e-11
SYNPCC7942_RS04425	Synpcc7942_0858	GAF domain-containing protein	-2.53823	0.172154	down	1.88157e-24	1.23287e-22
SYNPCC7942_RS13105	Synpcc7942_R0022	tRNA-Ile	-2.54725	0.171081	down	7.551e-11	1.0937e-09
SYNPCC7942_RS05590	Synpcc7942_1089	ATP-dependent chaperone ClpB	-2.56517	0.168969	down	4.0638e-17	1.36385e-15
SYNPCC7942_RS13100	Synpcc7942_R0021	tRNA-Ala	-2.57604	0.167701	down	0.00314644	0.00896376
SYNPCC7942_RS03480	Synpcc7942_0679	RNA-binding protein	-2.57868	0.167394	down	1.20002e-23	7.50558e-22
SYNPCC7942_RS14100	Synpcc7942_2336	hypothetical protein	-2.58035	0.167201	down	3.0801e-26	2.23064e-24
SYNPCC7942_RS11950	Synpcc7942_2352	ribosome-associated translation inhibitor RaiA	-2.5805	0.167184	down	1.80762e-35	2.76365e-33
SYNPCC7942_RS03735	_	hypothetical protein	-2.5854	0.166616	down	3.02931e-14	6.51302e-13
SYNPCC7942_RS02915	Synpcc7942_R0032	tRNA-Gly	-2.61105	0.16368	down	0.00356539	0.00994118
SYNPCC7942_RS11460	Synpcc7942_2254	DUF3370 family protein	-2.61258	0.163507	down	3.94994e-14	8.29788e-13
SYNPCC7942_RS00065	Synpcc7942_0013	hypothetical protein	-2.65479	0.158793	down	2.2171e-48	1.01691e-45
SYNPCC7942_RS04315	Synpcc7942_0834	alpha/beta hydrolase	-2.65614	0.158643	down	5.08588e-26	3.58881e-24
SYNPCC7942_RS08050	Synpcc7942_1576	H(+)/Cl(-) exchange transporter ClcA	-2.68558	0.155439	down	4.23648e-34	5.55181e-32
SYNPCC7942_RS02805	Synpcc7942_0551	hypothetical protein	-2.70398	0.153469	down	0.000528581	0.00186734
SYNPCC7942_RS08040	Synpcc7942_1574	glucosidase	-2.70815	0.153026	down	5.5081e-44	1.51583e-41
SYNPCC7942_RS05890	Synpcc7942_R0045	tRNA-Pro	-2.71714	0.152076	down	1.59295e-16	4.87089e-15
SYNPCC7942_RS07870	Synpcc7942_1542	chlorophyll a/b binding light-harvesting protein	-2.73181	0.150537	down	6.05422e-05	0.000274485
SYNPCC7942_RS04640	Synpcc7942_0900	hypothetical protein	-2.75697	0.147934	down	0.00166591	0.00511672
SYNPCC7942_RS08045	Synpcc7942_1575	glycogen debranching protein	-2.8125	0.142348	down	2.83879e-29	2.60412e-27
SYNPCC7942_RS13070	Synpcc7942_2572	DUF1825 family protein	-2.86481	0.13728	down	3.38922e-18	1.4132e-16
SYNPCC7942_RS03000	Synpcc7942_R0005	23S ribosomal RNA	-2.87999	0.135843	down	1.92407e-06	1.20342e-05
SYNPCC7942_RS07695	Synpcc7942_1506	TerB family tellurite resistance protein	-2.8823	0.135626	down	8.85763e-67	4.87524e-64
SYNPCC7942_RS08035	Synpcc7942_1573	glucose 1-dehydrogenase	-2.8891	0.134988	down	5.33379e-42	1.22322e-39
SYNPCC7942_RS13095	Synpcc7942_R0051	23S ribosomal RNA	-2.89936	0.134031	down	2.35156e-06	1.43492e-05
SYNPCC7942_RS12200	Synpcc7942_2401	Hsp20/alpha crystallin family protein	-2.94473	0.129882	down	5.94221e-07	4.08824e-06
SYNPCC7942_RS13970	Synpcc7942_0905	hypothetical protein	-3.05118	0.120644	down	4.17783e-40	8.21242e-38
SYNPCC7942_RS08440	Synpcc7942_1655	hypothetical protein	-3.05515	0.120312	down	2.8843e-14	6.29968e-13
SYNPCC7942_RS13500	Synpcc7942_B2657	hypothetical protein	-3.06248	0.119702	down	8.88289e-11	1.27321e-09
SYNPCC7942_RS08030	Synpcc7942_1572	GMC family oxidoreductase	-3.06866	0.119191	down	2.47959e-46	8.52978e-44
SYNPCC7942_RS10555	Synpcc7942_2082	elongation factor G	-3.11382	0.115517	down	4.33288e-27	3.61336e-25
SYNPCC7942_RS08755	_	hypothetical protein	-3.24461	0.105505	down	1.80099e-19	8.1251e-18
SYNPCC7942_RS01360	Synpcc7942_0267	16S rRNA (guanine(527)-N(7))-methyltransferase RsmG	-3.3293	0.0994906	down	6.96449e-45	2.12959e-42
SYNPCC7942_RS04050	Synpcc7942_0781	phosphoenolpyruvate synthase	-3.52444	0.0869033	down	1.54446e-36	2.65647e-34
SYNPCC7942_RS04130	Synpcc7942_0798	crossover junction endodeoxyribonuclease RuvC	-3.53496	0.0862721	down	4.29588e-18	1.73857e-16
SYNPCC7942_RS13905	_	hypothetical protein	-3.71792	0.0759969	down	2.45487e-41	5.19676e-39
SYNPCC7942_RS08470	Synpcc7942_1661	hypothetical protein	-3.92439	0.0658629	down	6.04183e-43	1.51156e-40
SYNPCC7942_RS04125	Synpcc7942_0797	hypothetical protein	-4.05372	0.0602157	down	1.80655e-20	9.38041e-19
SYNPCC7942_RS03475	Synpcc7942_R0038	tRNA-Val	-4.64323	0.0400172	down	0.00625741	0.0162233
SYNPCC7942_RS05700	Synpcc7942_1112	RluA family pseudouridine synthase	-4.86593	0.0342932	down	6.98958e-37	1.28236e-34
