# Supplementary material for: Unlocking the potentials of cyanobacterial photosynthesis for directly converting carbon dioxide into glucose
Source: Nat Commun. 2023 Jun 9;14:3425. doi: 10.1038/s41467-023-39222-w (PMC10256809; doi:10.1038/s41467-023-39222-w)
Supplement: Supplementary file 6 — Supplementary Data 3 [file 41467_2023_39222_MOESM6_ESM.xlsx]

## Sheet: NEG
		Note: *indicates that the metabolites with differential abundances between SZ3 and WT are detected in both the positive ionization mode (ESI+) and the ionization negative mode (ESI-), the one with less change folds is shown here. VIP represents variable importance for the projection, the VIP score is based on the variable weight value obtained by the OPLS-DA model to measure the influence intensi…
name	adduct	description	VIP	Fold change	p-value	m/z	rt(s)	SZ3-1	SZ3-2	SZ3-3	SZ3-4	SZ3-5	SZ3-6	WT-1	WT-2	WT-3	WT-4	WT-5	WT-6	QC-1	QC-2	QC-3	QC-4
M102T417_2	(M-H)-	(S)-2-aminobutyric acid	3.61516	0.31017	4.99894e-05	102.056	416.786	373746	333771	283888	390228	321002	453030	1.64751e+06	973109	908867	1.03644e+06	1.34823e+06	1.03578e+06	742057	739477	740207	745242
M748T279	(M-H)-	1-Palmitoyl-2-oleoyl-phosphatidylglycerol	1.05424	38.0257	0.00261613	747.515	279.497	13126.1	62592.1	159817	121917	82856.3	175287	1834.46	4056.49	4357.26	3107.61	1929.64	903.485	40412.9	41792.9	36874.2	29157.2
M295T40	(M-H)-	13(S)-HODE	1.73493	3.7832	0.000854353	295.226	40.26	557100	641514	272309	238467	441554	361969	124276	145015	125702	94165.3	94095.1	80975.3	261613	263508	257026	260436
M346T458	(M-H)-	2'-Deoxyguanosine 5'-monophosphate (dGMP)	4.3984	0.46713	0.00228352	346.054	457.597	618817	487259	1.75896e+06	1.66704e+06	638349	1.00938e+06	2.09647e+06	2.07901e+06	1.67369e+06	2.82569e+06	1.92292e+06	2.63152e+06	1.59908e+06	1.59066e+06	1.59994e+06	1.58621e+06
M141T355_3	(M-H2O-H)-	2-Oxoadipic acid	8.68232	0.806276	0.00221499	141.017	355.027	1.09282e+07	1.12177e+07	1.01277e+07	1.02475e+07	1.09447e+07	1.14923e+07	1.62716e+07	1.27985e+07	1.23001e+07	1.2581e+07	1.36612e+07	1.29532e+07	1.23015e+07	1.22378e+07	1.23601e+07	12360666
M134T64	(M-H)-	Adenine	1.29933	2.54867	0.0386647	134.047	64.4005	759389	248451	289637	207238	584038	952912	172221	344734	226659	162525	131798	155493	312136	306202	314218	314255
M326T157	(M+CH3COO)-	Adenosine	2.8885	6.34462	0.000984405	326.109	156.763	1.19162e+06	1.24021e+06	451672	542234	1.16201e+06	1.19167e+06	32783.9	620672	152835	34239.9	28771.9	41614.7	555733	554144	555723	553470
M299T40	(M-H)-	All-trans-retinoic acid (Vitamin A acid)	2.30627	0.334627	0.00207573	299.2	39.896	114873	97698.8	104378	546025	93928.5	64405.1	572808	399618	440796	612774	516865	509216	285578	285619	285579	287855
M259T514	(M-H)-	alpha-D-Galactose 1-phosphate	5.22071	0.108043	1.72546e-05	259.022	513.624	57018	240924	255769	266221	249358	254593	2.76332e+06	2.08441e+06	1.55415e+06	2.71648e+06	1.55941e+06	1.57553e+06	1.00833e+06	1.00571e+06	1.00833e+06	1.00833e+06
M359T276	(2M-H)-	D-Allose	6.37206	5.25519	1.25597e-05	359.118	276.335	5.23063e+06	5.90846e+06	3.25422e+06	4.18918e+06	4.12741e+06	4.21772e+06	691643	1.16075e+06	522376	1.95726e+06	520558	271407	2.66587e+06	2.66462e+06	2.66462e+06	2.66679e+06
M199T514	(M-H)-	D-Erythrose 4-phosphate	1.07467	0.107723	0.000236635	199	513.664	2339.06	10209.6	11065.3	13354	10563.2	11247.3	109373	88539.6	65943.3	153324	63920.1	64544	47836.2	47764.9	51635.9	47847.5
M161T467_2	(M-H2O-H)-	D-Fructose	4.01751	8.15605	4.79866e-10	161.045	467.415	1.61243e+06	1.74839e+06	1.39764e+06	1.53999e+06	1.4784e+06	1.61095e+06	172485	271981	201215	287589	118667	99086.2	964958	964929	971842	971775
M177T372	(M-H)-	D-Glucono-1,5-lactone	1.61878	8.01774	8.03487e-06	177.04	372.171	366024	323781	191314	217656	252161	235218	41452.9	28624.6	34886	49606.5	21482	21778.6	160864	161074	161042	155732
M149T277	(M-H)-	D-Lyxose	1.74912	3.94913	1.56978e-06	149.045	276.684	421755	443157	298445	348240	375694	372853	90935.2	121547	75009.2	170879	72920.7	41021.8	244335	244326	245525	245531
M401T389	(M+CH3COO)-	D-Maltose	5.30722	19.8907	1.36642e-08	401.128	388.89	2.64895e+06	2.82311e+06	1.89834e+06	2.25106e+06	2.61031e+06	2.68195e+06	131753	129347	115409	228023	54640.6	90608.7	1.4046e+06	1.39982e+06	1.39983e+06	1.40835e+06
M239T277	(M+CH3COO)-	D-Mannose	6.0395	5.02005	8.52e-06	239.077	277.022	4.41219e+06	5.40738e+06	3.03283e+06	3.88402e+06	3.86307e+06	4.01218e+06	688981	1.10547e+06	502881	1.83797e+06	499924	267450	2.55537e+06	2.5621e+06	2.56208e+06	2.55014e+06
M519T489	(2M-H)-	D-Mannose-6-phosphate	2.87596	0.0345558	1.05264e-06	519.049	488.938	3821.52	12252.2	26385.6	30728.4	22496.6	19515.3	485964	632386	509628	776877	464023	464845	207134	208842	210090	210085
M299T276	(2M-H)-	D-Ribose	1.31533	4.09068	1.75843e-05	299.096	276.004	261310	256801	157170	199237	195327	199544	46102.9	68374.4	35101.8	107576	34434.1	18723.2	134629	134503	134626	134503
M289T498	(M+CH3COO)-	D-Ribulose 5-phosphate	3.48183	0.0989553	5.46272e-06	289.032	498.102	33231.8	82245.3	103203	107314	88119	101770	750491	1.05424e+06	831768	1.2124e+06	693793	670608	446564	454403	444821	448041
M161T276	(M-H2O-H)-	D-Tagatose	3.0198	3.55265	8.94029e-06	161.045	276.341	1.34818e+06	1.44181e+06	933220	1.12394e+06	1.17876e+06	1.17291e+06	302157	449885	241719	649692	243656	139215	820044	811773	811776	811777
M426T497	(M-H)-	Deoxyguanosine diphosphate (dGDP)	1.31504	0.48295	0.0111122	426.019	497.434	80033	73872.1	163852	127388	91403	115665	242538	227589	82897.5	348676	240275	208500	169513	168600	168599	168599
M71T277_2	(M-H2O-H)-	Dihydroxyacetone	1.50406	2.68081	0.000161176	71.0138	276.918	454429	468986	318124	258219	400597	392475	134624	178201	116927	241843	109524	74156.7	296981	295008	294669	294667
M229T474	(M+CH3COO)-	Dihydroxyacetone phosphate	1.23887	0.46385	0.0122188	229.011	473.812	91913.8	121656	96208.9	66936.4	81171.2	95377.2	243821	108591	234900	314233	98213.1	193006	92746.5	93093	110462	92832.1
M89T200_2	(M-H)-	DL-lactate	4.71283	0.17948	1.74987e-07	89.0247	199.502	148249	197920	418904	363507	156442	514333	1.56336e+06	1.82071e+06	2.00783e+06	1.66088e+06	1.39322e+06	1.5794e+06	987715	984740	986304	987714
M683T389_7	(2M-H)-	Galactinol	11.4783	484.37	9.42627e-08	683.225	388.997	1.18472e+07	1.22038e+07	7.57805e+06	9.69845e+06	1.21105e+07	1.27566e+07	20319.6	23544.3	23004.5	55268.9	7534.04	6989.65	4.4632e+06	4.48562e+06	4.44403e+06	4.49737e+06
M195T372_4	(M-H)-	Galactonic acid	20.0128	10.6548	4.68e-06	195.051	371.994	5.21814e+07	4.68161e+07	2.65714e+07	3.24937e+07	3.56185e+07	3.61809e+07	4.41444e+06	3.44063e+06	3.53661e+06	5.94191e+06	2.2042e+06	2.03578e+06	2.26958e+07	22512904	2.23526e+07	2.22504e+07
M275T500	(M-H)-	gamma-L-Glutamyl-L-glutamic acid	2.83665	0.499653	0.000747409	275.088	500.031	580719	551904	401149	609886	319031	281515	986573	1.1821e+06	669883	735746	924208	993705	641587	645135	631408	636925
M282T258	(M-H)-	Guanosine	2.89446	6.1237	0.00621831	282.083	257.783	1.47916e+06	1.77178e+06	333417	350327	1.30129e+06	917150	115238	403884	161224	95060.3	109670	119729	548693	547616	547616	548697
M146T417_2	(M-H)-	L-Glutamate	9.0734	0.283986	6.56125e-05	146.046	416.786	2.14711e+06	1.80187e+06	1.64067e+06	2.10106e+06	1.85001e+06	2.63671e+06	1.02389e+07	5.93008e+06	5.35719e+06	6.43133e+06	8.64333e+06	6.27952e+06	4.58133e+06	4.57384e+06	4.68133e+06	4.57421e+06
M145T387_2	(M-H)-	L-Glutamine	3.04089	0.192287	0.000102793	145.061	386.553	143892	148636	149093	160375	126686	132077	1.05894e+06	476990	524165	785554	977976	652809	336832	342469	340436	344996
M237T136	(M+CH3COO)-	L-Gulonic gamma-lactone	1.41545	0.419443	0.000192104	237.062	136.164	130132	94041.3	99183.1	51250.8	62987.8	70091.2	183774	210349	269336	220400	171090	155433	60212.2	60214.8	60708.7	62882.4
M241T359	(M+CH3COO)-	L-Iditol	1.07871	6.56999	0.000105506	241.092	358.595	175506	145274	71644.9	108321	154749	113472	26385.1	2550.42	27566	55364.5	3028	2148.26	64686.1	64683.6	64997.9	65786.2
M130T153	(M-H)-	L-Isoleucine	1.338	0.655024	0.0454997	130.087	153.137	132495	169077	235428	181959	257177	208763	198342	366935	383516	192412	423809	243927	245287	245443	266395	253141
M128T417_2	(M-H)-	L-Pyroglutamic acid	4.48436	0.321331	5.42784e-05	128.036	416.753	580006	683683	464099	599766	483517	692976	2.56269e+06	1.5747e+06	1.42622e+06	1.6362e+06	2.14438e+06	1.56061e+06	1.19028e+06	1.17968e+06	1.18728e+06	1.17966e+06
M203T270	(M-H)-	L-Tryptophan	1.19913	2.81387	0.00024628	203.082	270.233	169509	142212	235603	272403	269119	304229	103173	81242.6	61486.7	99500.3	88666.5	61004.9	153272	150720	152035	150701
M116T300_2	(M-H)-	L-Valine	1.42663	2.62642	5.59702e-06	116.071	300.206	332812	420284	326637	291845	401249	388796	99408.1	176134	163260	131054	86762.1	166412	223857	222813	224905	222815
M279T38	(M-H)-	Linoleic acid	1.60852	2.04377	5.08532e-05	279.232	38.445	697348	611946	538329	626220	762046	846625	403603	296442	265492	407010	318988	306010	491089	495327	495346	493089
M174T412_2	(M+CH3COO)-	Maleamic acid	2.35952	0.0497828	2.49225e-07	174.04	412.113	12443	19862.1	21075	21337.4	23017.5	15658.7	500797	415450	368217	338321	365511	289472	198873	198873	202379	198877
M343T386_4	(M-H)-	Maltitol	6.42231	260.42	5.69888e-07	343.123	385.778	3.35011e+06	3.04632e+06	5.00246e+06	3.79629e+06	3.11848e+06	2.96068e+06	12964	14815	12685.9	32785.2	4118.96	4323.27	1.84342e+06	1.83788e+06	1.82138e+06	1.83906e+06
M563T467_2	(M+CH3COO)-	Maltotriose	15.9403	7.73355	1.19962e-08	563.182	467.276	2.68894e+07	2.82632e+07	2.00393e+07	2.49054e+07	2.41121e+07	2.54014e+07	2.72172e+06	4.68592e+06	3.09495e+06	5.24086e+06	1.9831e+06	1.61913e+06	1.55956e+07	1.56689e+07	1.56694e+07	1.55961e+07
M295T199_2	(2M-H)-	Mevalonic acid	1.53997	11.0588	2.13521e-06	295.137	199.254	194497	222235	231515	261921	242542	244521	580.873	803.249	119775	1167.1	2616.61	1403.25	1755.99	123578	123421	124010
M225T40	(M-H)-	Myristoleic acid	3.04935	0.465691	0.030974	225.185	39.741	552931	933421	235820	347462	525650	530682	869416	2.19378e+06	976383	1.01928e+06	795532	858147	840753	840788	813984	840765
M188T407	(M-H)-	N-Acetyl-L-glutamate	3.15198	0.228401	0.000138026	188.056	406.614	163361	204953	148826	195511	199142	253508	1.26714e+06	874187	607696	756229	1.03139e+06	565348	456870	450787	456945	450666
M441T227	(2M-H)-	N-Acetylmannosamine	3.81285	365.012	3.24752e-08	441.17	227.091	1.27357e+06	1.54769e+06	1.12801e+06	1.1607e+06	961110	1.17439e+06	6393.61	2392.08	1689.57	3169.65	3168.97	3036.1	394178	388604	394166	394175
M483T337	(M+CH3COO)-	N,N'-Diacetylchitobiose	2.73339	28.3611	5.33587e-05	483.18	336.994	449034	557381	1.10139e+06	602873	572136	862409	27084.6	12684	28771.7	38026.3	17183.6	22408.4	389074	390522	392129	389062
M662T465	(M-H)-	Nicotinamide adenine dinucleotide (NAD)	2.2402	0.0830318	2.04248e-08	662.099	464.983	18793	14880.2	46818.7	35458.9	21262.2	33442	368105	315906	308175	289275	357720	416116	96442.7	95450.2	95356.6	95863.8
M297T42	(M-H)-	Nname,cis-9,10-Epoxystearic acid	3.65647	5.11412	0.000426479	297.242	41.9995	2.27844e+06	2.61611e+06	1.70752e+06	1.03102e+06	1.28604e+06	1.1909e+06	409001	374291	335830	233059	351321	273385	1.18522e+06	1.18963e+06	1.20242e+06	1.15974e+06
M227T436	(M+CH3COO)-	Phosphoenolpyruvate	1.32539	0.0967993	4.69527e-10	226.995	435.786	3679.47	9877.2	14841.6	14511.3	13947	13462.9	116187	119290	124983	134918	103939	127130	56717.7	57071.8	56731.6	59917.4
M495T434	(2M-H)-	Pyridoxamine 5'-phosphate	2.0534	0.0051316	4.09553e-05	495.109	434.404	741.228	506.022	4070.57	1021.63	1182.51	1602.33	390775	196434	432467	328636	251650	178096	179392	177137	177114	182027
M143T389_2	(2M-H)-	Pyruvaldehyde	2.52461	24.345	1.26555e-09	143.034	389.101	580966	594405	439586	529034	578696	599049	25261	22440.3	22737.4	34975.8	16717.5	14312	328812	321030	328813	328809
M117T384	(M-H)-	Succinate	1.23837	0.162522	4.32779e-05	117.019	383.96	14831.3	17382.2	20772.7	20820.2	16356.1	23522.7	138797	84753.9	93821.4	87837.4	121867	172432	51797.6	53047.1	53042.8	53044.4
M401T362_2	(M+CH3COO)-	Sucrose	8.83224	0.256835	3.84018e-06	401.129	361.918	1.53056e+06	1.46736e+06	2.12923e+06	1.24853e+06	1.42986e+06	2.06977e+06	5.57774e+06	8.26091e+06	7.64235e+06	5.26618e+06	5.97315e+06	5.72979e+06	4.1221e+06	4.12212e+06	4.11688e+06	4.11309e+06
M606T460	(M-H)-	UDP-N-acetylglucosamine	1.66537	0.523908	0.0255814	606.072	459.57	97460.7	209605	258835	269639	135520	141866	555275	199139	232534	384673	470560	282099	262392	262389	261249	260267
M565T478	(M-H)-	Uridine diphosphate glucose(UDP-D-Glucose)	3.37992	2.93458	0.000131578	565.046	477.803	1.19283e+06	1.26107e+06	2.02905e+06	2.32799e+06	1.61003e+06	1.85886e+06	750762	444157	542627	634918	676739	453794	1.13251e+06	1.14443e+06	1.10234e+06	1.14586e+06
M178T299	(M-H)-	Xanthopterin	1.2034	1.58792	0.00383316	178.037	298.865	416836	628155	660625	860965	687657	697182	429983	422548	538592	352244	344225	400836	443973	447951	445302	442559
M283T394	(M-H)-	Xanthosine	1.00948	0.401855	2.86925e-08	283.068	394.284	38741.1	43289.3	33808.3	35621.2	34796.7	41477.5	87297.7	100475	100164	100845	81442.2	96484.5	49130.9	46498.4	48177.7	48894.9
M219T33	(M-H)-	BHT	1.53473	0.654765	0.0735776	219.175	32.853	326910	308925	410647	129594	310199	289809	388245	412624	782863	451516	336945	340355	395220	393355	398574	393370
M253T39	(M-H)-	cis-9-Palmitoleic acid	11.9622	0.735956	0.0927501	253.218	39.1395	2.04836e+07	2.3474e+07	8.20528e+06	1.23405e+07	1.75822e+07	1.46764e+07	1.77916e+07	3.12679e+07	2.25979e+07	2.3528e+07	1.76176e+07	1.86747e+07	1.70946e+07	1.70949e+07	1.78085e+07	1.73026e+07
M611T544	(M-H)-	Glutathione disulfide	3.14276	0.589561	0.0778887	611.144	543.598	1.08844e+06	980791	645840	1.49525e+06	828425	972524	1.51727e+06	777259	2.41619e+06	2.96166e+06	1.2492e+06	1.27461e+06	1.19467e+06	1.19472e+06	1.19472e+06	1.22339e+06
M213T430	(M-H)-	1-Deoxy-D-xylulose 5-phosphate	0.552931	0.420043	4.10499e-05	213.016	430.111	13961.4	14493.7	12199.9	10919.2	10103.6	14668.8	28753.3	40647.1	27217.3	26552.4	24843	33745.9	22668.9	22392.5	22385.2	23081.8
M165T54	(M-H)-	1,2-Benzenedicarboxylic acid	0.292251	0.99917	0.99624	165.019	54.297	36883.1	29972.2	26038.1	55479.3	36597.9	57627	58661.2	48643.1	36032.9	34003.2	31241.8	34216.8	31183.9	30494.3	31590.1	31522.2
M330T446_1	(M-H)-	2'-Deoxyadenosine 5'-monophosphate (dAMP)	0.32607	1.95513	0.0602706	330.058	445.986	64988.1	64831.1	83259.7	64797.7	15327.1	22119.5	18335.4	50006	26598.5	23759.9	24423.4	18156.7	41888.5	41106.4	41714.8	41887.4
M306T476	(M-H)-	2'-Deoxycytidine 5'-monophosphate (dCMP)	0.122703	1.23488	0.0223175	306.047	475.906	24825	24289.2	24629.3	25061.4	17989.1	24070.1	19717.8	22021.5	13573.5	18522.9	21433.7	18802.1	20307.6	20374	20158.9	19905
M386T511	(M-H)-	2'-Deoxycytidine diphosphate (dCDP)	0.0456314	1.52313	0.0352067	386.013	510.75	3985.2	4925.18	3617.27	2529.13	3202.96	3846.27	2645.88	2898.39	763.29	3574	2817.64	1814.33	2597.61	2588.63	2588.24	2927.38
M193T364	(M-H)-	2-Keto-D-gluconic acid	0.342339	1.34887	0.214681	193.034	363.923	204372	184750	100985	67895.8	180727	105285	90808	175473	105771	74461.6	102292	76912.3	185014	190506	184810	190446
M309T36	(M-H)-	2E-Eicosenoic acid	2.36378	0.303275	0.229203	309.279	35.681	45200.3	127393	143703	470216	219924	168550	2.10591e+06	56017.2	102042	141094	1.25872e+06	210544	304371	315886	304327	304356
M275T138	(M+CH3COO)-	3-Hydroxydodecanoic acid	0.517815	0.735415	0.299236	275.185	138.073	73230.2	36406.2	8578.3	46477.4	45249	44514.9	57157	44725.7	41029	111672	42599.1	48820.2	39734.4	39495.7	39264.5	40305.8
M177T121	(M+CH3COO)-	3-Hydroxyisovaleric acid	0.843346	9.979	0.00674568	177.078	121.172	58997.3	193794	48835.7	76937.1	45906.9	90302.9	8237.18	7573.13	7203.03	10592.8	8469.28	9510.3	18588.9	18684.1	18451.4	18682.8
M149T195	(M+CH3COO)-	3-Hydroxypropionic acid (beta-lactic acid)	0.921903	11.6776	0.000243409	149.045	194.819	112500	139898	88536.9	64524.1	89914.5	37420.2	8573.58	4963.7	7445.84	6736.43	8423.53	9482.35	31942.3	33899.9	39268.7	32000.3
M181T281	(M-H)-	3-Methyluric acid	0.533365	1.15548	0.794576	181.036	281.497	154903	101975	10911.9	22098.6	13081.4	27576.7	40448.7	55435.8	15539.1	107697	42869.5	24079.3	20972.4	20833.9	20834.5	21293.6
M217T430	(M-H)-	5-L-Glutamyl-L-alanine	1.00211	0.994985	0.959262	217.082	429.906	426188	472088	301843	446775	363526	329223	458086	301813	372768	465148	384504	369115	379787	377137	375815	375814
M357T220	(M+Na-2H)-	5(S)-HpETE	0.116916	1.02999	0.871414	357.212	219.868	17812.8	8945.71	14283.2	7413.52	8579.02	17368.3	12515.4	11533.5	13790.1	15254	7724.39	11418.7	9056.48	9675.11	9102.85	9658.21
M275T533	(M-H)-	6-Phospho-D-gluconate	0.972602	0.192437	0.00256385	275.016	532.512	6267.8	23088.9	27959	11589.7	12747.7	16530.5	65485.2	138476	47986.7	137083	66011.1	55167.4	42146	42397.4	41245.4	42382.1
M808T456	(M-H)-	Acetyl coenzyme A (Acetyl-CoA)	0.306002	1.02022	0.867979	808.115	455.522	34406.3	42927.9	48074.4	31928.3	43538.2	54909.9	45426.6	45427.4	24405.7	47749.8	43450.5	44254.6	42877.3	43109.9	41931	43110
M558T453	(M-H)-	ADP-ribose	0.433263	0.251927	3.16879e-07	558.061	452.549	2179.38	2399.01	6621.57	4151.34	3213.26	4082.08	17700.9	13525	14697.7	13304.8	14670.1	15995.1	9189.97	9250.49	9291.95	9190.45
M323T466	(M-H2O-H)-	alpha,alpha-Trehalose	0.144707	1.40988	0.0331707	323.095	465.943	32977.8	31353.9	23015.2	25531.3	26536	31957.5	20251.2	16661.1	12602.3	14259.9	28889.2	28886.8	19173.4	18437.1	18682.7	19197.8
M128T542	M-	Ammelide	0.172628	0.693473	0.124841	128.035	541.965	5930.14	3184.45	3771.82	5173.86	3042.51	4108.95	4908.14	4172.48	6148.17	6040.78	10789.5	4296.67	5665.81	6628.94	5643.03	5758.32
M457T309	M-	Amygdalin	0.108933	1.49887	0.108687	457.152	309.363	10759.5	10883.8	13306.5	10744.7	26762.3	21905.8	7833.24	10871.4	13833	8745.78	9326.72	12345.9	17594	17582.2	16722.5	16657.7
M207T341	(M+CH3COO)-	Citramalic acid	0.141636	1.48065	0.49766	207.05	340.891	5745.17	40154.3	11378.8	18248.7	9910.1	2630.47	3822.59	28860.4	6144.96	8540.83	3506.65	8603.52	11850.6	12307.1	11847.2	12035
M188T95	(M+CH3COO)-	Cyanuric acid	0.590046	2.26238	0.000801516	188.03	95.199	62007.5	88538.5	100305	48766.2	100145	99881.8	43622.2	34564	34277.7	23228.2	48159.2	36997.5	77471.6	77568.2	77440.2	54702.1
M242T224	(M-H)-	Cytidine	0.651688	0.915731	0.662782	242.077	223.792	142631	206433	64189.8	72247.6	119062	97923.5	130582	177254	113165	102287	117069	126776	115938	112561	115943	115939
M322T493	(M-H)-	Cytidine 5'-monophosphate (CMP)	0.304619	1.18801	0.161497	322.043	492.847	431214	439648	371859	432317	368190	423435	303066	536064	271158	355155	264178	346685	368166	367362	367677	368857
M147T100	(M-H)-	D-Arabinono-1,4-lactone	0.482897	0.968398	0.92979	147.029	100.068	106867	72953.8	28486.3	14277.2	22586.8	32691.3	53653.9	67688.1	43754.5	70285.3	24863.4	26684.9	48162.5	47815.6	56849.6	47913
M132T427	(M-H)-	D-Aspartic acid	1.64981	1.10696	0.561238	132.03	427.312	1.33276e+06	2.06443e+06	1.41373e+06	1.23922e+06	1.92488e+06	2.36648e+06	2.04686e+06	1.83875e+06	895693	1.01185e+06	2.00025e+06	1.54888e+06	1.57074e+06	1.55149e+06	1.53793e+06	1.56003e+06
M339T460	(M-H)-	D-Fructose 1,6-bisphosphate	0.859893	0.30137	0.0295129	338.986	459.57	16969.2	36397.9	27607.5	16390.6	27060	37739.2	84762.7	39552.3	101942	200377	73521.7	37936.6	53226.3	52394.6	53231.8	52077.1
M191T208	(M-H2O-H)-	D-Galactarate	0.694593	0.682756	0.371131	191.019	207.699	157584	194230	49199.4	4538.89	36771.9	67659.9	219295	74740	205718	86347.2	45890.8	114959	67020.9	67562.2	67570.9	62396.2
M253T280	(M+CH3COO)-	D-galacturonic acid	0.421101	6.11202	0.0390988	253.055	279.65	58077.5	16858.2	7769.71	18966.2	64620.8	11721.7	1832.2	4045.14	16055.9	5958.85	450.808	782.378	10990	10646.8	10990.9	10888
M195T451	(M-H)-	D-gluconate	0.884822	4.59371	2.94975e-06	195.05	451.143	124097	87202.4	70934	81366.8	89659.5	102937	21731.9	23581	21426.1	23559.5	14400.1	16379.2	61380.1	60677.5	59958.8	61367.4
M258T510	(M-H)-	D-Glucosamine 1-phosphate (Glucosamine-1P)	0.715476	0.130214	3.7131e-06	258.037	510.413	1635.31	4889.6	6001.71	5995.71	5107.59	5907.43	37244.6	42015.3	28888.6	52978.7	32977.7	32731.4	21591.1	21931.9	20916.7	21964.1
M341T552	(M-H)-	D-Lactose	0.625191	5.41618	1.81821e-08	341.106	552.171	48119.5	45334.2	34733.7	38900.1	44344.1	43739.7	4973.4	8393.98	8074.15	11361.6	7500.4	6809.26	28130.4	27492.2	27428.7	27795.4
M347T477	(M+K-2H)-	D-Ribose 1,5-bisphosphate	0.497825	0.107144	0.000831085	347.037	477.042	2211.46	655.939	5076.83	1496.85	1592.08	1963.78	22074.9	8177.79	20446.4	36355.7	17948.3	16300.3	11156	11300.5	11156.5	11227.5
M459T515_1	(2M-H)-	D-Ribose 5-phosphate	0.368318	0.046208	0.000147599	459.027	514.821	364.773	335.28	653.527	194.764	422.49	755.07	6741.87	7884.67	11043.7	17122	7333.61	8866.15	2306.99	2321.96	2307.84	1022.33
M291T498_1	(M-H2O-H)-	D-Ribulose 1,5-bisphosphate	0.488514	0.481112	0.00268474	290.966	498.106	9561.35	13990.5	14554.5	18786.4	10794.2	12627.8	34722.5	19815	19520.6	33570.8	37572.7	21734	19445.3	20119.1	19444.3	19446.5
M125T277	(M+Na-2H)-	D(-)-beta-hydroxy butyric acid	0.450494	3.31236	9.93423e-05	125.024	276.848	20360.9	40179.8	26314.9	31331.7	31406.3	30998.8	5313.24	12977.8	7425.21	17456.7	6787.57	4560.28	23052.3	22790.3	23459.1	22789
M226T270_1	(M-H)-	Deoxycytidine	0.263841	1.70786	0.223229	226.082	269.634	38866.9	44323.8	998.731	520.417	39170.8	37730.8	17439.4	23141.6	19324.6	14420.7	9430.67	10871	35442.1	34714.7	35667.1	35178.8
M506T535	(M-H)-	Deoxyguanosine triphosphate (dGTP)	0.273867	0.53323	0.0885641	505.984	535.105	2872.43	2078.96	8655.34	10171.4	10837.1	5304.28	15938.6	11647.2	3009.08	22219.4	13626.3	8423.02	10101.4	10238.5	10243.1	9601.99
M401T432	(M-H)-	Deoxythymidine 5'-diphosphate (dTDP)	0.198621	1.60798	0.00314483	401.012	431.594	24456.2	27285.4	21281.6	29308.8	21086.2	19871.6	12131.1	19241.9	19139.2	17193.7	12563.4	8842.53	20771	21037	20768.3	21335.7
M321T429	(M-H)-	Deoxythymidine 5'-phosphate (dTMP)	0.141706	1.32731	0.0153621	321.047	428.796	288832	356799	279923	312116	229338	262451	199683	287878	183278	242462	205787	183898	231811	230764	228572	231809
M127T459	(M-H)-	Dihydrothymine	0.187207	0.585157	0.16003	127.051	458.898	4327.07	4822.17	4649.96	5312.26	3770.78	3419	3438.71	7176.35	6173.45	7861.23	16887.3	3410.31	5312.1	6277.85	6270.74	5410.19
M227T312	(2M-H)-	Dihydrouracil	0.22323	2.02383	0.0134356	227.077	312.281	22059	24616.2	9462.12	33210.3	19137.3	15927.9	8154.34	10650.2	14865.9	9343.44	6601.04	11859	14273.9	13928.2	14166.1	14335.6
M455T439	(M-H)-	Flavin mononucleotide (FMN)	0.0749775	1.27817	0.0649336	455.094	439.291	123188	130563	83372.3	115995	106763	155816	98376.4	99959.4	62507.2	115549	102985	80562.2	83473	83471.6	83477.6	85432.3
M277T385	(M-H)-	gamma-Glutamyl-L-methionine	1.86619	0.725945	0.323091	277.085	384.603	867153	986961	761987	1.17137e+06	298613	546435	1.15682e+06	1.74983e+06	1.78537e+06	834464	369160	485716	1.06395e+06	1.02878e+06	1.02878e+06	1.02875e+06
M249T397	(M-H)-	Gamma-Glutamylcysteine	0.319988	0.945098	0.742699	249.054	397.051	31337.4	27271.8	29133.7	46213.4	23826	37154.8	41504.4	13890.8	35053.4	44438	31359.8	40015	35298.1	35028	35298.9	34643.5
M293T362_2	(M-H)-	gamma-L-Glutamyl-L-phenylalanine	2.95872	0.998806	0.991566	293.114	361.964	3.76525e+06	3.73181e+06	3.95856e+06	4.93531e+06	4.27402e+06	3.98902e+06	3.37247e+06	5.77742e+06	4.96113e+06	3.74718e+06	3.45896e+06	3.3663e+06	4.76909e+06	4.76932e+06	4.7419e+06	4.65357e+06
M604T480	(M-H)-	GDP-glucose	0.168056	0.577532	0.0312097	604.075	479.901	2509.68	2912.99	2366	2444.02	2142.51	2536.39	3952.85	1955.46	7352.05	4587.66	3614.06	4357.43	2338.69	2417.74	2212.44	2423.66
M153T346	(M-H2O-H)-	Glycerol 3-phosphate	0.122433	1.11197	0.305387	152.995	346.103	15177.4	14474.3	9684.59	16087.8	14168.8	10712.2	13708.4	14241.8	12127.9	11251.7	10139	10749.9	13173.2	13179.6	13172.9	13333.2
M187T280	(M-H)-	Glycyl-L-leucine	0.172195	1.50018	0.206937	187.108	279.817	46143.1	42700.6	42450	25981.6	48444.6	83536.4	28855.3	28524.7	23350.5	75360.5	25339.1	11384.2	45292	44511.5	41875.8	41946.4
M362T401	(M-H)-	Guanosine 5'-monophosphate (GMP)	0.0640654	0.802075	0.281764	362.047	401.449	587.193	692.003	620.385	1033.82	472.012	778.037	1322.29	356.003	755.647	989.196	889.492	903.157	657.236	580.488	560.062	551.899
M267T201	(M-H)-	Inosine	0.335111	1.36778	0.324326	267.072	200.965	75365.7	55866.6	30255.4	21350.8	57397.8	61960.5	24028.1	77276.1	56019.1	30319.5	14423	18873.6	40559	40560	40299.6	39657.3
M329T497	(M-H2O-H)-	Inosine 5'-monophosphate (IMP)	0.15195	2.33486	0.000479893	329.026	496.741	4239.59	5980.89	6118.41	3478.77	5574.52	7253.09	2391.61	2524.1	1246.72	3090.91	2608.68	2119.69	3576.86	3578.01	3367.48	3578.95
M88T427_2	(M-H)-	L-Alanine	0.650754	1.08659	0.607724	88.0404	427.314	198482	294223	204723	183077	271004	338424	292613	271439	139536	153587	282907	231124	218025	214903	217107	218022
M173T549	(M-H)-	L-Arginine	0.563774	0.375561	0.00769515	173.104	548.853	10989.9	11876.4	9419.58	12282.1	11501.2	22551.5	30530.7	64058.4	27094.6	37447.1	30013.2	20197.9	24201.7	23409.4	22547.2	22494
M175T100	(M-H)-	L-Ascorbic acid	2.04631	0.877163	0.800544	175.024	100.067	1.53761e+06	1.09017e+06	305841	46660.1	172863	364704	755360	1.27856e+06	240300	1.24529e+06	275355	215610	637094	621197	617412	617432
M265T428	(2M-H)-	L-Aspartate	0.160102	1.14332	0.493493	265.066	427.758	12932	24012	15627.5	13242.6	20492.4	24411.2	24758.6	17623.4	9270.57	10264.2	20616.3	14305.7	15042	15182.8	14976.4	14976.8
M168T379	(M-H)-	L-Cysteic acid	0.581617	0.591391	0.00351556	167.996	379.45	27030.9	37017	15546.4	16447.3	26537.7	25856.7	38028.1	56633.8	38471.1	39788.3	35146.4	42927.2	33244.5	33405	33403.1	32920.5
M327T221	(2M-H)-	L-Fucose	0.143418	0.436652	0.241136	327.128	221.118	7938.83	758.999	190.179	1087.48	357.34	325.716	6313.75	7246.25	1375.98	910.15	7666.42	897.179	2596.23	2670.09	2175.66	2673.05
M243T481	(M-H)-	L-Fucose-1-phosphate	0.591906	0.122444	2.19483e-06	243.026	480.646	3122.7	4228.14	2496.68	2668.65	2750.89	3253.67	23661.1	33156.5	23654.5	30879.5	19610.5	20296.7	13503.9	13506.3	13906.5	13505.7
M164T362	(M-H)-	L-Phenylalanine	0.525755	0.931511	0.520826	164.071	361.964	74699.3	73524	77566.2	96193.6	88815.6	74745.3	74155.5	120924	101203	75198.2	72693.4	77069.1	94669.3	94675.7	95967.8	94853.4
M161T523	(M-H2O-H)-	L-Sorbose	0.931802	10.3357	1.98833e-07	161.045	523.458	96228.7	94433.5	60285.7	79337.2	71460.4	90666.1	6695.65	10633.7	7761.63	11502.2	5681.63	5367.15	39622.4	40530.9	39979.1	41270.9
M135T312	(M-H)-	L-Threonate	0.360887	0.888032	0.461166	135.03	312.028	38839	21334.6	24143	38253	38038.9	47802.5	42652.2	55005.5	42762.8	32616.4	27733.6	33918.2	55998.5	59134.8	60089.8	62677.3
M213T155	M-	m-Chlorohippuric acid	0.852944	3.14637	0.142154	213.016	154.783	387916	142658	76828.3	20427.5	53102.6	98961.8	48898.7	90494.3	13928.6	54743.8	29612.2	10193	157807	157795	159120	207470
M310T132	(M+CH3COO)-	Muramic acid	0.337087	3.47385	0.0830848	310.114	131.577	29182	42331.8	8221.65	12460.8	6054.53	6207.31	3465.07	14677.4	4955.48	3012.98	786.716	3172.2	17336.2	17168.6	17318.1	15091.4
M442T261	(M+CH3COO)-	N-Acetyl-D-lactosamine	0.069948	1.57457	0.0316328	442.152	261.32	2999.77	2138.32	2246.38	4984.71	2856.14	3546.77	2511.53	2460.09	1644.7	1596.06	1856.08	1853.56	3102.41	3020.29	3020.73	3048.21
M300T473	(M-H)-	N-Acetylglucosamine 1-phosphate	0.89365	0.142323	1.06409e-07	300.047	473.322	5346.85	14224.3	6943.58	6799.9	9873.74	6370.19	69409.3	50639.3	45910.2	61511	58279.1	62462.6	30104	29647.6	29815.7	29997.4
M290T206	(M-H2O-H)-	N-Acetylneuraminic acid	0.221881	0.312602	0.180127	290.088	206.429	2746.84	2526.72	2470.99	2285.3	2793.57	2351.69	1211.71	3686.26	1310.52	26268	9355.34	6712.71	672.082	745.309	1264.09	753.241
M159T562	(M-H)-	N6-Methyl-L-lysine	0.41748	0.915595	0.537434	159.113	561.847	46161.1	48458.1	31764.6	47448.1	46527.2	51359	75059.7	45555.4	36408.5	38829	57144	43770.3	46341	47085.3	46843.5	47082.2
M742T541	(M-H)-	Nicotinamide adenine dinucleotide phosphate (NADP)	0.464131	1.84369	0.000145334	742.066	540.668	85093.4	90797	71635.2	70613.3	87003.4	79694.3	47948.8	55743.6	20209.9	53385	45200.2	40483.7	63799	65859	65859.8	65864.2
M663T478	(M-H)-	Nicotinic acid adenine dinucleotide (NAAD)	0.298574	0.509764	0.0549656	663.083	477.894	4413.81	4847.75	9796.92	6550.41	7246.66	10465.1	11982.2	29064.9	13238.8	11127.5	10084.4	9484.23	10285.8	9866.53	9914.54	9859.46
M339T61	(M-H)-	Norethindrone Acetate	0.471129	1.02699	0.915374	339.198	60.943	237764	118260	106355	218394	203853	196659	200870	294688	125811	231854	29747.6	169897	265497	257954	260819	264686
M255T88	(M-H)-	Palmitic acid	0.423658	1.12524	0.544258	255.231	87.88	93274.2	93020.7	161983	108134	247782	144237	110036	116405	115859	153971	121811	135917	112471	112507	113035	117281
M285T307	(M+CH3COO)-	Pentobarbital	0.298523	0.30437	0.000134782	285.144	307.108	2649	2897.65	943.807	2514.68	2366.47	3338.07	9412.81	8403.1	5651.14	6485.54	11447.5	6928.21	5430.98	5622.03	5559.36	5383.65
M421T502	(2M-H)-	Phosphocreatine	0.292648	0.637631	0.25129	421.072	501.635	14438.3	16652.7	12265.2	10529.4	13390.6	16999.7	21422.2	48813.3	7984.92	11781.1	31940.7	10228.2	16217.9	16217.2	15644.5	16203.6
M865T513	(M-H)-	Procyanidin C1	0.22277	2.27887	2.53519e-05	865.218	513.09	13648.7	9852.29	11845.6	9987.2	10604.7	8974.83	4472.46	5701.83	5927.69	5458.71	3072.84	3851.31	5323.28	5163.27	5039.98	5324.84
M73T94	(M-H)-	Propionic acid	0.276661	1.17847	0.494743	73.0297	94.478	99901.3	85111.6	60071.5	209932	90462.7	84244.9	113904	92504	75470.5	88695.3	75429.6	88353.9	122700	122371	122701	120644
M561T118	(M-H)-	Protoporphyrin IX	0.210488	0.449351	0.0677118	561.247	118.004	1450.5	1081.54	2674.63	3364.05	719.535	3703.7	8609.3	2464.01	1520.61	3045.96	5646.34	7630.93	2132.23	2118.58	2235.55	2074.18
M257T129	(M-H)-	Ribothymidine	0.190281	0.985409	0.947556	257.076	129.027	11171.6	22176.9	23641.8	44613.1	21220.7	20214.5	23066.4	34651	27011.5	25174.8	18396.6	16856.2	23459	22387.6	23462.7	23461.1
M378T414	(M-H)-	S-Lactoylglutathione	0.415848	0.152251	0.0421304	378.094	413.651	3028.03	2131.39	2702.34	3743.92	3308.35	3007.39	22464.9	5975.52	14840.6	53451.5	10615.4	10361.7	8616.19	8615.61	9005.04	8617.12
M223T34_2	(M-H)-	Stavudine	0.179047	0.767672	0.61207	223.078	34.493	17768	1335.99	2321.7	11265	5851.26	14594.9	16917.4	2061.97	22679.3	2687.38	23329	1543.18	15683	15081.3	15692.8	8424.8
M283T19	(M-H)-	Stearic acid	0.335532	1.1433	0.191667	283.263	19.34	221792	251036	240233	256094	238482	232156	225268	248869	216902	237880	222134	108275	212143	235910	235574	229221
M241T74	(M-H)-	Thymidine	0.43086	1.77397	0.0597607	241.082	73.9445	121037	225759	106532	64673.2	118250	70405	64141.1	70385.2	71987.4	64490.3	81687.2	45656.1	86407.9	89817.3	91027.4	91016.1
M185T459	(M+CH3COO)-	Thymine	0.789382	0.361018	0.0159395	185.056	459.02	30729.5	30968.1	19517.7	31068.6	20664.9	22037.5	64015	145041	42896.2	40164.7	64324.9	72861.8	44516.9	45787.8	45760.4	44379
M341T444	(M-H)-	Trehalose	0.866584	3.97043	6.02271e-06	341.106	443.64	105106	128762	89251.3	92208.1	103709	114368	17787	22983.9	23600.5	19146.8	15279.3	60732.9	61344.3	61344.1	61386.2	70408.8
M111T147	(M-H)-	Uracil	0.467623	2.45182	0.014938	111.019	146.923	60244.9	86718.7	25337.1	23137.2	75058.8	51260.8	24237.2	29597.5	27275.9	16028	18639.9	15453.5	42123.5	42118.1	42624.7	42288.2
M403T509	(M-H)-	Uridine 5'-diphosphate (UDP)	0.706167	1.02355	0.838121	402.992	509.072	254286	292908	306373	265422	294523	300217	294167	337547	156551	348122	311772	226142	292879	289097	289082	289099
M323T507	(M-H)-	Uridine 5'-monophosphate (UMP)	0.364862	0.91715	0.812839	323.026	507.161	38628.8	32097.9	32098.6	34536.4	40773.3	105683	22818.2	23406.8	21984.8	71290.5	84277.9	85678.2	26899.2	27422.2	25467	28063.4
M403T474	(M-H)-	Uridine diphosphate (UDP)	0.703584	4.0219	0.00285368	402.991	473.892	108338	125208	61345	45544	48620.4	52304.9	22554.4	16830.2	13792.8	17261.2	23212.5	16088.2	25439.1	25428.3	25441.4	21527.3
M363T516	(M-H)-	XMP	0.456211	0.191966	0.00015236	363.032	515.528	3080.05	1518.75	4885.43	4707.49	1545.87	4075.02	17849.6	12607.9	10878.7	25991.3	15146.8	20734.6	9044.9	9292.54	9343.52	9343.79
M189T124	(M+K-2H)-	Xylitol	0.155655	1.55813	0.114751	189.014	123.713	27370.3	25043	13712.5	5940.02	13692.5	17447.4	12388.5	17047.8	8411.46	9273.18	7010.24	12105.8	15912.4	16488.4	15999.1	15913.7
M146T440			1.09643	0.55295	0.000372432	146.045	439.67	96889.8	99932.7	57041.1	65720.1	61476	92246	164887	169874	113945	140043	145753	121463	105562	105562	107346	107333
M259T489			3.08005	0.193698	0.000165751	259.021	488.934	72527.7	145497	169774	171497	171106	177873	713909	1.00385e+06	516862	1.19342e+06	668874	592214	489366	489323	496148	496173
M266T157			3.87655	6.39111	0.00108345	266.089	156.812	2.12005e+06	2.29966e+06	776659	975899	2.09035e+06	2.13236e+06	60905.7	1.10281e+06	282432	59499	48344	72485.9	1.02292e+06	1.01029e+06	1.00541e+06	1.00542e+06
M179T389_2			6.58452	25.4028	1.76374e-09	179.056	389.169	3.91658e+06	4.0983e+06	3.04013e+06	3.44197e+06	3.91626e+06	4.13602e+06	152479	159649	147806	241742	95695.3	90297.9	2.17954e+06	2.17951e+06	2.1725e+06	2.17567e+06
M195T417			1.63647	5.50807	5.86572e-06	195.05	416.668	402624	348957	218561	261277	274485	265406	56332.8	54487.5	61723.2	67632.6	40813.2	40595.1	170995	170993	174383	171810
M179T276			13.2326	4.18364	5.89672e-06	179.057	276.171	2.42356e+07	2.53207e+07	1.59646e+07	2.01321e+07	2.04369e+07	2.05062e+07	4.3191e+06	6.90808e+06	3.39765e+06	1.03515e+07	3.40615e+06	1.87725e+06	1.3698e+07	1.35306e+07	1.35304e+07	1.35303e+07
M128T459			1.8224	0.221241	0.0118722	128.035	458.936	91033.5	87610.9	58289.8	92118.4	57162.6	57568.9	302584	738486	167354	193191	310668	293604	190056	193244	190336	190042
M179T362			1.16378	0.740222	0.0332362	179.055	362.228	162151	148622	231211	131834	186530	234522	211097	297791	298507	197281	207246	267189	176986	181796	179826	180876
M89T277			1.93835	2.41384	1.92413e-05	89.0243	277.168	787975	826518	576988	683956	696922	690832	278043	333097	233192	462227	301579	158011	548250	545711	545802	558123
M179T467			2.12857	8.2467	1.05238e-07	179.055	467.428	454409	551772	351024	405454	415820	470014	49040.6	73462.7	57707	77397.4	35295.5	28254.8	276856	276747	278907	291182
M346T482			1.44121	0.532685	0.00201894	346.053	481.792	83677	64596.7	216694	189263	101644	134762	239865	246891	223924	256289	212721	304558	191583	183487	182640	182624
M161T552			1.53415	9.9928	1.77353e-08	161.045	552.102	233478	254312	170964	206461	233490	234597	19293.4	31267.5	24322.2	31098.2	14430	13015	133221	131645	131636	133195
M161T567			1.44421	10.7388	4.3367e-10	161.045	567.098	197076	206774	164441	204749	181998	207581	15216.7	24105.5	21320.1	24404.5	12768	10448.7	116404	117459	116429	117469
M134T93			1.0074	2.3409	0.000976352	134.047	93.305	209085	251495	158421	196834	280230	279440	74116.3	185415	128940	62383.5	59959.6	76782	218583	227809	227665	221441
M134T147_2			9.57018	5.92261	0.000515598	134.047	147.282	1.14338e+07	1.40082e+07	5.95519e+06	6.10146e+06	1.35567e+07	1.34344e+07	771270	6.08729e+06	2.22393e+06	670293	506778	629190	5.59633e+06	5.59814e+06	5.5976e+06	6.08463e+06
M237T153			1.24381	0.474824	0.00677665	237.062	152.665	146204	75078.5	117803	52230	64024.8	69104	135137	263485	254857	167968	144622	138435	100429	100678	112531	106845
M503T467_3			19.2267	7.6906	6.34997e-09	503.16	467.401	3.88497e+07	4.13806e+07	3.00961e+07	3.63484e+07	3.50315e+07	3.60547e+07	3.99339e+06	6.65879e+06	4.80364e+06	7.54055e+06	2.9673e+06	2.35152e+06	2.32861e+07	23337975	2.32861e+07	2.32861e+07
M519T514			5.04946	0.0316734	4.54982e-06	519.05	513.654	11414.5	50282.2	68506.6	65871.5	68626	67721.5	1.95659e+06	1.74479e+06	1.44598e+06	2.57607e+06	1.39264e+06	1.37923e+06	649508	615536	615618	623691
M503T523			2.16809	8.81583	3.38482e-10	503.158	523.426	486125	494485	462622	435724	392199	450768	43463	68081.5	55458.6	73049.6	36601.1	32100.2	248025	255001	248280	250530
M280T228			2.94675	176.881	2.44966e-07	280.103	228.475	599252	770362	784875	670494	585593	974674	3745.15	4759.84	4682.18	4216.71	3701.16	3686.98	274393	274300	307214	274519
M503T443			1.91355	7.48231	5.27717e-08	503.158	442.611	373762	438142	304481	315784	376826	383994	41847.6	77808.8	50954.1	60769.6	9941.53	51768	207123	210369	208391	207127
M293T417			1.19049	0.143652	0.00237499	293.097	416.893	16932.1	15438	14013.3	19579.9	15373.8	22567.5	227654	116367	60231.6	78711.9	156879	83464.2	62707.2	62435.8	64317.7	62444.7
M128T290_2			1.46516	0.614768	0.0229825	128.035	289.602	150232	204862	126898	234678	196754	264454	462385	315550	200701	317922	396906	222508	185518	184064	184815	184304
M220T227			8.30793	157.444	1.82475e-09	220.082	227.091	5.63953e+06	6.85156e+06	5.99885e+06	5.43153e+06	4.76266e+06	5.80379e+06	39042.1	33259.5	37528.4	38068.9	32576.9	38573.6	2.36844e+06	2.36842e+06	2.38326e+06	2.37353e+06
M341T410			2.1298	9.66108	1.66787e-09	341.107	409.832	428008	434097	381620	385689	477606	486455	37703.5	60218.8	64455.9	37352.2	34097.5	34617.9	266585	266493	266631	251867
M341T389_3			14.2365	24.6483	3.59213e-09	341.108	389.136	1.91661e+07	1.94738e+07	1.38519e+07	1.62466e+07	1.84541e+07	1.86298e+07	703265	712407	676706	1.0835e+06	395335	722076	1.01531e+07	1.01189e+07	1.01192e+07	1.02169e+07
M341T362_4			19.6941	0.265707	2.5105e-06	341.108	362.022	7.91965e+06	7.43226e+06	1.10714e+07	6.56193e+06	7.54723e+06	1.05491e+07	2.72378e+07	3.99511e+07	3.85006e+07	2.64597e+07	3.03281e+07	2.97702e+07	2.12228e+07	2.16811e+07	2.16827e+07	2.16741e+07
M220T376			3.85945	796.33	8.15249e-09	220.082	375.51	1.00713e+06	1.36212e+06	1.44504e+06	1.12602e+06	1.13018e+06	1.36134e+06	1107.83	1462.53	1932.31	2558.97	899.89	1371.06	750577	742772	750578	750582
M485T467			1.20552	7.93638	6.6067e-10	485.148	467.276	150615	155504	123504	140395	135384	144241	15636.5	25582.5	19306.7	26126.7	11174.7	9229.63	89149.8	87200.8	87211	87204.5
M341T468			7.27034	7.99672	4.147e-09	341.107	467.822	5.46139e+06	5.99012e+06	4.44003e+06	5.08806e+06	5.10598e+06	4.8569e+06	545219	922706	672086	980879	407470	341036	3.2166e+06	3.18441e+06	3.19756e+06	3.21235e+06
M143T276_2			1.78186	3.50337	7.57174e-06	143.034	276.409	491985	487473	326545	395822	405213	416049	110187	156089	87599.9	225610	85682	55021.3	291011	286052	286041	286044
M280T454			3.72232	3.4831	1.95207e-06	280.103	453.517	2.19082e+06	1.79573e+06	1.8092e+06	1.92425e+06	1.99312e+06	2.12498e+06	931323	229786	259579	399736	893024	685277	1.22745e+06	1.21849e+06	1.22709e+06	1.22174e+06
M341T523			1.20793	7.12187	8.86531e-08	341.106	523.433	166232	164981	112662	145386	134730	155207	15083	23340.9	36208.1	25938.9	11441.3	11438.1	79596.2	83696	81923	82824.9
M275T398			3.26813	0.381641	0.0427931	275.088	397.582	364342	537880	641513	329939	603843	734238	1.35193e+06	3.04512e+06	565703	597597	1.51893e+06	1.33636e+06	943138	926512	926484	926472
M791T61_3			15.7852	0.506182	0.0143181	791.498	60.671	8.97209e+06	1.28635e+07	1.4342e+07	1.90337e+07	2.38896e+07	2.0094e+07	2.14163e+07	3.74356e+07	4.2878e+07	4.80105e+07	1.71383e+07	2.9088e+07	2.0482e+07	2.04773e+07	2.04831e+07	2.10422e+07
M791T44			11.4126	0.729387	0.0490189	791.5	44.145	1.06262e+07	1.6701e+07	1.215e+07	2.25068e+07	2.17189e+07	1.57993e+07	1.89955e+07	2.65245e+07	2.7162e+07	2.67238e+07	1.63231e+07	2.06899e+07	1.32399e+07	1.36198e+07	1.34324e+07	1.40165e+07
M665T523_10			16.2876	7.5404	1.03183e-08	665.215	522.822	2.83597e+07	2.96104e+07	2.09636e+07	2.677e+07	2.5061e+07	2.63372e+07	3.0216e+06	4.77532e+06	3.73239e+06	5.0391e+06	2.28181e+06	1.98448e+06	1.61343e+07	1.61346e+07	1.61911e+07	1.61909e+07
M571T95			11.8699	3.37886	0.0801115	571.278	95.122	4.63595e+07	3.03988e+07	4.6486e+06	3.46169e+06	1.85778e+07	1.19532e+07	3.95517e+06	1.11585e+07	5.05813e+06	9.746e+06	2.2418e+06	1.99377e+06	4.44406e+06	4.35896e+06	4.44389e+06	4.35715e+06
M220T120_2			13.8824	10.8577	0.000713595	220.084	120.266	15636843	3.78981e+07	1.37174e+07	1.96629e+07	1.23863e+07	2.43891e+07	2.00995e+06	1.44488e+06	1.74539e+06	2.14575e+06	1.79491e+06	2.25106e+06	4.27633e+06	4.27521e+06	4.31522e+06	4.38742e+06
M387T355_2			8.42663	0.730525	0.000175215	387.025	355.027	7.85033e+06	8.12817e+06	7.55122e+06	7.41196e+06	7.6826e+06	8.86994e+06	1.27629e+07	1.06699e+07	9.82316e+06	1.02416e+07	1.14984e+07	1.00179e+07	9.30987e+06	9.25436e+06	9.34331e+06	9.35573e+06
M305T355_3			8.19834	0.747958	0.000305054	305.023	355.016	7.68608e+06	8.34733e+06	7.62678e+06	7.42638e+06	7.6852e+06	8.87314e+06	1.25983e+07	1.03604e+07	9.78457e+06	1.01029e+07	1.10752e+07	9.77855e+06	9.26337e+06	9.17037e+06	9.26326e+06	9.24459e+06
M587T393_4			13.9294	28.4522	9.22944e-07	587.23	393.291	1.8288e+07	2.28129e+07	1.1833e+07	1.42116e+07	1.66332e+07	1.8104e+07	580656	638986	712834	968502	324031	355822	7.99818e+06	7.99828e+06	8.0862e+06	8.03087e+06
M398T383_8			8.22302	0.707216	0.00432786	398.131	382.75	7.12417e+06	6.00473e+06	7.02485e+06	5.93937e+06	8.11144e+06	9.24606e+06	1.03798e+07	9.97211e+06	7.60289e+06	9.9427e+06	1.14919e+07	1.20495e+07	8.30661e+06	8.40791e+06	8.26104e+06	8.26365e+06
M551T355_10			8.32988	0.703807	0.000112787	551.031	355.027	6.99459e+06	7.39877e+06	6.59893e+06	6.58727e+06	6.83535e+06	8.1193e+06	1.18995e+07	1.00324e+07	9.0973e+06	9.44052e+06	1.05748e+07	9.38997e+06	8.63081e+06	8.59461e+06	8.59473e+06	8.63081e+06
M469T355_8			7.69251	0.714966	0.000185971	469.028	354.743	6.15296e+06	6.55194e+06	5.82084e+06	5.96747e+06	6.06707e+06	7.16197e+06	1.04754e+07	8.57153e+06	8.00488e+06	8.39899e+06	9.28409e+06	8.02605e+06	7.52702e+06	7.45681e+06	7.52702e+06	7.50628e+06
M220T136			11.4218	11.3636	0.000315932	220.084	135.686	9.51889e+06	2.26283e+07	9.21966e+06	1.65173e+07	8.11947e+06	1.56532e+07	1.16108e+06	997034	1.00729e+06	1.18675e+06	1.12965e+06	1.70401e+06	3.18466e+06	3.23091e+06	3.22312e+06	3.23086e+06
M157T331_2			7.93455	0.688365	4.72629e-06	156.991	331.106	6.20142e+06	6.61491e+06	5.3599e+06	5.40006e+06	5.73209e+06	6.41295e+06	8.04757e+06	9.23632e+06	8.72215e+06	9.27434e+06	8.21732e+06	8.39534e+06	6.99552e+06	6.98566e+06	6.96801e+06	6.96504e+06
M633T355_10			7.78392	0.683891	0.0001034	633.035	355.027	5.75766e+06	6.15359e+06	5.32546e+06	5.4445e+06	5.52895e+06	6.77425e+06	1.00964e+07	8.3025e+06	7.7616e+06	8.02928e+06	9.1341e+06	7.83105e+06	7.27365e+06	7.20651e+06	7.2526e+06	7.22877e+06
M715T355_8			7.06299	0.669705	0.000112712	715.038	354.856	4.59611e+06	4.87235e+06	4.16985e+06	4.29782e+06	4.317e+06	5.36645e+06	8.24336e+06	6.69595e+06	6.20545e+06	6.38534e+06	7.36428e+06	6.34698e+06	5.8069e+06	5.76924e+06	5.78647e+06	5.80705e+06
M719T75_3			7.34118	0.494794	0.0223406	719.486	75.067	2.02828e+06	2.4734e+06	2.84539e+06	4.1933e+06	5.51616e+06	5.35656e+06	4.99654e+06	7.18271e+06	7.6961e+06	9.69122e+06	3.55694e+06	1.21743e+07	4.19297e+06	4.19331e+06	4.19336e+06	4.28173e+06
M725T524_2			9.94593	7.57204	5.69278e-09	725.235	523.948	1.05514e+07	1.09398e+07	7.98343e+06	9.94969e+06	9.35359e+06	9.71705e+06	1.10309e+06	1.80729e+06	1.33397e+06	1.89799e+06	866190	716591	6.1033e+06	6.10326e+06	6.01468e+06	6.10328e+06
M353T331			6.84997	0.659419	1.0894e-05	352.943	331.106	4.3273e+06	4.60532e+06	3.45804e+06	3.64922e+06	3.92385e+06	4.2378e+06	5.73507e+06	6.50689e+06	6.41829e+06	6.66092e+06	5.64716e+06	5.73293e+06	4.89956e+06	4.9121e+06	4.91861e+06	4.89491e+06
M302T157			8.59359	6.4592	0.000666656	302.066	157.037	8.77353e+06	1.00862e+07	4.97118e+06	5.30209e+06	1.13166e+07	1.19286e+07	224933	5.77537e+06	1.4271e+06	189436	168630	323618	5.53607e+06	5.58198e+06	5.43887e+06	5.69794e+06
M275T391_2			9.43398	0.289664	3.69013e-05	275.124	390.531	2.45706e+06	2.18498e+06	1.71768e+06	5.09162e+06	1.26972e+06	595277	8.15602e+06	9.45821e+06	6.14191e+06	7.34778e+06	7.54218e+06	7.32558e+06	5.01574e+06	5.02322e+06	5.05113e+06	5.0646e+06
M265T24			3.66697	2.10282	0.0370201	265.153	24.356	6.63271e+06	7.35885e+06	4.9342e+06	4.87748e+06	4.89186e+06	1.10998e+07	5.65029e+06	31471.8	31425.2	5.68731e+06	3.31171e+06	4.21233e+06	6.12406e+06	6.12279e+06	6.124e+06	5.85783e+06
M415T435_5			8.5616	0.362557	0.000217809	415.144	434.593	2.3038e+06	1.28962e+06	2.38239e+06	3.06939e+06	2.51895e+06	3.18823e+06	8.85667e+06	3.98649e+06	5.51868e+06	7.1201e+06	7.91104e+06	7.29684e+06	4.45175e+06	4.45165e+06	4.46277e+06	4.52301e+06
M161T389_2			9.66528	25.8141	3.01772e-09	161.045	389.11	8.6076e+06	8.86054e+06	6.40919e+06	7.41289e+06	8.62174e+06	8.71675e+06	332035	315336	302237	510659	241451	182088	4.70908e+06	4.709e+06	4.71826e+06	4.77057e+06
M571T118			4.50518	2.22041	0.0161033	571.278	117.817	6.11379e+06	5.4193e+06	2.03182e+06	5.39191e+06	6.7064e+06	5.80879e+06	934451	3.98559e+06	5.05319e+06	2.42027e+06	803016	977418	4.6575e+06	5.84757e+06	4.64816e+06	5.129e+06
M223T355			5.16567	0.761661	0.000212211	223.02	354.743	3.34411e+06	3.43453e+06	2.97732e+06	3.1188e+06	3.15518e+06	3.6058e+06	4.92441e+06	4.23585e+06	3.88624e+06	4.09747e+06	4.55419e+06	4.08202e+06	3.83616e+06	3.83637e+06	3.783e+06	3.83624e+06
M451T331_2			5.90521	0.644004	1.62772e-05	450.92	331.106	3.03094e+06	3.24414e+06	2.46826e+06	2.59481e+06	2.74869e+06	3.0767e+06	4.18944e+06	4.89563e+06	4.59025e+06	4.8833e+06	4.00641e+06	4.08628e+06	3.47704e+06	3.47703e+06	3.47702e+06	3.45633e+06
M791T125			6.9769	0.221412	0.0360017	791.496	124.552	385701	624640	932702	1.57525e+06	2.8705e+06	1.03499e+06	1.73687e+06	5.76578e+06	1.29408e+07	7.9526e+06	2.79501e+06	2.3382e+06	780856	384598	778825	779031
M400T403_4			6.29588	0.531697	0.000221869	400.146	403.377	2.43518e+06	1.06623e+06	2.66841e+06	2.20186e+06	2.61561e+06	3.18123e+06	4.53009e+06	3.90583e+06	3.67212e+06	4.54944e+06	5.16842e+06	4.82186e+06	3.20709e+06	3.20704e+06	3.20705e+06	3.24067e+06
M689T186			6.86552	0.361712	0.0220312	689.351	185.775	1.55727e+06	3.82167e+06	519550	684928	911571	3.09666e+06	3.50042e+06	9.15736e+06	4.55279e+06	6.28506e+06	2.74051e+06	3.04588e+06	1.86739e+06	1.86886e+06	1.85726e+06	1.88578e+06
M162T170			1.97178	1.30034	0.0161945	162.042	170.168	3.56416e+06	3.58406e+06	3.1243e+06	3.96459e+06	3.39526e+06	4.728e+06	2.81364e+06	2.47054e+06	2.36012e+06	2.68834e+06	3.46478e+06	3.3983e+06	2.9256e+06	2.90485e+06	2.91271e+06	2.90424e+06
M382T376_2			8.90532	1274.73	5.41672e-09	382.133	375.858	5.42458e+06	7.27652e+06	7.62461e+06	5.95746e+06	6.05749e+06	7.17626e+06	5330.2	6620.39	3206.98	6132.73	2569.15	7140.7	3.9103e+06	3.89389e+06	3.90911e+06	3.86869e+06
M763T63_2			7.16795	0.281734	0.00367077	763.466	63.28	1.00856e+06	1.1133e+06	1.65543e+06	1.46465e+06	1.74539e+06	1.54937e+06	3.10671e+06	4.95817e+06	6.2708e+06	9.02097e+06	2.65736e+06	4.28657e+06	2.48272e+06	2.39449e+06	2.46116e+06	2.50259e+06
M62T38			1.49016	1.16498	0.0572825	61.9889	37.785	4.02334e+06	3.73491e+06	3.5291e+06	3.00624e+06	2.91604e+06	3.62284e+06	3.21648e+06	3.53362e+06	2.95808e+06	2.51414e+06	2.72429e+06	2.93564e+06	4.67498e+06	4.67799e+06	5.12191e+06	4.91217e+06
M642T374			8.71184	1050.1	1.81664e-08	642.271	374.291	5.03049e+06	7.03985e+06	5.92919e+06	5.63375e+06	6.42363e+06	7.65451e+06	6145.06	6921.82	6525.51	6235.45	4771.55	5312.96	3.60414e+06	3.6293e+06	3.58724e+06	3.58709e+06
M218T76			4.86443	3.28304	0.0119997	218.068	75.6965	3.11007e+06	5.50941e+06	2.70989e+06	9.39548e+06	2.90442e+06	4.34471e+06	1.17323e+06	2.02951e+06	1.86904e+06	1.51373e+06	815970	1.11928e+06	2.46862e+06	2.46606e+06	2.55155e+06	2.54956e+06
M278T379			5.78371	0.563287	1.00455e-05	278.124	379.198	2.31054e+06	2.01588e+06	2.37638e+06	2.3807e+06	2.01818e+06	2.04753e+06	4.20181e+06	4.43061e+06	3.34231e+06	3.26273e+06	4.09331e+06	4.01294e+06	2.66094e+06	2.6518e+06	2.58805e+06	2.64123e+06
M578T372			8.56118	1094.12	2.77226e-09	578.193	372.12	5.81293e+06	7.23491e+06	5.78346e+06	5.20364e+06	5.57725e+06	6.69645e+06	4515.27	7671.41	6362.49	6883.23	3953.3	3799.46	2.98432e+06	2.98225e+06	3.04214e+06	2.98184e+06
M271T160			4.83785	2.41528	0.0104919	271.058	159.765	3.1384e+06	1.4252e+06	5.20799e+06	4.94104e+06	4.89827e+06	5.75744e+06	3.31705e+06	613237	1.18855e+06	1.27129e+06	1.39184e+06	2.72132e+06	4.62754e+06	4.6326e+06	4.61755e+06	4.62764e+06
M797T355_5			4.79391	0.690029	0.000110311	797.04	355.027	2.24321e+06	2.34916e+06	2.0615e+06	2.08573e+06	2.14309e+06	2.63235e+06	3.84757e+06	3.18415e+06	2.96357e+06	3.07307e+06	3.49564e+06	3.02215e+06	2.80884e+06	2.80125e+06	2.80124e+06	2.80889e+06
M532T187_3			7.72948	0.17252	0.000121312	532.215	186.831	612899	693673	675618	948573	697376	1.22786e+06	5.4265e+06	5.52715e+06	2.56897e+06	3.0688e+06	4.97847e+06	6.57759e+06	3.82606e+06	3.84251e+06	3.75215e+06	3.84139e+06
M69T28_2			4.34713	0.700085	0.0165454	68.9976	28.2055	1.93206e+06	2.36611e+06	2.35466e+06	2.46316e+06	1.99274e+06	2.45744e+06	2.53389e+06	2.7907e+06	4.24607e+06	4.13051e+06	3.2255e+06	2.45122e+06	2.71024e+06	2.63044e+06	2.74094e+06	2.74043e+06
M788T43			4.7343	0.658341	0.0204088	787.556	42.809	1.13008e+06	1.57137e+06	1.70252e+06	2.71819e+06	3.40936e+06	2.35302e+06	2.93232e+06	4.30049e+06	3.20562e+06	3.2468e+06	2.95744e+06	2.92855e+06	2.55482e+06	2.49527e+06	2.55464e+06	2.55127e+06
M763T44			5.50513	0.49577	0.00175311	763.467	44.219	1.36734e+06	1.60038e+06	1.58252e+06	2.00007e+06	2.25041e+06	1.67887e+06	2.99916e+06	3.61013e+06	4.15841e+06	5.08697e+06	2.4189e+06	2.86446e+06	1.93524e+06	1.93719e+06	1.9473e+06	1.94316e+06
M762T434_9			8.00445	3109.75	6.84115e-12	762.304	433.787	5.26487e+06	5.49048e+06	5.0225e+06	5.44413e+06	4.64392e+06	5.60845e+06	1167.29	3000.79	1330.16	2722.07	870.618	1030.25	2.55632e+06	2.55634e+06	2.50427e+06	2.55624e+06
M218T109			4.38251	2.83458	0.00304767	218.068	109.391	2.37433e+06	5.20508e+06	2.56231e+06	5.3283e+06	2.15552e+06	4.77392e+06	1.53769e+06	1.44242e+06	1.36644e+06	1.20615e+06	1.16353e+06	1.18598e+06	2.36826e+06	2.15469e+06	2.15464e+06	2.15576e+06
M820T45			5.68683	4.29766	4.18671e-06	819.528	44.6005	3.14326e+06	4.79708e+06	2.80495e+06	4.08751e+06	4.56781e+06	4.26805e+06	794223	1.19294e+06	1.07998e+06	1.01983e+06	650206	770153	1.61264e+06	1.61284e+06	1.62538e+06	1.64789e+06
M717T44_2			4.03478	0.708344	0.0308436	717.471	44.3585	1.69075e+06	1.47067e+06	1.38228e+06	2.67145e+06	2.44985e+06	1.89819e+06	2.65801e+06	2.48767e+06	3.07021e+06	3.67735e+06	2.21291e+06	2.21809e+06	1.75359e+06	1.75355e+06	1.74582e+06	1.71953e+06
M547T431_4			3.02235	1.75849	5.08566e-07	547.072	431.201	2.93013e+06	3.18959e+06	2.70365e+06	3.25671e+06	2.79646e+06	2.79804e+06	1.66551e+06	1.9274e+06	1.73363e+06	1.6849e+06	1.56418e+06	1.47536e+06	2.1884e+06	2.17958e+06	2.1639e+06	2.18835e+06
M717T75			5.19422	0.423191	0.00947534	717.471	74.6185	1.09295e+06	816399	1.25754e+06	1.47356e+06	1.58127e+06	1.94008e+06	2.41196e+06	2.84981e+06	3.5209e+06	5.71986e+06	1.76418e+06	3.01964e+06	1.61522e+06	1.61541e+06	1.61542e+06	1.68584e+06
M499T73			5.8475	10.5969	0.0321425	499.265	72.6215	1.03731e+07	5.13748e+06	1.7829e+06	430220	4.46322e+06	1.96527e+06	225910	438952	137580	1.00725e+06	287920	181558	340345	322505	328641	322514
M475T435_2			5.96014	0.349899	0.000156977	475.165	434.593	1.04469e+06	615729	1.0965e+06	1.42368e+06	1.18267e+06	1.44723e+06	4.22779e+06	1.93522e+06	2.62707e+06	3.48783e+06	3.74051e+06	3.4458e+06	2.12956e+06	2.13542e+06	2.12765e+06	2.14047e+06
M647T331			4.57355	0.63439	2.43795e-05	646.874	331.146	1.77639e+06	1.91783e+06	1.3821e+06	1.52031e+06	1.61209e+06	1.77207e+06	2.41208e+06	2.90032e+06	2.726e+06	2.90623e+06	2.37085e+06	2.4174e+06	2.02183e+06	2.02181e+06	2.03604e+06	2.0218e+06
M820T59			3.65822	2.53245	0.00964385	819.527	58.6645	1.21663e+06	2.04044e+06	2.9259e+06	3.21113e+06	5.09671e+06	3.90808e+06	876009	1.41445e+06	1.60245e+06	1.64858e+06	689465	1.03431e+06	2.08367e+06	2.10889e+06	2.08359e+06	2.16081e+06
M789T44			3.3289	0.75986	0.0964422	789.482	44.1955	2.21698e+06	1.49954e+06	1.51381e+06	2.3702e+06	1.49732e+06	1.40945e+06	2.7407e+06	1.4878e+06	2.48507e+06	3.02722e+06	2.41814e+06	1.669e+06	1.41157e+06	1.47048e+06	1.4541e+06	1.47117e+06
M113T28_2			3.68207	0.682591	0.0343572	112.988	28.1565	1.40115e+06	1.66646e+06	1.68492e+06	1.67989e+06	1.37079e+06	1.99815e+06	2.05871e+06	1.81491e+06	3.34799e+06	3.27693e+06	2.10122e+06	1.75928e+06	1.8338e+06	1.832e+06	1.8681e+06	1.90748e+06
M79T487			1.33863	1.55412	0.0787013	78.9592	487.339	2.91264e+06	2.93822e+06	2.48012e+06	1.95565e+06	1.47518e+06	2.85552e+06	1.93764e+06	2.70915e+06	653954	1.84719e+06	1.95196e+06	305645	1.5289e+06	1.55432e+06	1.5327e+06	1.68942e+06
M483T46			2.83093	1.83327	0.0219665	483.27	45.7295	3.70956e+06	3.00467e+06	2.00359e+06	1.80456e+06	2.65951e+06	2.05823e+06	1.01446e+06	2.8284e+06	1.5094e+06	1.21259e+06	846432	901793	3.31752e+06	3.37591e+06	3.34544e+06	3.35803e+06
M549T331			4.25651	0.638155	1.76262e-05	548.897	331.106	1.56947e+06	1.66154e+06	1.23751e+06	1.31081e+06	1.40187e+06	1.57258e+06	2.13603e+06	2.48785e+06	2.3896e+06	2.52817e+06	2.0743e+06	2.10136e+06	1.78001e+06	1.78314e+06	1.78371e+06	1.78003e+06
M465T32			3.83508	0.607898	0.0411789	465.336	31.703	959094	1.69552e+06	1.80081e+06	482.294	2.17432e+06	1.70085e+06	1.80978e+06	2.98518e+06	2.5472e+06	2.46308e+06	1.59306e+06	2.30643e+06	1.68478e+06	1.68526e+06	1.74181e+06	1.69675e+06
M293T449			3.24611	0.753329	0.0923092	293.081	449.172	1.49482e+06	1.61354e+06	967847	1.94459e+06	1.68468e+06	1.47878e+06	1.67261e+06	2.86348e+06	1.42448e+06	1.54027e+06	2.23394e+06	2.45679e+06	1.6287e+06	1.62211e+06	1.61113e+06	1.62867e+06
M255T331			3.90227	0.687702	1.40042e-05	254.967	331.106	1.5297e+06	1.6159e+06	1.20632e+06	1.3016e+06	1.40716e+06	1.51222e+06	1.96705e+06	2.16712e+06	2.16563e+06	2.24879e+06	1.93149e+06	1.98591e+06	1.70205e+06	1.70203e+06	1.69294e+06	1.6992e+06
M879T355_2			3.88208	0.669736	0.000112046	879.044	355.027	1.37366e+06	1.43313e+06	1.26741e+06	1.28292e+06	1.32466e+06	1.64343e+06	2.48417e+06	2.02316e+06	1.86226e+06	1.92771e+06	2.20849e+06	1.92479e+06	1.71789e+06	1.71132e+06	1.71132e+06	1.71703e+06
M273T193			5.73621	0.155875	0.00495546	273.074	193.115	445364	566489	183973	201991	444378	781764	5.15616e+06	2.02288e+06	1.06197e+06	1.78824e+06	4.37668e+06	2.42776e+06	1.18419e+06	1.18466e+06	1.14038e+06	1.13827e+06
M315T361			1.34802	1.4655	0.000523268	315.095	361.334	1.97229e+06	1.88012e+06	1.51034e+06	2.07486e+06	2.04355e+06	1.91564e+06	1.38823e+06	1.64467e+06	1.11356e+06	1.34357e+06	1.22267e+06	1.06402e+06	1.2775e+06	1.27748e+06	1.29097e+06	1.28276e+06
M792T130			4.63293	0.213327	0.0978953	792.499	129.6	271187	266185	176956	589931	1.04495e+06	900455	263441	2.24274e+06	4.83832e+06	6.66782e+06	288779	932182	340273	340046	339917	284281
M585T107			3.89395	3.45896	0.0739257	585.256	106.704	5.31414e+06	2.83589e+06	252931	327310	3.521e+06	1.68544e+06	303306	819060	691408	1.57361e+06	283740	358038	454465	418799	418644	418212
M483T361_2			4.80278	0.383477	8.11085e-08	483.131	361.303	805824	821755	917161	557765	689272	1.08126e+06	2.27409e+06	2.29147e+06	2.03037e+06	2.01586e+06	2.16015e+06	1.93557e+06	1.28429e+06	1.29349e+06	1.29365e+06	1.29365e+06
M635T362			4.99808	0.191065	0.00708988	635.228	362.464	323796	304579	712279	484701	409261	531278	1.18239e+06	4.37531e+06	4.0513e+06	1.55861e+06	1.62706e+06	1.6815e+06	2.45491e+06	2.44585e+06	2.41868e+06	2.37273e+06
M200T189			3.68451	0.474607	0.0301383	200.093	188.893	739211	1.15428e+06	1.13851e+06	813817	1.0225e+06	664016	1.01602e+06	1.63624e+06	3.27335e+06	1.48767e+06	1.20349e+06	3.03991e+06	1.00772e+06	1.00774e+06	1.00018e+06	1.00012e+06
M423T361			4.71865	0.384483	1.05732e-07	423.11	361.303	757331	796427	909678	544834	667046	1.04543e+06	2.21073e+06	2.2205e+06	1.9932e+06	1.86484e+06	2.07279e+06	1.9161e+06	1.30395e+06	1.28542e+06	1.30395e+06	1.29974e+06
M274T230			4.58271	7.24546	0.00154955	274.092	229.763	1.68784e+06	1.28099e+06	1.76563e+06	4.50261e+06	3.09162e+06	2.26395e+06	492607	288976	262637	285883	399973	283963	1.09569e+06	1.09755e+06	1.10408e+06	1.09569e+06
M786T43_1			3.98716	0.513874	0.000771348	785.54	42.774	461382	599669	770567	1.169e+06	1.45122e+06	1.04104e+06	1.94584e+06	1.87013e+06	1.51731e+06	2.13411e+06	1.69114e+06	1.53062e+06	1.22418e+06	1.16522e+06	1.16505e+06	1.165e+06
M197T167			3.53278	0.480853	0.028756	197.093	167.459	636419	1.04557e+06	1.02284e+06	803596	953190	717371	860734	1.6177e+06	2.99899e+06	1.46066e+06	1.09102e+06	2.74129e+06	1.01171e+06	1.0141e+06	1.00867e+06	1.00866e+06
M745T331_2			3.62265	0.624326	1.92768e-05	744.852	331.106	1.08402e+06	1.18313e+06	849581	905164	975710	1.07072e+06	1.50586e+06	1.80575e+06	1.67638e+06	1.7778e+06	1.45554e+06	1.49849e+06	1.2282e+06	1.23172e+06	1.23174e+06	1.22821e+06
M617T390			3.81709	6.38882	0.011881	617.241	390.435	2.51512e+06	2.18832e+06	1.46137e+06	4.78283e+06	1.33391e+06	653249	349471	445290	299483	534992	190790	204571	3.34452e+06	3.35376e+06	3.34441e+06	3.40883e+06
M279T147			3.06652	3.18183	0.0132283	279.038	147.466	2.014e+06	3.0507e+06	774802	569092	2.68017e+06	1.79419e+06	694107	860438	639796	351436	466313	408258	1.41638e+06	1.39431e+06	1.40035e+06	1.39431e+06
M961T355			3.29015	0.640951	9.42121e-05	961.046	355.027	901006	960889	823462	824954	864004	1.10738e+06	1.70956e+06	1.40444e+06	1.2649e+06	1.32372e+06	1.53682e+06	1.31299e+06	1.17637e+06	1.16686e+06	1.16546e+06	1.16548e+06
M468T313_2			3.52677	3.29794	2.14851e-08	468.208	312.677	1.592e+06	1.58653e+06	1.96125e+06	1.90557e+06	1.68189e+06	1.71791e+06	440971	371905	588273	546712	575237	644070	1.20962e+06	1.21928e+06	1.21926e+06	1.21877e+06
M713T202			3.23275	0.540823	0.0516712	713.396	201.667	663048	1.16168e+06	301995	1.01797e+06	824553	768948	843684	2.72815e+06	1.31767e+06	1.4744e+06	904285	1.49288e+06	845426	835006	847294	847284
M322T376			5.1231	151.808	1.10611e-08	322.113	375.504	1.77664e+06	2.45987e+06	2.56815e+06	1.96429e+06	2.0411e+06	2.39808e+06	15560.8	12991.2	11810.5	15356.3	15057.4	16229.2	1.33493e+06	1.31692e+06	1.31694e+06	1.31694e+06
M214T176			3.0408	0.637521	0.0149042	214.108	175.864	595494	732406	789209	765084	957206	1.33172e+06	990305	1.44463e+06	1.85053e+06	1.03847e+06	1.47783e+06	1.30955e+06	865501	858345	849434	832646
M245T147			3.79784	0.387666	0.00385203	245.092	146.615	321869	451943	824062	778314	718193	608877	1.01242e+06	2.25685e+06	2.42622e+06	1.13524e+06	1.19268e+06	1.5293e+06	921095	897654	921051	921085
M315T175			3.72603	0.391191	0.0186938	315.133	175.001	496477	651671	458092	400184	711724	965677	1.07757e+06	1.85006e+06	771101	786925	2.25273e+06	2.67857e+06	776296	763357	763353	763361
M442T375			5.09834	773.682	4.50803e-09	442.155	375.439	1.77398e+06	2.41713e+06	2.48592e+06	1.97013e+06	1.99752e+06	2.30885e+06	2597.68	1339.98	2115.65	4696.59	3926.95	2065.86	1.28619e+06	1.28382e+06	1.2862e+06	1.27142e+06
M214T129			3.26726	0.60253	0.000895087	214.107	129.166	499939	636028	1.01103e+06	1.01363e+06	981888	648564	1.29982e+06	1.5247e+06	1.18616e+06	1.14107e+06	1.48789e+06	1.31196e+06	970541	970808	1.06431e+06	970002
M606T386			4.49416	9.45554	3.69754e-11	606.224	386.33	1.91889e+06	1.99722e+06	1.69633e+06	1.85887e+06	1.9542e+06	2.06443e+06	172412	235116	215334	288059	140757	163476	1.47511e+06	1.46572e+06	1.46321e+06	1.46836e+06
M221T123			4.01506	9.59095	0.00203293	221.086	123.484	1.74979e+06	3.68236e+06	1.17868e+06	1.74964e+06	895013	1.78885e+06	227490	101419	207749	102828	211354	300697	397925	397921	397930	404243
M382T379_2			4.06019	338.533	0.0110987	382.104	378.82	2.50913e+06	1958.19	2674.26	3.09729e+06	3.18728e+06	3.31992e+06	5159.39	8188.04	5413.05	6262.49	5756.81	5016.57	1.51986e+06	7072.82	1.52777e+06	1.51653e+06
M746T44			3.60577	4.5461	0.000154658	745.501	44.2665	1.14376e+06	1.12774e+06	1.20815e+06	2.17072e+06	2.18553e+06	1.9939e+06	352397	381091	438846	392307	320185	277425	825212	825165	798535	825235
M441T121_2			4.22461	36.7081	0.00766179	441.172	120.552	1.35641e+06	4.51801e+06	943591	1.78304e+06	707176	2.36004e+06	50919.4	37408	37565.1	62325.7	50795.1	78852.8	183234	183493	215971	183508
M289T163			3.08513	3.48393	0.00201643	289.068	162.841	1543687	592547	2.30916e+06	1.31053e+06	2.15688e+06	1.29261e+06	416204	405817	529448	250427	356224	684125	1.7434e+06	1.74909e+06	1.74383e+06	1.76935e+06
M264T385			3.23669	0.5785	6.90528e-06	264.108	384.875	741993	694299	779279	777725	667632	661522	1.21236e+06	1.51906e+06	1.12681e+06	1.15773e+06	1.19679e+06	1.25909e+06	900448	898653	898653	904773
M821T59			2.33875	2.40532	0.010253	820.531	59.2205	559399	904066	1.25727e+06	1.41108e+06	2.18299e+06	1.76261e+06	401940	650500	749602	743481	320451	492177	938353	947366	938271	947362
M605T575			4.34663	14.0781	8.36469e-10	605.193	575.203	1.75219e+06	1.84739e+06	1.42712e+06	1.87367e+06	1.59281e+06	1.72017e+06	104343	181135	142938	171778	65665.9	59618.6	965766	967949	967943	965770
M569T83			2.27662	2.44248	0.0248243	569.262	82.916	1.93121e+06	1.34843e+06	407561	995385	1.93003e+06	924886	341825	652949	1.1282e+06	433623	267654	261755	1.98463e+06	1.70833e+06	1.72223e+06	1.70982e+06
M255T42_2			3.78367	0.00323942	0.0509889	255.195	42.445	6371.39	10901.9	2802.73	2575.23	6052.48	5224.25	3.9027e+06	3.137e+06	3.4198e+06	2905.86	5952.32	5107.95	5589.95	5262.82	5269.14	6166.83
M281T367			3.13023	0.473019	0.00209063	281.111	366.512	438418	585246	716105	530708	448831	555482	1.10251e+06	1.43923e+06	843764	921055	907801	1.70881e+06	756113	756798	812975	813293
M399T313			4.87354	0.0304575	0.000195632	399.148	312.666	50011	65093.1	34407.8	43195.2	33631.8	74788.5	2.25618e+06	1.19214e+06	711002	1.23529e+06	2.29992e+06	2.19226e+06	779668	782259	783183	783185
M657T362			3.40294	0.400202	0.000822211	657.21	362.022	389141	337337	647081	507984	449612	558737	963287	1.86463e+06	1.36317e+06	1.02753e+06	1.05411e+06	948360	1.25441e+06	1.23233e+06	1.20243e+06	1.21906e+06
M814T42_1			2.50194	2.60817	0.00849097	813.572	42.105	484647	706492	1.05469e+06	1.4938e+06	1.93526e+06	1.60023e+06	517531	467044	459152	468513	490930	386181	683608	696966	684160	690768
M281T389			4.26655	22.8679	5.81784e-09	281.087	389.262	1.69172e+06	1.78237e+06	1.25338e+06	1.42737e+06	1.67787e+06	1.70909e+06	76394.3	73225.9	67119.6	116596	42284.3	41637.9	922405	921776	923681	924239
M443T467			3.85343	7.68297	2.65967e-09	443.138	467.482	1.55182e+06	1.66359e+06	1.25527e+06	1.45001e+06	1.3837e+06	1.44283e+06	168169	261129	192666	291685	120314	104556	936293	936302	930854	936303
M295T146			3.27808	0.4843	5.71759e-07	295.102	145.879	424389	450651	633444	551027	577435	551326	1.22435e+06	1.02663e+06	1.11631e+06	951723	1.14927e+06	1.11497e+06	870854	865703	857695	857710
M746T73_1			2.64444	3.11775	0.00590258	745.502	72.767	599301	614535	1.14233e+06	1.26265e+06	1.68767e+06	2.04693e+06	357699	369020	442452	562949	254245	372197	738327	738510	749186	749378
M161T372			4.02227	14.8625	1.78737e-08	161.045	371.606	1.20811e+06	1.53355e+06	1.75355e+06	1.43765e+06	1.33034e+06	1.63312e+06	63421.4	121478	92624.4	66057.9	32296.5	222696	804091	803606	802848	367885
M807T75			3.69552	0.147641	0.0110465	807.491	75.2665	221698	180795	357983	90570	189796	168844	2.69552e+06	871527	447627	1.92887e+06	1.78552e+06	464359	382452	390719	393785	393732
M843T331_1			2.8289	0.612273	1.68051e-05	842.828	331.106	639565	692361	492084	527955	569974	643150	889203	1.07485e+06	1.01396e+06	1.06811e+06	881714	894869	730577	730572	729685	728428
M481T33			2.6487	0.514699	0.0259852	481.33	32.839	243155	395386	648919	651075	787605	414385	751925	1.26424e+06	1.70436e+06	825163	545555	1.01044e+06	607487	598170	597875	606926
M601T464			2.77224	2.97618	1.68239e-06	601.128	463.723	1.19443e+06	1.27523e+06	1.09522e+06	888209	1.22146e+06	1.23743e+06	355626	602392	385753	425274	312906	240476	1.29819e+06	1.29779e+06	1.34187e+06	1.29878e+06
M295T163			1.96592	2.33028	0.0103976	295.102	163.467	1.35765e+06	660941	1.90755e+06	776996	821602	919683	522958	436075	546008	410988	445918	403569	580019	580675	577898	576838
M113T277			2.8564	3.14134	8.50326e-06	113.024	276.573	1.30427e+06	1.38218e+06	947827	1.10792e+06	1.10637e+06	1.12785e+06	345117	479384	282271	662117	273909	178040	822552	822561	822567	811523
M256T227			4.08453	37.5273	2.10857e-06	256.058	227.409	1.25956e+06	2.10065e+06	1.72845e+06	1.10198e+06	1.33396e+06	1.39084e+06	43800	34562.7	41713.1	42248	36628.5	38619.7	891283	893084	750682	891953
M524T566			3.92269	12.3928	6.53891e-10	524.167	565.867	1.41656e+06	1.55194e+06	1.18168e+06	1.44128e+06	1.32514e+06	1.50835e+06	97555.9	147785	130789	163428	77572.6	62696.1	795150	808693	808747	807263
M687T188			3.77423	0.241761	0.000177333	687.335	188.293	237352	484709	121967	114898	195943	608543	1.47963e+06	1.6697e+06	786218	1.27845e+06	1.15586e+06	924175	366122	363529	364527	365389
M384T375_2			4.10066	679.737	3.79027e-05	384.148	374.872	1.28922e+06	1.37955e+06	2.47005e+06	1.71362e+06	1.03596e+06	1.1416e+06	3020.96	859.771	3180.51	2158.89	3077.14	987.269	849379	836932	858942	859144
M327T40			3.86682	0.0793932	0.092835	327.289	40.4015	50178.2	122090	137125	172511	83058.5	88771.8	3.95434e+06	158548	187695	279546	2.9915e+06	662506	651514	648032	657188	657194
M233T459			3.59534	0.135414	0.021623	233.077	458.964	220154	221935	133691	217744	131181	132130	1.17056e+06	3.29737e+06	543197	633773	1.12107e+06	1.03849e+06	636675	629618	633844	629555
M243T147			2.45451	3.22628	0.0168557	243.061	147.222	1.37443e+06	1.99781e+06	435507	337526	1.60048e+06	1.0141e+06	409023	499030	398658	240699	304434	243405	802004	801970	821148	801994
M387T363			3.06048	0.486066	2.28472e-06	387.112	362.588	461298	388973	644548	462176	461955	472756	855459	965642	1.0972e+06	942278	975000	1.11363e+06	943566	947698	942045	947713
M383T467			3.7229	8.95522	2.09224e-09	383.117	467.37	1.40171e+06	1.51115e+06	1.12957e+06	1.30393e+06	1.25009e+06	1.33697e+06	131620	214195	159996	215424	89058.7	75605.3	812598	798255	811750	812629
M549T467			3.43209	5.65156	7.19678e-09	549.164	467.33	1.30565e+06	1.38441e+06	1.04853e+06	1.28049e+06	1.19202e+06	1.27014e+06	192263	293169	223331	340753	151336	122893	873291	873296	873300	858423
M763T523			3.42884	5.96384	8.98466e-07	763.19	522.519	1.57222e+06	1.44247e+06	998907	1.04535e+06	1.13601e+06	1.29869e+06	193161	279218	148117	315493	171998	148528	788119	808268	803679	808186
M575T575			3.82843	11.9982	7.94606e-10	575.183	575.062	1.36414e+06	1.46335e+06	1.1629e+06	1.48894e+06	1.22957e+06	1.35196e+06	94778	167927	129267	158598	67103.5	54163.9	803593	806557	806537	802962
M221T389			3.99971	26.4138	1.33439e-09	221.066	389.11	1.45046e+06	1.47538e+06	1.10702e+06	1.29909e+06	1.46829e+06	1.50387e+06	57814.1	54071	52107.5	90688.7	30303.7	29400.7	829584	848207	838282	851587
M119T277			2.81396	3.33276	6.63141e-06	119.035	276.666	1.20677e+06	1.28785e+06	877863	1.03498e+06	1.03965e+06	1.04807e+06	300346	434473	238028	592513	238169	145366	748952	748951	746643	744247
M656T582			3.85466	17.148	6.81014e-11	656.21	582.229	1.31743e+06	1.42201e+06	1.1547e+06	1.37343e+06	1.22678e+06	1.38085e+06	70529.8	123073	88259.9	83865	46111.7	47410.6	737495	748150	737492	737493
M685T387			4.00558	45.144	3.56742e-13	685.235	386.875	1.42209e+06	1.40278e+06	1.25652e+06	1.28712e+06	1.36961e+06	1.39064e+06	32633.2	33670.8	22513	27114.2	31909.9	32222	509002	499980	506715	508986
M171T398_2			2.8372	0.373989	0.0271473	171.077	397.681	237150	344860	463031	247359	421044	498574	987385	1.99111e+06	408765	451336	1.11827e+06	957785	690344	684917	690348	688786
M922T82			3.15747	0.357177	0.00153183	921.577	82.0775	170924	25335.4	368000	489239	632190	451850	620166	1.25666e+06	986272	1.40656e+06	852193	862695	135283	134179	135827	130366
M569T101			2.23977	2.52965	0.024395	569.262	101.314	1.87235e+06	1.13564e+06	380044	648253	798809	906243	317779	388103	504954	585955	278964	193866	752305	720161	752107	743866
M537T387			3.84454	30.2825	2.22824e-09	537.165	386.531	1.48815e+06	1.3106e+06	1.04173e+06	1.18397e+06	1.28156e+06	1.32955e+06	42354.9	37332.3	49834.8	77174.5	22645.9	22801.8	796378	779564	779097	796518
M495T229			3.73158	120.429	0.000334963	495.181	228.678	907105	742737	956335	2.33173e+06	1.53442e+06	1.21518e+06	15800.8	8939.81	7633.36	9732.59	12098.5	9629.53	417713	406513	416849	414793
M499T101			2.47169	4.47658	0.0268755	499.265	100.741	2.1262e+06	418747	514806	708960	1.83453e+06	665391	57198.2	560766	419513	187002	70648	105191	1.96653e+06	2.19179e+06	1.86407e+06	1.8765e+06
M79T434_2			4.05703	0.0998642	8.08615e-07	78.959	433.834	276358	89627.1	86769.4	70095.8	59825.1	112187	1.25601e+06	1.43923e+06	1.17436e+06	1.30082e+06	914363	873279	698434	697623	697623	697987
M691T78			3.18278	0.26697	0.00334584	691.453	77.6035	218325	172079	265193	337879	293284	292348	764757	870028	998277	1.86648e+06	533918	881471	411228	411181	422470	414781
M887T552			3.44373	9.49832	2.59531e-09	887.287	552.073	1.22283e+06	1.28114e+06	957722	1.13942e+06	1.04162e+06	1.09516e+06	98627.7	163452	134815	164492	74794	73195.3	704449	713556	713572	704452
M111T36_2			2.20128	0.674089	0.00489659	110.975	36.382	538687	490916	544743	317466	514963	536494	744609	949593	582717	590738	714033	784602	790573	792627	781001	795266
M527T435			4.13498	0.0310651	1.00117e-05	527.136	434.985	33487.1	19262	46741	31495	35771	53107	1.73631e+06	921113	782516	1.29562e+06	1.31481e+06	1.02713e+06	416981	413334	412112	415744
M929T393			3.69207	260.094	1.13483e-05	929.343	392.909	1.3137e+06	1.68421e+06	678693	868404	1.19277e+06	1.29698e+06	6161.14	3551.8	2751.32	10480.8	3261.85	839.979	316282	316282	316283	318583
M998T523			3.70329	59.5146	1.66833e-08	998.324	523.054	1.27719e+06	1.3231e+06	840052	1.21596e+06	1.12777e+06	1.15678e+06	11424.3	36096.3	18341.1	39228.1	6603.42	4930.9	526992	528025	519805	528052
M601T366			2.8906	0.297695	0.0111982	601.246	365.771	224040	272758	276485	259530	205855	353155	633726	1.80231e+06	1.11698e+06	579007	577381	637751	340581	327082	332858	327602
M460T363			2.64925	0.515784	2.33193e-06	460.164	362.912	315076	351298	457631	399752	392893	441275	682613	807939	850142	683441	712803	834601	702968	715085	697631	697656
M248T170			2.72474	0.418675	0.00128118	248.092	170.447	229768	317260	408464	396778	359666	308070	505854	983836	1.1909e+06	642573	680027	821572	436171	433717	428874	427602
M391T372			3.50253	35.8452	7.19516e-05	391.106	371.674	1.73478e+06	1.42297e+06	616463	864602	1.04553e+06	940899	41983	27064.6	28023.9	64044.9	13279.1	10434.1	549286	547081	551631	540133
M397T361			1.29449	1.76188	0.00092079	397.097	360.923	775985	831686	472933	711661	789898	752864	522871	529351	286051	428405	383384	310387	312750	315610	318290	318311
M564T31			2.21665	0.537924	0.0363677	564.342	31.3795	289872	360303	446615	447222	435784	366426	385152	904640	947051	1.1978e+06	425099	501880	104227	108735	108704	107917
M805T65			3.17792	0.191986	0.00279871	805.476	64.6	228643	168003	180429	106627	141104	254157	1.62986e+06	655998	499487	1.08848e+06	1.26903e+06	477182	324090	318035	320984	329817
M818T45			2.79237	4.96811	0.000298353	817.512	44.805	677501	621516	1.22049e+06	1.45859e+06	819459	777112	215329	154525	222563	209557	189058	131056	321129	332441	327238	340501
M585T127			1.81679	2.53324	0.0440845	585.256	126.997	1.24208e+06	936710	117824	653136	1.19009e+06	571242	119612	236499	838354	357107	119707	188429	550843	644571	549766	652988
M580T374			3.53606	90.0924	2.77443e-07	580.205	374.203	1.08481e+06	1.13964e+06	1.42213e+06	1.15225e+06	816828	877746	11462	11981.7	10093.6	9548.34	12634.8	16354.4	585191	585224	585192	568144
M310T275			2.7839	4.91259	6.78541e-06	310.149	274.652	766063	798493	709227	868998	1.12491e+06	1.17781e+06	193702	288145	165860	219794	156034	84943.2	495259	494647	496354	495941
M620T386			3.24343	10.3641	3.91641e-11	620.238	386.213	986412	967753	999875	960227	912894	1.09719e+06	72229.9	131446	87068.4	154255	72059.1	54561.1	757276	755163	755159	757281
M130T274_2			2.35358	3.16226	1.29784e-05	130.087	274.342	688911	692321	679538	787041	1.00261e+06	1.04815e+06	268464	340680	251278	236428	237428	214794	508273	504963	503000	502997
M805T44_3			2.68832	0.306697	0.0222449	805.479	44.31	301812	231019	278109	63585.4	305471	288071	1.57097e+06	397799	469667	695386	1.23678e+06	416103	424847	424865	436636	424880
M765T362			3.63912	0.0951068	4.08224e-06	765.226	361.808	74321.1	61940.8	157571	51352.7	66026.1	128280	775273	1.27944e+06	1.17066e+06	705920	896156	845034	478342	475957	467459	472941
M497T98			2.10526	3.13378	0.0068553	497.249	98.405	839925	1.06202e+06	579918	486305	1.15303e+06	516716	54860.2	730233	216787	214782	79509.7	183805	572383	716154	572018	571010
M205T33			1.00654	1.40588	0.0823093	205.16	32.806	419666	377843	487722	816679	705994	686800	580383	481664	225534	399436	418667	380092	615408	587598	592824	587653
M537T355			1.62186	0.871861	0.000241379	537.014	354.709	459357	475414	457835	448416	455060	487568	574968	512435	516391	515009	554817	519147	530544	528315	528339	537508
M180T230			1.34807	2.04261	0.00262328	180.052	230.09	744609	862059	437620	781186	428816	756932	275153	261595	215488	414309	466853	330372	332791	326320	330876	332815
M487T387			2.10615	2.91086	0.000111743	487.175	387.421	645946	474791	856505	881939	663326	848834	317934	185751	207130	428497	204547	157876	1.53305e+06	1.53304e+06	1.49936e+06	1.53299e+06
M440T347			1.85603	2.22114	0.000458336	440.176	346.75	557676	496784	764137	900584	697344	632198	416449	141878	296682	236103	377766	353936	491799	490923	489687	491795
M691T44			2.54584	0.425263	0.000821951	691.453	44.4315	66640.8	255834	265572	508391	396798	241563	630958	680368	682615	939439	561048	584932	413611	406206	401161	402042
M619T355			1.62244	0.862459	6.86756e-05	619.018	354.76	443658	447339	437116	432218	441747	472068	548499	493985	508704	492563	537421	519434	517978	515541	515565	523932
M289T390			2.87849	0.277231	0.000500052	289.103	389.921	215114	192321	162356	304754	162072	200941	1.0956e+06	471649	495070	804795	967323	629565	454073	455480	454085	462930
M873T579			3.33792	118.403	3.81367e-10	873.303	578.946	840407	1.0756e+06	1.00537e+06	884198	841854	928289	7694.78	7989.14	6789.33	8650.3	8169.09	7798.22	592607	570111	588994	592547
M97T486			1.54131	2.19078	0.00722952	96.9694	486.002	878026	880982	530721	417506	513547	599130	318800	424692	63988.8	468856	322673	144619	442627	450049	450103	446704
M266T227			3.2315	33.81	1.11511e-08	266.087	227.451	783449	960269	984452	869341	732489	1.06255e+06	23209.3	41522.2	23227.8	21966.8	23889.8	25680.2	333252	334685	334691	331170
M701T355			1.63946	0.842155	4.39299e-05	701.021	354.733	419788	427182	406879	410968	416989	454978	539935	494484	490162	486513	518332	482827	494634	494529	495689	498311
M999T523_1			3.25993	56.2944	2.75234e-08	998.826	523.155	958093	1.07829e+06	656957	945807	866477	880062	10210.9	27688.4	15355.1	34420	4692.27	3303.19	405491	408727	407325	406459
M218T135			2.67745	6.97301	5.28517e-05	218.067	135.199	562343	853267	629849	1.09413e+06	513953	997925	91255.3	120371	113021	103223	98842.9	140354	146592	146894	187544	147315
M566T468			2.91072	10.176	6.22457e-13	566.156	467.93	793480	809971	800714	804853	747789	810401	68897	105321	84707.2	118225	47737.7	43586.6	617707	617647	617721	633607
M571T177			2.14362	3.39054	0.0417009	571.278	176.685	1.47471e+06	889850	199321	266141	789550	412379	85700.3	344304	181109	355299	117351	105414	560642	551005	560650	560647
M505T361			2.43989	0.44988	2.10112e-06	505.113	360.772	264012	281447	292121	182453	234328	362286	694226	595407	529845	596563	623576	553888	354328	356689	354328	354327
M283T234			3.10011	42.3061	1.21107e-07	283.077	234.225	808223	534548	932282	921027	876114	891448	19266	7829.91	32818.8	9986.03	25455.5	21970.8	614285	608862	608079	608076
M541T374			2.62587	0.29584	0.00070497	541.246	373.742	202695	195591	113269	174228	206781	239167	698246	1.05552e+06	545499	447376	607470	471370	228935	232099	233247	233255
M262T376			3.08887	55.9918	7.92843e-09	262.092	376.187	662349	872402	923304	741398	734620	919237	34283.1	4048.52	3359.23	7562.96	31795.7	5629.47	491637	481228	491500	487928
M425T467			2.75108	8.3337	3.5772e-09	425.127	467.33	776811	827289	600962	737306	713612	734317	75881	124677	96326	127686	55674.1	46568.4	456505	453572	453570	454944
M248T125			2.33611	0.370145	0.00601238	248.092	125.189	109112	126978	331706	225870	283421	243599	478859	1.07483e+06	515689	365899	506462	626280	456553	456546	450248	456550
M235T193_3			2.52617	6.15862	3.43483e-06	235.081	193.086	563562	652522	827525	845454	821430	492143	85759.1	84875.6	166058	95612.5	101053	149041	271493	273407	271491	271493
M325T97			1.48675	2.2627	0.0384122	325.182	96.837	922018	742509	310614	118896	501608	790833	275873	360243	137241	356961	198347	167991	321371	321550	320993	211058
M373T355			1.37709	0.909205	0.000264202	373.008	354.677	386565	393139	378475	375458	386242	386162	449678	411822	410903	418443	434107	411374	426933	425748	428438	428432
M941T331_1			2.03857	0.605002	2.09756e-05	940.805	331.146	331868	359057	250249	268071	286930	317345	455009	554981	509952	561304	459665	456634	372123	372118	377542	373285
M797T383			1.61129	0.74464	0.0650217	797.268	382.69	303948	234878	340629	253804	409592	476889	398466	501965	308740	396184	563036	543982	422783	419692	424354	419687
M325T39			2.54169	0.18365	0.0774943	325.273	38.5615	95730.1	140904	129329	120101	106335	138915	1.7499e+06	227623	188405	252607	1.2722e+06	291365	194160	194687	198382	196250
M339T330			1.87392	0.668508	3.5263e-07	338.927	330.408	326069	341995	283288	291899	303562	334866	492321	446513	475517	491049	467920	441423	384531	385536	390972	385800
M234T161			2.41883	6.25447	0.000171158	234.062	161.425	501905	856600	543384	1.01209e+06	388070	715128	100659	150232	130257	81585.6	84235.3	95321	250599	259395	257030	259413
M404T388			2.67382	8.89635	5.51049e-10	404.102	388.139	590063	651066	711800	702683	767506	721141	70577.1	66327.5	68456.4	119638	62742.1	78096.8	547173	571435	547096	552140
M686T582_2			2.85942	18.6699	2.11876e-10	686.219	582.229	722795	789416	616912	764519	669556	745986	34691.9	60931.3	41654.1	45292.6	25026.9	23211.9	384954	386168	384954	385587
M481T45			1.14942	1.87692	0.0032943	481.254	45.4585	592254	427643	379039	514494	535233	410226	199278	480572	267236	205622	196257	174219	898028	923166	924032	923980
M455T355			1.34015	0.896883	0.000733097	455.01	354.701	344909	347828	332125	342394	342997	351398	418931	375848	381060	363053	385488	374303	382697	381641	385358	384678
M606T575			2.68798	11.572	1.68119e-09	605.695	575.056	663658	731864	567338	745180	610663	674891	51118.2	84503.1	66433.5	81803	32834	28417.4	396574	394564	397818	391321
M827T468			1.92123	2.99294	1.47577e-06	827.195	467.521	550013	555226	450125	545748	564521	583145	167937	298612	159306	237176	103711	118739	447257	448993	448772	452152
M920T82_1			2.89372	0.153648	2.58656e-06	919.56	82.018	59542.3	8287.09	109162	158176	135703	101988	713226	618467	770728	455488	493669	676804	67395.3	66693.7	67641.8	65212
M923T80			2.20709	0.397908	0.00270377	922.579	80.4105	102462	43085.4	167639	257386	406032	244952	321048	613323	617992	670892	431313	415381	93886.8	76691.2	93505.9	90338.3
M978T57			1.85082	3.41457	0.00967076	977.635	56.715	344678	110322	520678	854969	886988	597509	121493	207222	191236	145186	163259	142488	61873.1	57298.8	57303.6	57313.8
M291T354			1.24289	0.933371	0.0129082	291.005	354.353	352269	356115	328226	334555	342493	352833	399262	360162	352907	359938	373578	368160	375425	373095	374528	375068
M129T372			2.55168	8.86943	2.83519e-06	129.019	371.83	847121	774594	456909	542485	607356	603313	91038	75348.6	70617.2	104903	45951.6	44162.2	386971	387056	382990	374116
M437T330			1.80361	0.660226	1.24104e-07	436.903	330.426	302597	300303	258398	257651	269860	295915	427002	444812	428788	439146	411249	400741	348157	348156	347227	346175
M711T206			2.31948	0.323825	0.00198406	711.379	205.899	181538	247655	104873	93994.3	184567	213722	396578	851438	336837	600653	629401	354550	297167	300269	298836	298276
M257T391			2.44074	0.313244	4.74927e-05	257.113	390.531	183822	164008	128456	362950	97568.9	51501.7	579202	631676	422119	488939	517963	515175	337878	347607	347556	347610
M513T95			2.27383	7.0868	0.0317183	513.243	95.138	1.3155e+06	1.02332e+06	70802.4	79077.6	654186	459738	18314.7	175568	97626.9	117784	40013.7	59049.2	78111.6	76720.9	78160.4	76190.5
M565T361			2.15935	0.452779	2.73196e-06	565.133	360.749	208657	229678	227255	144940	178153	290894	534447	501670	415130	464892	481314	428596	272786	272788	275713	272789
M661T446			3.06053	0.0715394	2.95875e-08	661.151	445.708	38518.5	35140.8	57289.7	53411.7	37967.8	51722.5	659060	807655	557037	609322	649510	548188	304787	312577	312564	312580
M665T552			2.56417	9.89212	2.42818e-09	665.213	552.144	669619	678538	503389	599961	608433	654931	48202.9	84930.3	69097.1	91912	43973.8	37422.4	381604	376120	376516	381494
M674T365			2.51717	0.269173	1.02852e-05	674.239	364.68	93484.1	123480	155124	138368	115362	232454	572716	580206	652384	371367	580637	431245	220452	218610	218655	226241
M416T386			1.6595	0.71729	0.000835981	416.14	385.761	236515	221771	297921	331492	296981	304828	421667	371375	402753	323248	413958	422405	322775	323796	319304	323793
M383T271			2.07865	4.21594	2.9528e-05	383.143	270.599	405272	370196	531001	621246	609511	703251	152180	133372	89625	209574	123066	60808.4	321190	318715	320721	318701
M740T384			2.60344	16.9718	1.69995e-06	740.246	384.14	597697	600584	528192	471114	676757	886081	38379.9	40496.9	30652.9	57829.3	26313.4	27896.9	343150	341483	348539	341508
M822T59			1.27132	2.23298	0.0138094	821.531	58.821	189089	310842	429496	477217	732868	598027	145127	240727	280130	271125	113472	175376	315715	324564	315687	319286
M964T84			1.80964	0.469014	0.0258095	963.585	83.5585	146027	41554.4	304751	197147	312657	261703	670260	350345	273725	690175	476361	233804	92088.3	92128	93079.8	92016.6
M737T588_2			2.69943	23.8573	8.745e-10	737.236	587.611	633047	718486	520455	651124	598044	664985	28577.5	36648.8	28931.8	29736.5	19473.1	15331.7	342799	320945	342426	340094
M673T464			1.80372	3.16191	0.000217115	673.158	464.3	440642	712166	381664	376026	483990	558438	149159	135537	206036	269273	102135	71764.8	469312	466261	474822	466284
M573T117			1.40678	2.43172	0.00653566	573.28	117.43	512560	468329	194273	502948	539269	510170	81822.1	281250	421436	185809	72974.4	78359.7	371972	509781	372068	405898
M225T276			1.60949	2.71255	0.000332644	225.061	275.528	535786	610562	509582	313414	321470	514382	185374	251133	155905	216299	145352	80092.4	277402	286919	274861	344046
M711T523			2.27896	5.93578	5.79989e-09	711.217	523.456	556180	611547	449527	547627	535439	550982	82037.9	124252	95970.7	129407	63905.8	52172.7	365884	365898	372271	368202
M121T39			1.62074	0.667496	0.00254535	121.029	38.553	263936	234495	292544	225148	210882	286981	444208	353809	299696	322741	370767	476935	257723	271563	260894	257398
M728T523			2.39221	8.05422	1.86121e-10	728.209	523.1	588925	563906	509105	555760	525017	612206	57438.3	62801.2	117218	82236.8	46092.9	50754.2	438504	438736	440057	444810
M977T60			1.50719	2.52268	0.0414724	976.624	60.102	101520	94630.2	590339	623354	728634	531358	197667	201239	213750	195839	69489.9	180349	100962	93535	100990	99106.3
M827T566			2.4711	10.7527	7.67572e-10	827.266	566.336	604274	599623	470020	598066	538244	597421	45031.5	66260.9	64390.1	73721.4	37195.9	30310.6	338817	344503	338799	341184
M791T193			1.24448	2.6288	0.0439022	791.496	193.17	284894	289182	240264	972967	543266	341412	99793.8	135088	321892	215215	82101.9	162340	198264	198275	250347	198878
M194T178			1.87578	0.547859	1.14456e-06	193.978	178.221	233863	203407	198313	171738	218636	271229	440112	388971	377592	385074	404040	371946	326160	327217	329268	326161
M657T582_1			2.4965	13.9456	4.2972e-11	656.711	582.229	555682	607418	492659	588869	545895	574802	34431.4	64265.7	47816.1	44378.3	25545.7	24881.2	336581	337278	337278	336821
M304T461			2.68668	0.122329	6.97388e-06	304.114	461.483	92907.3	56818.1	69002.5	100208	35364.5	35017.3	583416	719803	396829	412959	445389	624162	274344	274577	274576	272628
M733T468			1.12564	1.90183	0.00643638	733.179	467.5	346029	523832	341927	297597	368543	450856	180409	337067	192932	311902	113778	88410.9	453966	440238	451019	453935
M143T329			1.55987	0.669849	0.00809367	142.974	328.524	270890	147088	239963	233765	251673	278331	409124	210361	370408	392308	387527	352706	322468	319454	320926	319447
M874T579_1			2.62389	98.8625	2.52625e-10	873.805	578.974	507937	649325	618679	579365	514006	575425	5685.34	6588.34	5140.52	6166.76	5163.51	6099.25	380718	367637	380694	380707
M576T575			2.37011	10.1658	3.27713e-10	575.684	575.062	530317	561168	474352	575385	473447	540184	44131.1	74441.8	65825.8	69023.1	31125.3	25792.3	325534	328364	328751	328757
M633T330			1.57843	0.68589	1.0226e-06	632.857	330.433	249238	256039	208731	214252	226263	243022	337267	349209	347933	359807	322816	320535	281704	282300	281822	282303
M288T419			2.16699	0.160691	0.0364811	288.119	419.287	91734.6	149116	50722.6	61079.3	58549.2	64041.9	239085	1.29124e+06	616942	232485	231323	346434	251952	251897	253902	262929
M831T435			2.59829	0.125515	0.000174826	831.297	434.716	51606.9	17797.9	61525.2	94305.5	68760.6	85911.4	728582	218249	373546	517007	642575	546841	233977	234781	238787	235625
M497T33			1.73981	0.545153	0.000510573	497.324	32.841	112299	251902	233211	164055	249414	177366	402180	337685	353877	351974	282739	451201	243835	242159	232839	243843
M653T201			1.45775	0.60199	0.089289	653.373	200.587	169627	271148	80202.5	336939	216226	184633	223018	649222	308091	329660	222957	358078	222464	222114	222285	265335
M801T403			2.13443	0.345279	0.000148245	801.301	403.389	135171	25469.3	173288	117953	169084	232059	418939	332482	295376	412141	525063	486541	260977	260723	262584	262579
M367T276			1.29542	2.27892	0.000685345	367.103	275.682	299888	290153	430861	282671	501496	498369	188550	161712	140495	198258	193054	128691	312126	293263	312415	302336
M329T72			1.69803	3.75752	0.000287462	329.231	72.328	622537	403157	286518	281117	567772	454099	104367	127591	135367	66408.6	115210	147047	278136	273449	273633	285157
M258T59			1.6738	0.444423	0.0790617	258.097	58.962	196906	334644	107305	84267.3	117041	177053	352085	875650	247540	354852	245614	213102	181787	148942	181855	174820
M663T443			2.19675	7.43375	3.06593e-09	663.196	442.954	490495	558517	468791	467497	483211	432509	43308.3	57622.8	124587	80168	37733	46830.9	299803	295816	295827	295819
M322T338			2.35935	24.337	0.00013941	322.112	338.278	332057	396539	888004	466514	423592	648894	24944.8	10874.2	27413	30595.5	16129.6	19705.6	320539	320516	320524	331467
M699T192			1.76052	6.5297	0.00902865	699.378	191.606	470602	571568	367276	205747	998372	229858	15108.4	27361.2	225078	14739.7	32696	120476	330958	324119	325256	324111
M819T42_1			1.74008	3.62981	0.000417304	818.561	41.761	204795	338283	386358	515244	578505	542211	86719.4	170207	134168	116737	102207	96720.2	228572	224442	224222	230592
M525T566			2.31082	10.5079	1.0601e-09	524.667	565.867	495238	547353	422774	529884	458408	532190	43428.5	61502.8	55866.1	65643.3	30429.9	27283.1	301837	305466	306843	303026
M202T283			1.71344	0.493625	0.0779283	202.071	282.83	101993	96521.6	325791	144476	319987	91627.6	574944	417582	115191	173206	596336	311436	132241	121332	125923	127458
M423T338			2.35916	25.3364	0.000145959	423.159	337.72	331121	369299	882014	509736	407380	629161	20834.2	11224.1	24265.5	30413.8	16351.6	20397.5	305153	303920	303411	302813
M991T565_2			2.34622	12.8297	6.80504e-13	991.326	564.637	500001	503703	518511	531249	464534	494795	34847.9	46267.2	50516.5	48359	26194.6	28644.7	298749	297357	295815	295800
M760T44			1.83606	0.467431	0.000554323	759.522	43.699	80179.8	125318	153645	201389	272012	178632	286560	457643	321500	426526	315495	355537	252884	250104	255902	250154
M479T361			1.02971	1.98186	0.001926	479.099	360.659	365008	457793	199206	329546	366380	378116	247315	233394	112918	176942	168179	118868	115946	115938	117078	117087
M263T389			2.40172	23.6739	5.37183e-09	263.076	389.136	533184	558954	389730	465050	543363	527677	23451.2	23141.1	20786.8	37259	11105	11737.4	296727	296729	296731	299038
M143T178			1.52224	0.658965	1.67504e-05	142.972	178.443	219907	200766	207966	209177	217952	184958	357232	315986	303657	317360	327749	260856	201170	201216	183420	201209
M539T277			2.24691	12.488	5.21662e-05	539.18	277.016	510741	766648	310889	430825	420563	441766	23167.2	52967.1	11489.7	125047	13309	4756.89	225378	228339	228340	228346
M202T199			1.67165	0.526688	0.0267471	202.071	199.439	234622	81461.3	252446	168551	254428	78298.1	472809	311977	197081	186779	403738	458813	227278	225512	230413	104606
M903T579_2			2.47942	180.089	1.126e-09	903.314	578.974	439682	588360	572834	488981	470247	511271	3347.46	2989.31	2299.81	3023.98	2482.45	2911.76	278241	267624	278199	278210
M924T148			1.82059	0.458072	0.000419709	923.548	147.916	70446.9	91293.8	193463	218703	197959	191765	315945	264035	382333	435716	309079	396558	225136	241475	225098	225175
M651T398			2.31171	30.7499	1.12092e-05	651.223	398.185	486569	656747	260423	423043	443442	603529	16712.4	21190.4	15802.8	23059	9669.47	7021.68	115527	117826	116151	115520
M888T70			1.39357	0.559907	0.0996877	887.57	70.092	169842	11300.3	79133	271958	392656	137092	117880	474262	289071	303813	272679	439003	63258.1	75940	63254.4	63215.5
M107T147			1.87588	5.24985	0.000160243	107.036	147.095	458894	503520	259119	280076	487781	491383	39047.8	238589	102381	34765.3	25730	32029.5	245749	245744	246261	248981
M264T390			1.94294	0.108028	0.0747766	264.08	390.223	53335.8	51921.7	36212.8	40139.1	51301.6	54950	918663	1003.18	960.563	797509	945223	1324.89	25409.1	25398.3	25400.7	26951.8
M774T43			1.34064	2.71561	0.00252321	773.535	43.4725	185658	342880	262043	416052	589606	360038	136992	149803	127350	134780	125583	119524	198382	192329	192339	192343
M199T192_2			1.73812	0.487497	0.000126932	199.072	191.744	138917	170375	176779	221044	145940	113830	353313	385728	316511	269152	261264	397394	205052	215425	215399	213018
M783T355			1.18579	0.846829	4.95219e-05	783.023	354.709	222047	232376	216809	216953	226263	237005	287155	259641	255432	258120	274092	261458	262719	262709	262982	265541
M920T355			1.58952	0.585268	5.85994e-05	920.044	355.027	176475	189255	160067	169868	171595	213142	378212	305373	268741	283844	338585	271238	236140	235770	236335	236902
M607T386_2			2.10965	8.20844	9.06765e-11	607.227	386.368	443532	453068	376000	419107	443166	459908	45698	62616.3	54493	73219.2	37732.9	42351.9	345295	335128	334089	334103
M825T499			2.08329	7.87254	5.70007e-08	825.249	499.342	397867	555871	395650	416007	411828	404846	47504.3	54926.2	87165.7	59040.9	34809.4	44537.6	252142	252149	249324	252153
M723T443			2.0294	6.69421	1.39541e-09	723.218	443.022	434788	482202	399507	397365	420460	387928	41029.9	70933.2	94377.9	83287	39220.6	47931.8	265353	266923	264567	264568
M566T480			2.06549	0.243777	0.00121702	566.12	480.329	107660	91229.5	64641	129181	83837.5	90637.2	352497	163647	636326	476529	309162	388503	166889	168199	167276	167686
M274T460			1.43872	0.652265	0.00125407	274.103	459.793	199801	257941	170950	230242	144912	132170	285364	295985	265141	284713	271546	338900	229612	231887	229616	230431
M835T49			1.91809	0.25746	0.0357957	835.338	48.83	75832.8	30111.7	192810	167805	76108.1	37138.8	473393	136442	153829	363083	868646	256632	320382	316601	316625	319954
M443T552			2.1291	10.1319	5.71218e-08	443.139	552.139	447935	513634	318995	401130	440621	444911	32485.3	58584.3	48355	59950.2	29158.7	24847.6	244467	239707	239683	244497
M413T371			2.1164	17.9392	0.00131933	413.089	371.189	848504	561849	189346	304442	375557	385584	41884	16125.2	13208.6	54398.7	7769.69	15186.8	260837	255700	253364	253373
M735T98			1.83151	0.249079	0.0190614	735.479	97.6375	87560.4	126898	65758	54933.3	115977	95852.4	763769	192317	158972	427304	482998	170643	153472	153474	166331	161065
M256T136			1.91324	7.97087	0.00026928	256.059	136.385	257842	612736	316108	432010	240189	555729	52092	38954.1	43952.8	53956.7	47294.9	66679.6	100827	99213.1	99195.8	100491
M230T191_2			2.0595	0.267294	1.8438e-05	230.102	191.083	85699	96067	91729.6	204963	67933.4	26265	303091	335338	390782	320216	329665	463328	164105	161195	159365	159383
M581T46			1.36422	3.1936	0.00533181	581.297	46.2785	364402	135165	329266	550170	456911	231297	63185	228001	142108	77349.6	68348.1	68307.7	328187	399066	330369	398595
M545T523			2.05827	9.39559	3.84833e-09	545.169	523.302	431936	442207	355757	395994	345889	444160	33607.3	52737	49980.6	67080.5	26377.6	27353	219496	221498	218143	221521
M498T240			2.02169	8.57589	4.38411e-10	498.216	239.878	383612	370105	399716	459861	361601	395723	53289.9	54428.1	47018.1	50479.7	44357.2	26855	182843	203693	203717	203662
M535T330			1.40314	0.67311	3.50636e-07	534.88	330.399	186987	193696	158704	165048	171566	187648	266973	259895	271963	278326	252834	250210	218780	218773	217684	214107
M295T193			1.82318	5.70612	6.07712e-06	295.102	193.423	267840	363711	366007	467447	471094	296175	47168	46520.1	98994.7	54211.7	59285	85027.4	157248	160773	160777	160776
M594T382			1.04234	2.05267	0.000124221	594.187	382.245	364071	283789	234370	222238	315113	337259	140286	125624	135573	186757	130054	137585	259884	258604	253470	261343
M592T366			1.39486	0.61576	0.0123192	592.259	366.024	122626	92259	173975	254329	164455	185869	304555	348307	249983	210620	308646	191363	270567	266440	272590	272585
M462T34_3			2.0735	0.0698977	0.0623875	462.356	33.572	13384.1	54437.3	18220.4	20788	24469.8	38699.4	1.11972e+06	60928.7	92230.8	210524	785839	162875	169588	166725	156951	169554
M455T374			1.62414	3.81833	8.94417e-05	455.185	373.618	418559	452929	197897	275884	355711	356191	115528	105780	96234.9	117566	60576.2	43077.2	219003	215767	218141	219006
M701T23			1.14629	2.46972	0.0104749	701.242	23.4	217364	163800	222414	517811	386356	328813	95050.5	128005	206946	64126.6	88650.2	160852	155049	152030	156470	156488
M509T45			1.92594	7.98916	1.42962e-05	509.285	45.3215	503424	427968	262558	258359	459991	376221	41445.5	78621.2	65494.1	39232.5	37335.2	24324.9	313774	313773	317578	322572
M767T588			2.17302	23.3969	3.26448e-10	767.246	587.644	423422	432154	337307	445881	393886	425689	16558.2	22739.3	16946.1	22167.1	17000.9	9659.58	206868	194009	206669	206804
M587T361			1.6119	0.491649	8.67382e-05	587.115	360.608	133576	164712	140617	89483.3	112004	198159	351120	278077	230761	287233	300180	258222	149861	149840	152899	151216
M521T392			2.0599	0.245817	2.27889e-06	521.243	392.413	106500	118843	55757.6	145210	50946.8	24558.1	332225	417075	335539	341225	273232	342128	104485	105865	105466	105861
M731T330			1.36217	0.682805	2.81085e-06	730.835	330.469	181421	190230	147374	159547	168469	181014	251102	259569	258002	266732	236772	233457	208968	207884	208067	207885
M655T417			1.42402	2.90637	9.13463e-06	655.217	416.721	227114	260129	288286	359222	322261	384430	107016	108353	108808	104522	100904	103984	195776	195813	195984	193689
M761T63			1.95667	0.212097	0.000802463	761.449	62.551	65315.7	37677.6	87775	83259.5	54370.7	103326	335813	258013	303961	610418	267918	259378	135244	130661	136686	136653
M619T385			1.87783	9.74241	0.000224122	619.2	385.106	436702	487469	316585	547583	158790	285207	45187.8	52875.6	59608.6	40958.1	17019.2	13486.5	354706	345341	351901	354688
M484T277			1.91699	0.0615951	0.0405813	484.166	276.736	8882.47	13931.5	72006.7	12272.9	15842.6	16541.9	216248	1.02708e+06	10079.5	568521	290905	151594	118770	116334	115237	115240
M275T427			1.15913	0.755172	0.0100474	275.123	427.306	189219	228212	132105	162077	148682	164923	238696	250894	199608	186998	243778	237621	185499	185501	187395	185501
M733T44			1.58866	0.327391	0.0443922	733.464	44.421	147276	105023	129330	27281.2	44385.1	134381	650666	164681	160692	197034	462331	159626	174913	178472	177295	175337
M606T574			2.03574	15.5098	3.57528e-12	606.197	574.222	375735	371341	381280	400973	347936	349588	20890.3	34803.7	27358.5	33613.4	15045.5	11866.2	213357	218217	218790	218729
M834T44_1			1.17896	2.62047	0.000273514	833.507	44.4315	294663	290327	338264	140449	361764	287545	134866	98103	118598	117382	94853.2	89901.6	173266	175496	168985	175491
M437T109			1.6156	6.85775	0.01166	437.141	109.368	144657	330803	249965	731704	116185	485920	53561.5	62240.6	59289.4	33408.9	33770.4	58007.4	121234	121230	121689	122239
M501T241			1.52011	3.53012	3.54105e-07	501.19	240.596	274301	258679	315046	382701	294057	309918	92159.6	88618.8	97400.3	101152	61338.7	79057.7	175230	193254	193292	193276
M675T460			2.05109	22.2727	8.34173e-09	675.174	460.169	378468	422816	427525	295812	383323	342867	18922.3	20655	13605.3	28949.5	7495.07	11429.9	279741	279750	278351	277735
M374T465			1.41596	0.610138	3.62874e-07	374.154	464.873	147089	159396	134709	158351	150708	140212	258266	257517	258453	235703	231051	218458	200690	199236	199244	200663
M387T388			1.93988	10.8047	5.03634e-09	387.111	388.438	396225	341355	295958	331740	381515	382117	17653.6	20514.2	53367.6	58016.2	11355	36128.4	218955	218938	215225	218572
M464T178			1.28894	0.68769	8.97066e-06	463.985	178.438	161782	140930	143733	172245	160279	167296	261713	227768	216335	232209	216252	221727	126698	158660	158536	158504
M474T239			1.76115	5.84823	7.03397e-09	474.171	239.421	340071	292202	286609	374703	316761	363772	61461.7	60659	44064.9	66586.4	58127.2	46659.3	217440	217441	215305	216972
M925T552			1.74505	5.71403	8.95655e-09	925.241	552.118	372591	319728	312280	281105	334334	341331	41541.1	77913.8	51134.6	93029.6	40719.3	38916.6	249352	249300	252304	252258
M127T380			1.18665	0.73092	0.000844355	127.039	380.454	163167	151713	173367	174175	152585	156028	197053	279125	207690	213988	221447	209209	185477	189051	185494	186749
M469T340			1.96611	25.095	0.000234296	469.165	340.296	220844	258718	639005	328965	303512	450385	15044.3	11278	17762.6	21475	9904.8	12259.1	232587	225916	232589	232577
M267T394			1.67325	0.419583	1.80195e-07	267.094	394.317	111126	133470	107821	103743	97598.9	122686	322919	248658	253500	259963	261748	265393	153532	145142	145139	145128
M689T78			1.90432	0.190774	0.00154684	689.437	77.9385	64243.1	34091.5	67584.6	77763.2	52457.9	70009.7	267910	274202	268783	614629	213195	280564	121603	124693	122865	121627
M764T92			1.71312	0.172928	0.0611451	763.509	91.6905	57375.2	47149.7	46107	36157.4	75457.1	74006.2	124086	195790	484377	889034	85743.2	165440	44744.3	46611.6	40364.7	47503.8
M515T154			1.56006	5.11635	0.0742353	515.259	154.24	882305	382466	53385.5	28080.8	309866	248297	33956.5	124990	42767.5	116748	14929.2	38827.5	140687	152408	145017	140716
M555T434			2.2857	0.0110017	7.56035e-05	555.13	434.325	2783.34	3432.38	7213.98	3897.19	3085.2	4329.02	489326	252205	558482	437225	308995	202608	243907	239302	237313	242025
M687T582			2.003	16.0219	1.34951e-10	686.721	582.229	355767	385616	307020	382980	340200	368198	19176.2	36361.4	24765.6	25876	14258.3	13115.9	196792	196787	196793	200601
M437T76			1.54444	13.048	0.0426792	437.141	76.082	171850	444744	168446	997432	96507.5	212437	23766	41878.7	40263	24895	11514	17969.4	90885	90888.7	96512.8	90907.5
M170T147			1.67326	5.86107	0.000174396	170.023	146.546	351577	398395	192822	204352	398758	374628	31198.6	168116	66940.5	23333	16484.1	21603.8	203046	202645	203044	199302
M608T386_2			1.98376	23.8833	2.17463e-06	608.237	385.575	339454	288386	516956	402310	310579	299688	12630.3	17127.7	16528.1	21158.2	10302.2	12583.1	267757	263374	267759	267767
M593T467			1.81853	7.48699	3.51786e-07	593.155	467.382	399453	406615	278420	311387	288616	296600	39560.8	53357.5	54395.4	63892.2	26327.3	27071.4	235552	235556	237438	237440
M758T42_1			1.98922	0.122929	0.00249514	757.507	42.396	18552.6	33564.9	53271.6	38856.9	47203.2	53497.2	625140	203219	186385	314557	461429	201860	144635	143696	150432	143680
M979T57			1.45804	5.36924	0.017213	978.637	57.013	167490	56121.5	263153	415983	687007	293474	50241.2	57526.6	61618.6	68335.3	51872.1	61150.5	29764.6	28349.4	29094.3	29782.9
M343T71			1.23333	4.46219	0.0165422	343.21	70.823	319359	146046	53691.2	259930	601798	425590	85531.7	54500.3	32524	93723.5	33775.7	104772	58527.7	74012.9	58480.3	58422.1
M585T398			1.3035	0.390247	0.0884791	585.203	398.323	74980	81233.4	128492	84503.3	113335	136220	260755	655809	98100.3	109509	294452	166944	158715	159458	155340	165182
M708T399			1.32773	0.456013	0.0553147	708.231	398.563	53306.8	85641.8	178180	60338.5	143606	168652	269915	512516	116448	118344	238525	256766	231893	231914	231004	231280
M664T374			1.8914	11.9518	4.90657e-08	664.252	374.269	292922	346765	370055	257992	361806	397064	24176.1	35234.5	22504.9	26262.8	30303.3	31082.7	254628	280517	280494	280642
M281T467			1.80659	7.68972	1.11761e-08	281.087	467.469	346175	367922	258234	315896	313999	322622	36792.2	54143.1	45122.9	65249.5	26750.1	22256.7	208327	205939	205939	205942
M548T435			1.40376	0.555633	0.0123426	548.181	434.558	116212	74502.4	124976	144346	137729	174916	316030	120720	178037	208106	298496	269246	170722	166237	166110	166120
M384T178			1.2019	0.707029	8.32998e-05	384.48	178.484	143972	160639	143863	122504	146283	177186	233154	215529	197596	216041	212441	190316	121101	133471	133335	133501
M220T403			1.37114	0.582931	0.000505244	220.083	403.376	130492	66193.1	146152	124162	146408	174865	236581	201369	184648	225617	254211	249829	170131	170130	170598	170993
M326T149			1.71839	43.8834	0.0526396	326.057	149.128	683862	724531	1196.82	3544.6	2455.79	670021	8520.24	6307.55	3834.67	7291.1	9434.14	12138.5	6148.05	6151.19	8198.91	6183.34
M904T579_1			2.05239	158.78	6.67177e-10	903.814	578.974	306629	401169	383658	339498	313146	357621	2775.46	2561.38	1405.12	2043.77	2213.75	2237.21	203275	202304	202320	206833
M689T44			1.7501	0.305904	1.16149e-05	689.437	44.4835	84895.6	68397.9	76133.2	122623	84418.9	57713.6	314570	261334	218344	350234	247798	223200	151618	138077	134961	141892
M802T44			1.77098	0.258315	0.000385203	801.535	43.954	44659.5	61505	128896	47832.7	54714.2	92993.1	429110	267033	185212	240737	336337	208533	119216	119058	133206	119070
M200T48			1.49738	0.250471	0.0396293	200.092	47.561	55662.2	49087.7	105066	83740.4	74623.5	51895.6	387721	671129	110954	166216	131770	209352	372556	369444	373932	379210
M790T93			1.61705	6.83831	0.0391071	790.352	92.855	750781	485098	54280.6	122128	142027	271246	27655.7	67235.4	52010.1	88731.8	14674.4	16653.3	26346.9	25800.1	26342.7	24398.1
M141T178			1.41513	0.546729	1.33493e-06	140.975	178.489	132695	111295	107047	101275	124176	157378	246119	222842	210861	221642	228708	212111	186741	187450	185457	186184
M459T312			2.17533	0.0453069	0.000117569	459.168	312.478	11027.7	17436	7336.99	8510.27	18911.6	26493.1	444676	245697	154285	257822	443791	433909	159393	157196	157814	157195
M438T240			1.79953	9.18799	3.79737e-10	438.195	240.253	303788	286681	315296	361026	283539	308585	38034.5	38972.1	32017.2	35527.1	29729.1	28040.2	143838	151921	148428	126583
M153T167			1.26496	0.498002	0.0228861	153.103	167.459	89392.8	132026	130676	109170	123800	97896.6	117569	205011	358646	193584	144878	351714	136549	136552	136318	134716
M830T551_2			1.88369	14.9894	5.59595e-11	830.278	550.824	350070	321190	334624	334799	294326	289144	16998.1	29288.8	25199.8	28656.7	14234.5	13990.1	198517	196936	196966	202069
M738T587_1			1.91817	19.4559	2.01805e-10	737.736	587.336	316812	354159	269115	334964	324724	335529	17105.8	22339.9	21796.1	16072.6	12213.4	9943.46	171083	165533	172104	172139
M842T41_2			1.72775	10.4118	0.00130836	841.602	41.4645	113676	132302	311638	401900	494112	389243	33329.5	30231.4	29614.6	27801	32120.4	23901.6	130783	129442	129411	131826
M865T355			1.0012	0.832902	2.54023e-05	865.026	354.733	149824	153554	147217	150443	149774	164153	196438	178294	178584	176979	190419	177815	179810	178718	178721	179806
M689T170			1.4586	0.447701	0.0409974	689.349	169.511	55391.1	40757.4	73104	226924	113546	106453	398081	89718.8	126438	209439	305394	247241	134472	132693	133681	134486
M188T273			1.88711	0.0582103	0.0097111	188.056	272.798	15864.5	20994	13433.9	27029.5	14910.7	16814.4	231664	755647	117392	207217	255770	305641	92783.5	108960	92903.2	92738
M199T40			1.33325	0.530969	0.0014459	199.169	39.784	100235	135775	104910	103160	118582	124097	162806	177168	310512	178459	235726	228733	138535	144327	140850	138431
M227T177			1.78019	0.240619	7.20042e-05	227.103	177.303	51856.7	57962	62823.9	156032	39414.2	15755.1	207328	224680	288565	253557	247784	373318	115737	116111	113693	115013
M85T277			1.26965	2.90909	1.2358e-05	85.0294	276.672	272178	295274	203414	232945	231817	233300	79037.4	106133	65823	146385	64270	43294.8	171726	170881	172372	172369
M444T375			1.79163	16.9945	1.92275e-05	444.168	374.859	272510	299587	479802	340653	217055	244047	22912	15826.2	12678.7	20141.1	22623.4	14892.1	176396	178263	179924	175056
M705T149			1.28089	2.91622	0.075971	705.346	148.652	429892	506568	114806	76753.1	167438	157479	31705.8	237360	95755.6	72092.1	40429.2	20882.4	130027	130028	130902	130355
M649T354			1.34004	0.571605	2.26182e-06	649.006	354.027	125246	127186	98408.5	110162	114353	133094	214046	228763	201023	221474	195742	178355	160849	160849	160851	163488
M513T394			1.7444	0.285901	3.45427e-08	513.214	393.901	64975.8	84579	84744.1	62477.8	64631.8	69917	254049	273625	281210	213513	223044	263212	118631	119156	117549	118067
M561T399			2.1094	0.0410481	0.000144676	561.2	399.281	13337.6	11626.1	12910.7	13031.8	13182.1	12202.1	428409	246008	148308	213804	436504	385527	153072	151983	151982	151982
M116T167			1.20792	0.503812	0.027389	116.071	167.459	80313	124487	135473	102831	110769	93777.2	108894	190845	343997	178796	135179	327789	126663	127680	126089	126083
M576T574			1.82815	15.2165	1.90982e-11	576.186	574.189	292289	307134	309061	330397	282402	278452	15891.4	28801	21649.6	30083.4	12641.5	9208.17	178522	178583	179877	185502
M437T179			1.15304	0.693461	2.30933e-05	437.483	178.745	134248	130988	118251	140404	126732	132487	212846	188389	159404	189846	196458	182335	104451	126074	126155	126204
M157T41_2			1.17561	0.563946	0.0336967	157.123	41.381	110685	94782.8	224402	92068.3	96410	67439	163735	150141	311665	132805	248814	208893	131392	133666	133024	133671
M587T523			1.70997	8.99861	4.03558e-07	587.18	523.302	290188	367119	222700	273501	236047	305522	27013.9	38804.4	34313.6	46037	21676.8	20525.3	158197	159538	158756	159434
M329T307			1.73105	0.252662	0.000112501	329.133	306.935	26355.6	39364.3	33583.9	103376	91975.2	85005.6	300164	257137	168464	204781	351120	220977	196259	193327	196257	196262
M404T364			1.61523	0.281385	0.000437958	404.102	363.931	63944.7	27187.6	139874	67797.3	23742.4	85610.4	162399	240631	348831	199946	196769	301947	178934	178962	186459	180524
M739T362			1.4061	0.474218	6.60191e-05	739.213	361.796	93976.8	77176.6	115187	90040.5	97048.2	124088	204088	281750	197770	205518	201744	169134	165559	168471	168226	168472
M581T335			1.77609	19.9904	1.5773e-05	581.157	335.027	200722	272710	438494	250332	243370	362861	13700.6	12000.4	16702.9	20751.4	12731.8	12579.6	149264	148877	148657	149102
M461T435			1.50878	0.401169	0.000196633	461.148	434.579	79900.6	47106.9	87360.3	111899	92571.7	107682	274322	135988	180346	234876	253400	233534	151161	151663	151660	149794
M885T499			1.6199	6.96376	2.49429e-10	885.27	499.343	259077	303435	250253	255973	263712	256620	30792.9	37713.3	58856.3	39975.6	30121.4	30731.7	164046	161781	161729	161763
M275T212			1.08096	0.613261	0.0429694	275.138	212.491	143235	84564.2	115170	106752	151717	87253	94888.1	247215	135564	141016	251672	252647	161607	160821	160431	160431
M187T200			2.05757	0.0552601	1.63234e-08	187.041	199.502	3183.87	3755.72	22517.6	17134.8	3283.73	44609	354275	261083	280213	278715	288812	246720	120398	120295	120395	117505
M605T523			1.65869	8.18367	1.00055e-08	605.19	523.418	287390	287683	211329	272885	251956	296031	28079.3	40826	38298.2	48028.4	20723.5	20444.8	151588	155275	151595	152796
M665T499			1.65503	8.40154	5.20595e-09	665.212	499.32	252076	309722	228416	249790	273870	292042	34195.9	32009.8	27983.1	39279	14654.7	43023	155758	157441	156910	158922
M784T464			1.24012	3.30007	1.41794e-06	784.272	464.063	267223	247552	200987	195606	227416	237014	103164	53081.4	35559.4	48925.3	92193.8	83975.4	110671	110674	112306	111270
M229T390_2			1.88122	0.094088	0.000522521	229.082	390.223	26659.1	24026.3	22378.8	41757.4	15930.3	22543	433131	132129	163913	292449	381407	226242	136577	139669	139738	139732
M745T129			1.21671	6.79653	0.0527495	745.499	128.702	128959	115454	57915.2	358032	174827	710161	49096	26979.3	37733	65194.3	12319	36051.3	41907	26731.1	41817.6	41923.9
M180T389			1.45405	4.80503	1.90944e-07	180.059	389.27	263374	256905	191526	230378	264319	258802	10069.7	83708.2	52361.4	54566	63191.6	41055.3	145243	143288	143295	143808
M623T365			1.64365	0.236876	0.000815387	623.224	365.322	38103.6	93175.5	36680.1	45564.6	37080.8	86881.5	247817	411772	223714	191685	181820	167932	57355.6	58577.3	59090.5	59090
M829T330			1.13041	0.685826	6.22505e-06	828.811	330.469	128710	132078	105033	107545	117190	126110	163915	182673	180185	187967	163994	166234	143600	142831	143603	142833
M297T374			1.50712	0.344809	0.000397284	297.084	373.808	56344.7	98445.2	42939.2	89832.1	56855	104447	235554	325796	177411	167663	229990	165361	83464.8	83431.8	83475	102238
M838T355_1			1.2048	0.601169	0.000104524	838.041	355.348	111654	116851	97241	100675	103577	126946	229489	182526	160173	167393	192699	160496	141666	143180	143182	142720
M358T178			1.2869	0.557897	6.63248e-07	357.979	178.432	111103	94301.7	84705.9	100036	102298	132300	201549	183847	178077	183537	190927	181884	156150	152862	156151	156149
M292T71			1.48446	0.120683	0.0458875	292.081	71.422	31488.5	19417.2	24655.4	14529.7	68431.8	27657.3	381827	683949	42475.1	169500	206363	58598.5	41071.4	39356.4	39368.9	41023.6
M525T565			1.73333	14.9425	3.49861e-11	525.169	565.153	276313	266680	275933	289680	233324	277432	18249.8	24384.4	20381.9	23842.4	11847.1	9667.2	162608	159816	160966	159814
M567T353			1.25395	0.577895	1.61593e-06	567.003	353.386	111353	114942	88693.8	96582.4	103202	117331	186446	200886	176400	195286	175811	158974	139606	140689	140347	140687
M497T47			1.29686	4.21357	0.0147742	497.248	46.896	437171	305841	92927	57070.5	291952	207533	21161.2	125982	54604.6	57913.5	41072.1	29745.7	82929.8	93402.4	96784.9	96696.4
M731T354			1.261	0.567032	1.83961e-06	731.01	354.045	108327	112896	85334.9	93581.4	101527	115502	189179	202440	176827	190293	170908	158773	140719	138978	140719	140689
M551T391			1.95784	0.0574944	1.33394e-05	551.254	390.582	14575.6	9646.15	7536.13	55530	4474.16	840.598	272956	400925	172576	225248	279630	259302	69666.1	69665.3	69652	71748.4
M987T539			1.60371	8.76268	1.14712e-11	987.302	539.048	242494	273814	242687	242273	251222	234767	22770.8	31093.5	41973	29528.2	20339.9	24020.6	169276	168401	168403	171755
M101T277			1.02506	2.64611	0.000630776	101.024	276.772	147166	278345	177794	218415	141746	225929	74574.1	93588.5	55974.2	128715	59261.7	37375.3	162525	162526	163800	162788
M557T379			1.7552	0.174588	1.16093e-06	557.253	379.296	40995.1	33203.7	45828.4	51677.6	34993.8	36322.6	254570	289997	190033	169422	253513	234434	68449.8	67652.1	68135.9	68875.7
M776T136			1.55456	8.82024	7.23206e-06	776.373	135.829	313164	294266	190230	221812	277489	160448	12197.3	46073.5	28710.3	33359.5	20207.9	24685.9	141545	143501	137688	143522
M116T189			1.01579	0.560543	0.0544958	116.071	188.946	80527.9	120964	109041	88317	105102	76353.4	90772.8	147891	275218	137133	105602	278637	92060.9	92070.5	99624.8	92000
M377T388			1.63257	11.792	7.68393e-09	377.082	388.441	252284	205482	224644	246545	264022	294744	22108.3	23455.2	19180.8	31722.7	15612.1	14084.2	209708	209700	202646	209694
M777T158			1.14678	3.72998	0.00981186	777.358	158.283	205250	361415	54084.6	289492	214373	141230	25307.4	141448	92676.4	38660.8	22354.8	18923.1	133269	134729	129826	134750
M657T582_2			1.66739	14.5942	7.10105e-13	657.212	581.653	255335	252671	237669	264254	234288	251963	15322.2	26435.1	18634.5	19212.5	11753	11161.7	150738	153858	155329	155339
M275T409			1.05286	0.681471	0.000711728	275.123	408.891	117623	112122	90764.6	147922	88660.4	84688.3	170819	159548	156164	146349	153080	155798	159991	159843	187208	159649
M241T38_2			1.20946	0.483249	0.025051	241.216	38.443	79997.2	68251.9	84595.6	81851.4	104134	96975.3	332483	105785	131904	132570	217349	147278	103790	104936	104937	103798
M585T185			1.04021	3.37371	0.0911772	585.257	185.019	535557	113067	55433.2	54982.6	279957	180297	21290.9	102179	99676.2	71607.3	19483.3	47173.9	94502.2	94657.4	89608.3	103770
M467T486			1.4144	0.382366	9.77387e-05	467.107	486.298	39006.4	50531.3	83128.3	73923	101366	86378.6	250801	132065	209576	190029	172183	181257	149913	148640	150649	150651
M462T311			1.76897	0.0874288	0.000496425	462.143	311.432	31546.6	18586.7	14213.6	11722	24684.9	24706.2	164182	159789	143971	233967	333287	399799	173547	173549	174329	175670
M719T277			1.59425	13.4554	6.08166e-05	719.244	277.416	255556	386225	148793	220595	208014	223647	9658.13	25189	4299.35	60456.5	5831.65	1795.76	109333	112022	112033	111999
M874T579_2			1.74488	85.1482	6.28172e-12	874.306	578.974	237072	276331	269450	242720	238072	260531	3039.65	3687.17	2244.36	3468.99	2520.92	2939.19	169642	168620	170591	171038
M313T44			1.15105	4.18875	0.00242962	313.236	44.017	282273	239251	99571.1	151301	341549	130192	65838.2	50362.2	60977.8	31776.3	50353.3	37711	126784	121619	126764	126789
M311T43			1.32007	5.30196	0.000941921	311.221	43.123	315155	305842	78603.6	143220	239724	212457	37900	42489	55902.2	33542.1	40602.1	33814.5	127724	127828	138572	127758
M733T82			1.39828	0.249412	0.0112883	733.463	82.006	53645.1	53606.8	60700.8	26478.1	52992.6	58514.2	403727	133105	93330.7	223445	272181	100847	98308.1	98304.2	113499	98405.5
M339T268			1.01981	2.65651	5.47607e-06	339.091	268.145	182447	189470	193493	161526	192759	192039	56053.2	67988.3	127750	57606.2	67584.3	41511.6	177618	166999	166964	167054
M235T100			1.0497	3.50735	0.00681514	235.046	99.9485	164681	218096	119216	372392	88197.9	227601	57547.7	49402.3	52139.8	76411.7	71037	32800.9	88342.7	85671.9	87403.9	88340.4
M580T353			1.15214	0.584963	0.000190012	580.056	352.7	75544.6	79249.2	93710.7	107952	89596.5	117074	192987	139755	128337	173842	160375	167373	141149	140737	140732	141467
M495T564			1.65059	19.7457	1.3354e-09	495.16	563.965	240767	236487	279041	263572	204572	227513	10189.3	15632.8	15532.4	17980.8	7461.95	6735.25	140763	138065	138069	138048
M921T355_1			1.12007	0.604023	0.000123818	920.545	355.348	92199.2	100034	86177.4	90819.3	89364.1	114269	198182	156239	138673	147295	170512	137511	124356	124372	122090	123599
M315T417			1.34403	0.409507	0.000127255	315.079	416.754	76908.9	72666.9	63207	67431.5	65696.4	95555.5	252715	146896	146044	165951	203673	162763	119409	116587	119752	119754
M97T464			1.32867	0.381661	0.0016558	96.9603	463.585	75296.9	68872.4	69338.9	51606.2	75402.6	79095.8	166324	247656	121528	113350	270289	180290	116143	120075	120062	120069
M643T35_3			1.01018	0.693227	0.00620568	643.435	34.995	67680.9	102214	69446.6	98349.4	135389	138707	151861	156664	144452	153808	131697	144039	76988.4	74223.2	79292.9	86076.4
M959T390			1.4968	60.2656	0.00418788	959.353	390.331	300762	244516	157827	529978	162789	73949.9	3919.71	4419.28	4163.76	9164.91	1364.52	1356.89	310261	306133	309724	310257
M631T389			1.20034	3.61757	3.82842e-06	631.218	389.487	218825	205919	150370	212949	167078	210769	79686.7	37069.6	40691.2	91333.7	42161.4	31348.1	361564	360944	360896	371398
M925T520			1.28631	0.409545	0.000836008	925.241	520.205	26451.8	68011.4	84886.3	70560	84527	95858.7	149590	167313	240666	226976	121414	144707	219293	219926	219812	219511
M281T27			1.05661	5.44223	0.0590191	281.147	27.362	279571	271783	50017.4	55526.7	62000.2	527643	23774.4	22073.4	125887	18418.9	16216.6	22680	116041	119329	119332	119305
M962T355_1			1.09371	0.606699	0.000242871	961.547	355.348	91527.1	95015.4	78757.9	85313.2	90433.9	112540	193790	149723	131871	139759	164428	132887	119493	119224	120096	120012
M131T277			1.18102	3.41962	6.94672e-06	131.035	276.645	207087	224921	152650	178496	182101	185602	50917.7	69997.2	39862.6	106186	39898.7	23834.4	129236	129235	128799	128797
M911T441			1.43792	6.91151	1.0003e-07	911.297	440.861	215341	271326	208823	201298	192962	184388	21959.9	28021	49418.5	40592.5	18760.5	25597.7	130773	126264	128693	126213
M662T353			1.15111	0.565303	0.00012276	662.059	352.7	68954.9	72121	87815.4	101213	87500.4	108831	186918	134484	126086	169072	154442	160242	133431	133294	132376	133161
M480T382			1.24075	0.483438	4.87089e-05	480.131	382.194	78197.8	69873.3	73094.3	60120.4	85457.9	107083	186201	158657	116042	163136	186106	169974	107468	105531	105231	105245
M257T68			1.13754	0.498195	0.0131424	257.175	68.1355	100222	79288.1	32747.1	70796.7	77891.1	122413	57970.1	219130	207681	143677	153219	188541	110243	125381	110118	110072
M788T109_1			1.39669	0.191556	0.0195553	787.554	109.377	17801.5	22829.8	37726.5	37100.4	54818.1	63356.3	120203	75766.9	459181	150701	129205	284600	58282.6	58247.4	59762	59792.4
M687T330			1.00423	0.706221	4.98981e-06	686.807	329.854	107316	106387	86199.5	95506.2	98445.8	106402	138368	153015	143337	147558	137057	130620	118063	120051	118060	118064
M858T552_2			1.54625	11.1799	6.41339e-09	858.267	552.087	230325	265211	192038	216790	203459	218069	13453.1	31355.1	25334.4	31237.9	9305.31	7910.48	153222	156463	155032	156477
M345T42			1.13471	0.477696	0.0164958	345.143	42.105	87556.2	94279.4	73987.3	51570.2	63699.1	94786.7	124752	151192	111377	108163	187514	292265	133223	133876	133878	131533
M774T71			1.42704	11.9607	0.00244043	773.531	71.3055	78090.1	106276	200167	204441	345278	378986	19727.4	17557.7	21605.4	19429.6	14643.1	16832.7	106004	106015	106004	110164
M768T587_1			1.61582	22.1253	1.31497e-10	767.746	587.348	230053	241352	192583	235916	215563	245777	10966	13699.1	11212.9	10984.7	7684.64	6976.96	118485	116657	121542	116750
M954T145			1.117	3.45592	0.0157101	953.588	144.984	40819.7	60222.2	206061	267914	215309	308951	43854.3	53741.5	56603.5	61343.9	60429	42113.1	87779.9	88651.4	90783	95090.4
M313T191			1.10929	3.21269	0.000243047	313.117	190.748	80695.3	163777	180568	211114	216276	226416	47003.3	49611.1	51022.9	56304.7	63388.4	68477	146508	146161	145050	146508
M507T330			1.01168	0.68676	2.09965e-07	506.884	329.545	98664.6	104096	89043.6	88173.2	95011.7	100814	139888	147157	140073	144489	135408	131419	114333	114022	114022	114022
M601T483			1.54662	22.8116	0.000388974	601.136	482.829	311930	381204	139869	128190	190366	196817	10691.6	22845.7	8456.44	3260.69	8032.83	5821.8	89485.5	91931.4	91930.1	91940.3
M491T79			1.12919	0.507934	0.066243	491.319	79.227	126545	119452	41661.9	25933.4	79321.3	80584.7	83905.5	258998	245623	165724	77958.1	99995.9	99520.5	99538.9	96038.3	98683.4
M696T365			1.22439	0.451167	0.000946872	696.22	364.657	55933.3	82604.1	60634.2	54916.8	54261.2	127550	226619	140987	138671	140309	183662	135911	70511.5	70523.4	70531.6	73228.3
M967T108			1.25083	0.249111	0.045966	966.603	108.41	11350.2	35432.5	46169	36351.9	61702.2	85322.2	361033	8217.47	88703.6	318195	262236	70874	87102.3	87369.1	87102.1	87233.5
M697T370			1.47044	9.29107	6.10581e-07	697.201	370.385	222519	279693	176998	184963	201909	184581	21216	18942	28793.4	47111	8325.41	10221.4	98842.6	98854.4	98860.7	93618.7
M416T352			1.04631	0.627118	0.000344521	416.05	352.043	70781.6	76727.7	87489.9	103764	89014.6	104177	167222	125858	112849	156450	136853	149021	127618	127620	127619	130112
M890T553			1.30946	5.04335	1.03364e-08	890.262	552.553	218603	202458	184577	188363	167517	182740	26899.2	42799.5	54213	50671.8	28447.8	23853.1	169707	169684	171887	171890
M356T451_1			1.31708	0.363676	0.000215625	356.109	451.111	58539.8	51478.4	54778.2	77853.9	52722.2	69401.9	238307	131415	126288	173756	198735	134518	106360	104698	106362	106098
M698T393			1.62886	193.426	7.96616e-07	698.26	392.995	189937	305091	251037	168014	194841	250649	1962.17	1757.42	784.562	475.985	1177.7	871.048	132239	132238	132429	134468
M169T459			1.18081	0.453841	0.00106096	168.99	458.859	65862.4	91547.1	61172.1	50712.7	65329	88266.7	163765	136556	152238	230114	149348	99781.5	109813	109468	109794	107275
M617T397			1.36392	8.40319	0.000129849	617.202	396.975	142340	229163	184185	116249	217933	315550	28820.4	48377.4	12587	21958.8	16620.5	15083.7	151714	151122	149656	151707
M495T371			1.51994	39.2568	0.000974958	495.18	370.661	93708.3	153982	428619	204658	201198	232919	6969.22	3985.79	5452.64	6396.3	5782.67	4912.94	126924	128271	131585	126930
M498T352			1.0564	0.608801	0.000241941	498.053	352.368	68395.2	72555.1	84017	101084	81857.1	101462	167352	121349	114002	150997	137942	145037	123198	123670	123072	124353
M818T591			1.56775	22.5662	1.41995e-09	818.261	591.341	241611	206108	186227	225271	191470	237126	2969.47	12265.6	17144.3	12194.2	6445.7	6048.86	127487	130672	130746	127498
M561T368			1.00238	2.9018	1.10143e-05	561.164	368.019	129881	174879	199330	176925	167180	148238	41292	54808.6	77359.7	91598	34717.8	43608.5	134336	132451	132460	133430
M761T44			1.27711	0.334422	0.0032946	761.449	44.375	32262.4	31054.3	30602.4	78665.2	22552.4	136484	176275	98417.1	148098	260022	172453	136358	73981.3	66885	66137.1	84067.6
M862T80			1.16227	0.427185	0.00608483	861.553	79.794	41023.2	14940.2	54987.5	90046.4	92284	102136	79005.2	192592	201518	197458	105858	149204	33636.1	33699.3	33667	27908.2
M403T459			1.5817	0.136199	4.59475e-05	403.073	458.817	29072.2	34248.6	20741.4	23000.4	24321.1	24187.2	202263	300644	139052	166962	185171	148141	106255	105974	106251	104871
M509T31			1.48351	0.0573168	0.0998954	509.349	30.6725	5170.89	14243.3	16160.2	10987.7	9130.7	14547.2	660221	8567.99	13938.5	52398.1	366405	123939	89616.3	71917.6	89733.4	89767.2
M187T106			1.17474	0.500213	0.00166886	187.037	105.942	33870.9	44352.1	80829	93635.3	82832.1	94518.9	170730	101876	120795	122270	168045	175995	137263	143442	143425	141583
M539T467			1.39848	8.12398	2.00173e-09	539.135	467.438	191551	217273	178539	176110	177233	202238	18761.7	32418.1	23410.1	41549	13149.2	11399.5	179529	175622	172982	172860
M513T119			1.04203	4.96576	0.0283814	513.244	119.368	355007	123602	40844.5	100798	336021	107494	11466.4	54965.3	70213.6	40258.5	14623.5	22692.8	201938	235398	207898	203224
M744T353			1.09067	0.54611	0.000155345	744.062	352.714	60933.1	64801	74994.5	86273.8	72239.5	90402.9	172837	113761	110575	149842	136896	139449	117035	115498	115498	115878
M614T366			1.03657	0.566622	0.00393406	614.242	366.024	62503.8	47437.1	75489.9	104974	76877.6	93000.9	178707	159976	100143	118844	151688	102972	109307	108233	109258	109332
M669T360			1.10698	0.510433	0.000297628	669.118	360.14	72274.6	87405.2	65585.4	42296.3	58914.3	101392	178498	138233	111155	140633	145677	124049	71213	70602.2	71211	70936.2
M200T98			1.37969	0.189374	0.00521253	200.092	97.7295	28756	28895.4	44868.6	35942.5	36199.9	25690.5	205527	337643	56745.5	96379.2	163428	198254	141397	144780	143776	144794
M976T131			1.0051	4.41754	0.0477622	975.622	131.44	41390.9	49213.1	226392	111820	417667	160726	45510.1	39422.6	46557.3	22296.5	40139	34076.7	54480.8	57766.8	56653.7	54454.6
M847T362			1.56649	0.150507	3.64802e-08	847.227	361.808	23000	21153.9	40950	16902.8	20724.3	38714.5	175989	211960	188690	146288	186836	162912	93960.9	95211.9	94118.3	90463.7
M647T361			1.1081	0.497991	0.000203539	647.137	360.608	65821.3	80273.2	66113.4	45488.2	53867.9	98227.3	178026	129902	111538	138006	142908	122510	73680.9	73681.3	73125.1	73673.3
M401T230			1.51656	46.7116	4.33532e-06	401.14	229.732	215475	266517	142022	222739	129058	230035	4661.6	3100.78	3522.04	4507.59	4659.11	5363.6	77732.7	77211.9	77735.5	77210.9
M230T154			1.35591	0.283673	0.000187847	230.102	153.995	38632.3	47333.6	40517.2	102117	34495.5	7765.76	164181	144851	200339	94036.7	187853	163577	63386.6	74907.8	74929.9	74966.5
M499T172			1.17303	5.3919	0.0207392	499.264	172.148	376641	216949	63853.5	48536.1	210543	116621	11381.6	74878.8	35190.2	42877.5	13018.7	14263.7	122122	124118	124114	123590
M327T45			1.08362	5.02733	0.00188312	327.215	45.3095	279376	176845	58202.4	125151	229200	143696	32074.8	19336	38887.9	22682	50004.9	38407.7	123516	122482	124702	124726
M804T464_2			1.44262	16.2382	1.00534e-06	804.23	464.3	228013	219226	150763	132257	183402	220174	7767.13	23661.2	7863.85	22789.9	4486.63	3256.46	176060	173659	172346	172352
M557T33			1.05802	0.485424	0.0210733	557.345	32.853	25380.7	132377	54806.9	50854.3	70799.6	56233	203589	70335.1	104416	104342	145118	176552	81028.3	81525.6	81015.3	82727.7
M428T377			1.53508	118.984	5.17064e-09	428.138	376.518	171683	212576	210956	226724	159019	197439	1299.39	2346.51	597.512	936.258	3001.44	1722.68	105240	107295	108203	108185
M423T227			1.34652	9.57992	4.53094e-07	423.159	227.443	169683	181607	217126	169574	123534	211409	12732.4	16590.9	24457.1	16746.7	17567.2	23903.8	142979	143296	136492	136201
M573T526_2			1.53319	205.601	5.04321e-13	573.213	525.995	181538	192956	205339	195612	183227	204537	1275.14	580.052	600.953	1076.2	1473.78	651.509	111288	110685	111834	110675
M663T438			1.21381	0.325409	0.00282081	663.243	437.786	48947.4	69091.9	21760.3	36682	36331.1	72414.9	247064	109577	81794.5	130600	174386	133100	33058.1	34511.8	34232.8	34194.4
M948T148			1.0644	0.510167	0.00106421	947.591	147.758	30615.2	33941.1	58544.5	100395	82820.3	84345.2	137729	125812	123287	156162	105348	117413	102739	92258.3	92233	92131.4
M924T69			1.05411	0.517953	0.000854627	923.547	69.1665	76955.8	26770.6	54203.2	55115.4	80761.9	100585	116532	114102	116121	162342	118123	134223	14697.7	13434.8	13484.2	13443.1
M445T377			1.48969	59.7791	1.43812e-08	445.128	377.012	145271	195459	214992	178573	174344	217759	4937.64	2127.46	3311.8	2566.22	1613.41	4286.18	147568	146020	145576	145581
M651T206			1.15824	0.379094	0.000682225	651.357	205.623	55468.9	76525.6	32011.3	32239.4	51372	65481.1	108699	140809	100937	181931	188297	105240	87139.8	87138.8	87137.9	85871.5
M539T385			1.45863	40.7724	1.29459e-08	539.177	385.421	218776	173412	210830	189945	161997	153332	4428.55	5174.88	4370.01	8379.18	1896.91	2932.82	103974	103972	103270	103535
M363T367			1.15498	0.40825	0.000166688	363.112	366.514	54321.1	68757.1	45276.8	46575.8	47716	65908.3	162791	171662	93118.9	116026	110919	150272	58660.7	60185	60006.9	60645.6
M344T269			1.02017	3.35903	3.01584e-06	344.133	269.469	130266	128497	126104	151030	162564	169216	38113.4	74444.2	34400.2	56408.6	31722.5	23222.8	94866.2	93179.6	93169.9	93804.2
M906T105_2			1.23077	0.153664	0.0435713	905.58	105.278	13095.1	36073.1	28467.2	11403.9	36268.2	24539.9	407730	44725.1	49055.3	180518	241838	51294	40944.5	39305.9	39318.6	40755.1
M992T74			1.1755	6.00425	0.0071001	991.613	73.7345	46958.4	80324.4	315043	180580	209826	131151	30271.4	14545.1	31200.6	23232.2	40144.1	21140	57159.6	55454.2	56098.2	55459.7
M282T389			1.43251	23.2136	3.04811e-09	282.09	389.103	196998	197873	140995	168431	179917	187664	8140.64	8622.98	8449.49	12176.7	4081.87	4702.92	104613	105226	103956	103946
M580T458			1.49771	0.0789695	0.000490464	580.138	458.346	10408.3	7914.58	17653.4	26777.1	8383.74	10384.2	164071	306592	85987.8	125208	149320	201134	73271	73269.7	73272	71402.5
M469T362			1.01524	0.551289	1.00799e-05	469.114	361.998	73814	53271.6	78120.4	53440.2	64753.2	70581.9	125246	104028	103074	124680	128057	129570	96051	101402	101385	101371
M383T523			1.33571	10.1997	4.88065e-08	383.117	523.418	188548	182660	129701	168874	148070	191522	12962.3	22392.5	17681.1	26338.5	10333.5	9253.79	87912	89540.5	88510.5	87923.7
M123T254			1.17914	0.34088	0.00453792	123.045	253.91	66682	43634.9	37001.6	54127.5	45594.9	34236.5	92245.3	239931	164053	146881	80120.5	101920	99660.7	96386.1	99639.6	99062.4
M733T99			1.06139	0.385069	0.00720898	733.463	99.239	55934.9	43225.4	48621.1	37627.4	59794.8	62304.5	218137	98624.1	90507.2	189451	131080	70780.1	57246.4	56513.7	56515.1	58326.2
M783T463			1.58654	0.0392382	0.000281618	783.275	463.233	5586.81	5195.64	6907.58	7240.98	7343.68	9095.78	257091	139066	86317.2	101708	247662	222496	71767.7	71215.7	71767.8	71214.4
M462T486_2			1.481	220.258	5.77713e-10	462.175	485.658	159988	171641	190785	212326	165628	185365	829.685	1163.47	334.923	919.454	582.666	1099.18	103676	103191	103676	103676
M248T195			1.02498	0.423845	0.0212271	248.091	194.502	46027.2	14759	63895.9	84065.2	58171.5	54500	120274	150828	214293	24581.3	125065	123299	76608	74483.9	72785.6	72442.4
M100T227			1.45833	106.107	1.2343e-08	100.04	227.147	153608	203559	177600	162476	155528	214633	1866.48	1371.68	2215.14	1434.58	1585.55	1586.23	85159.2	85157.4	85157.1	86245.9
M357T489			1.0455	0.36853	0.0112055	356.996	489.317	24558	46152.8	66445	49699.7	52327.9	49589.3	128687	184540	41084.5	213724	134261	81283.8	124842	124752	127095	124757
M304T447			1.04861	0.276029	0.0690517	304.114	446.521	45943.7	50206.3	24975.8	44719.7	33729	32155.4	83018	384429	107264	66222.3	77768.4	120811	83034.3	83034.2	85963.8	83034.7
M281T193			1.23255	7.99489	4.22599e-06	281.086	193.073	128232	159045	180400	189580	191983	100491	10776.2	14138.9	27458.7	16844.1	19392.7	30181.6	57036.1	57444.4	57700.1	57521
M790T110			1.09956	5.71362	0.0196706	790.352	110.075	203184	344711	38322.3	86121.7	116133	120369	16136.5	45308.9	52318.7	22425.9	11087.4	11788.4	167868	167860	168676	169832
M262T337			1.34026	20.9782	2.38243e-05	262.092	337.182	122679	150328	264177	139792	138578	200372	7739.05	5942.51	9087.61	12066.5	6486.17	7105.87	103992	105659	107265	107148
M160T233			1.35733	20.1179	1.44809e-07	160.061	233.053	133903	174732	210863	170555	178595	131270	9069.9	8035.22	7779.34	7737.67	8713.14	8367.61	44844	44376.8	44843.1	44680.4
M687T173			1.10277	0.402447	0.0377256	687.333	172.903	26629.9	21347.5	37943.1	106772	50408.7	54721.5	224912	56070.2	61105.5	84947.8	181964	131030	76663.3	75864.7	75776.1	75778.2
M257T208			1.00878	0.478806	0.00615842	257.128	208.125	42454.4	59333.6	78686.1	29840.9	56579.2	69089.8	106997	125254	102927	56451.6	175506	134577	82914.9	74422.8	67739.2	66983
M564T495			1.39556	0.153908	6.63296e-05	564.061	494.592	13221.4	31061.3	25080.7	23928.9	26696.5	18284.1	218549	75490.8	131890	157327	170647	144509	76313.9	75630.4	76315.6	76314.6
M244T70			1.114	0.188299	0.0516669	244.081	70.46	52117.9	36718.9	23383.1	6851.44	10137.7	34515.4	197690	350687	9882.69	194184	20567.9	96479.9	30600.5	29374.3	26019.9	30575.7
M562T471			1.0157	3.80158	1.11584e-05	562.197	470.665	106018	178903	97855.9	140514	138311	155534	37462.3	32893.5	31905	41526.7	34305.1	36854.2	115000	117205	114711	114705
M287T368			1.43997	0.139883	2.01483e-07	287.123	367.555	17949.6	16191.4	21730.4	40683.5	15568.2	13897.7	123159	182573	175115	139975	140140	139938	85681.9	84968.6	85676.3	84964.5
M507T145			1.25747	0.233288	0.00125932	507.145	145.252	11967	13960	42653.5	78868.6	23266.1	20636.2	175657	171436	38857.9	119255	161166	153863	100943	100871	100712	102312
M923T499			1.2945	12.224	2.83592e-09	923.225	499.342	166273	179754	136611	133241	153372	155866	11277.1	15716.2	14350.2	15279.7	9659.54	9397.65	88368.9	88344.6	85703.2	85769.6
M609T393			1.18033	6.61199	2.39202e-07	609.209	393.434	146259	162206	113793	134167	131152	179462	31446.6	18448.2	17300.5	29883.4	17898.6	16153.9	102657	101480	104436	101461
M848T591			1.35602	24.2543	1.54542e-10	848.271	591.401	167696	150968	145092	165423	146327	180581	5970.41	7439.21	10325.6	6687.85	4988.69	4007.58	86515.6	88613.9	88681	86589.1
M146T391			1.19026	0.315505	2.94494e-05	146.082	390.59	45641.9	42029.5	31531.8	80901.7	24106.1	12061.1	134192	146959	96870.1	119584	121708	129556	82459.8	83392.8	82456.3	83813.3
M735T81			1.00433	0.420389	0.00239438	735.478	80.6035	47083.6	36015.6	66541.2	24430.3	58816.1	58066.9	176998	112052	88452.2	129905	116703	67995.6	60040.6	59181.7	60043.3	59172.1
M444T552_1			1.25404	9.99855	6.20647e-08	443.64	552.144	155368	181154	118356	128850	150306	157778	11115.9	20507.7	16925	22995	10001.6	7648.94	81538.1	80395.1	80391.6	81534.1
M348T204			1.24686	0.260911	0.000246795	348.127	204.149	14686.2	25312.3	24318.1	56356.7	42539.8	38435.8	158486	91982.5	79346.7	112719	173316	157015	112928	113908	110796	112295
M423T388			1.15218	6.34223	2.72787e-08	423.109	387.942	130714	152302	127701	130510	129772	168778	22759	17579.1	17901.6	25620	12276.1	36274.6	120060	120061	118618	119845
M155T191			1.01373	0.479523	5.47795e-05	155.045	191.242	45404.5	50619.1	52138.5	62169.5	48477.4	55660.9	127574	132019	100167	86376.9	89001	120660	72037	72434	71309.7	72437.9
M155T499			1.11231	0.362493	0.000152832	154.974	498.704	36199.7	41909.2	46908.8	33049.5	45697.4	54305.2	112393	71897.8	163337	136308	107995	120000	63480.4	62999.8	63326.1	63578.9
M962T87			1.14985	0.246368	0.0163973	961.571	87.34	14226.2	21536.3	35839	20403.6	50230.3	49054.2	264904	46639.3	62100.3	132594	176317	93882.4	71748.5	71698	72261.4	72555.5
M585T421			1.21207	8.62985	7.14679e-07	585.212	421.376	101582	125499	150209	178231	149636	161099	11861.4	24275.6	16661.3	31167.1	7517.22	8896.49	83005.7	78794.3	78795.5	78800.4
M540T465			1.43838	0.106316	1.22789e-08	540.05	465.32	10353.1	9367.22	23944	18279.7	11527.1	18447.8	158796	135367	135803	123877	138215	172523	53987	51776.1	51282.4	51298.7
M859T552_1			1.2357	10.4793	1.91448e-08	858.768	552.102	153780	171795	122629	146961	128706	132532	8647.97	21389	17334.8	21685.1	7283.23	5383.34	101462	101783	102460	101603
M823T44_2			1.15743	0.252919	0.00292951	823.484	44.2535	34952.9	27867.4	60033.2	13765.8	34056.2	18599.9	199346	66430.3	182983	69666.1	123889	106050	86746.2	96631	96698.8	95389.8
M660T548			1.36148	197.454	4.26205e-09	660.234	547.514	136819	170051	185191	137511	139899	162833	1048.58	830.015	731.835	528.342	666.319	916.546	88732.3	88501.4	88868	88500.6
M899T277			1.25752	17.4888	8.02469e-05	899.307	277.464	155364	242343	87411.8	133518	128885	134031	3688.28	11258.9	1680.51	32043.8	1525.34	209.803	61753.2	63032.4	63033.4	62466.4
M171T41			1.04042	0.417449	0.000350602	171.138	40.788	51001.2	47012.9	54468.5	46058.3	45875.5	29034.5	135802	75869.4	135672	74893.3	107885	124932	57338	58178.2	57357.9	59429.9
M739T35_2			1.26487	0.174229	0.000319855	739.498	34.9835	18797.3	16921.2	25376.6	19285.5	31401.9	25568.5	163113	96711.4	63907.8	163666	107943	192994	58445.5	55135.6	55160.1	56689.9
M792T119			1.14619	12.0063	0.00231637	792.367	118.603	147316	283075	44353.1	138756	135882	104185	7946.37	17596.7	19236.7	9264.68	7518.53	9530.46	63759.9	53744.1	53705.7	53675.8
M894T88			1.29731	0.157994	7.72307e-05	893.543	87.888	10467.7	7805.47	22592.9	33648.7	23379.3	27614	110121	129694	130448	210599	88916.3	124607	12896.9	12595.3	12317.9	12257.4
M561T453			1.18085	9.53218	3.5385e-07	561.212	453.121	173938	101888	134489	139645	138818	142146	27377.2	3955.99	3405.67	5371.37	29049.6	18010.5	60517.5	60014.9	60236.9	60359.3
M297T390			1.40266	0.0959459	7.6228e-07	297.105	390.417	14262.7	13678.5	10374.5	27304.2	8274.55	6093.65	174154	159313	99901.4	119810	150375	130125	36256.6	37418.9	36934.1	37404.7
M392T366_2			1.03566	0.329169	0.0561298	392.164	366.486	49678.5	29282.1	38914.1	42881.9	33015.9	32198	226697	39147.7	54202.8	57746.9	222515	86178.8	65314.9	61862.8	66200.3	66195.6
M860T366			1.31813	209.564	0.000111737	860.386	366.486	115768	77702.3	209177	236554	124705	142752	522.448	780.024	1096.39	565.998	779.076	582.471	176465	172247	178097	178127
M484T239			1.23308	12.1798	2.62243e-09	484.2	239.473	139030	115301	140862	162201	133432	150911	11553.8	10608	11316.3	7545.49	13896.4	14189.3	71170.5	71469.7	70696.3	71473.5
M598T575			1.22985	11.565	2.76116e-10	598.184	575.062	141706	145941	123723	157685	136269	131933	10177.4	17345.2	13679	17026.3	7644.74	6523.07	90408.7	90413.2	89460.3	86669
M470T420			1.14431	0.0716963	0.0535023	470.149	419.668	11935.4	14438.2	3013.73	7285.65	9787.28	14073.3	12909.5	32777.9	1662.89	349089	257316	190550	5400.29	5955.43	5948.89	5957.87
M701T523			1.17977	8.57056	7.01975e-09	701.188	523.051	138708	140527	112228	154425	119003	144859	12605.1	16136.8	21501	18347.1	13366.9	12523.6	96489.6	96420.7	96410	98492.9
M685T568			1.16948	8.11258	2.80453e-11	685.212	568.382	135643	151264	129084	133137	128832	126977	18644.2	12271.4	16314.6	15707.7	18190.9	18092.1	96596.3	91579.9	91576.4	91555.8
M563T374			1.23676	0.224766	1.56485e-06	563.227	373.546	25963.9	30810.1	22238.1	24119.1	24603.4	38135.6	146877	117244	133633	137123	120360	82730.6	34650.8	33951.6	34270	33947.3
M360T379			1.07184	0.386912	3.55856e-06	360.124	378.99	46836.9	40379.2	40155.2	46482.2	36092.4	40012.7	133107	117628	89447.8	90260.1	114568	101024	58369.8	58372.3	58950.3	61476.9
M181T153			1.00748	0.408383	0.00116833	181.036	152.816	68242.1	35812.6	62823.9	27178.9	31544	33980.9	76682.3	141039	141270	108759	83810.4	84074.1	47498.7	47297.4	55370.4	47624.1
M898T150			1.12232	0.305947	0.000127392	897.53	149.933	15824.8	26506.8	34172.5	41645	48953.1	42584.7	84196.9	109998	133312	153801	76476	127587	74901.4	74878	75752.7	80761.2
M992T565_4			1.23689	14.4495	3.88658e-11	992.329	564.534	139452	136679	151448	146972	122683	134080	8716.76	12071.8	12175.2	11788	6384.06	6396.54	84007.5	82523.5	84005.3	83789.8
M516T458			1.10513	0.266753	0.00108442	516.05	457.818	16530.2	16585.7	54048.8	37543.1	22906.2	37676.7	111534	78044.3	104354	201309	101713	97660.8	66024.9	65429.3	66018.5	64434.8
M852T460			1.15909	17.5483	0.00574583	852.237	459.61	82195.9	58230.7	285571	214503	83197.1	102935	7462.85	7163.61	8860.36	12995.4	3835.6	6788.32	112454	112105	112106	113499
M119T375			1.13472	13.0568	0.00022354	119.035	375.5	86418.2	212461	191895	97113.1	98867.3	118483	8982.42	11181.4	11215.3	7640.68	12499.6	10152.4	82336.1	82071.2	82352.9	92169.2
M819T591_1			1.2456	19.2683	7.37507e-10	818.762	591.325	153701	132438	123640	142237	119596	149094	5679.55	7794.56	13554.4	6943.59	4193.34	4428.19	81831.5	83999.1	84033.1	81873
M378T243			1.07903	6.98533	1.69151e-05	378.174	242.56	134773	126465	133208	162936	61052.9	135463	13590.1	23177.6	12335.2	23066.8	17978.3	17778.1	76084.2	75911.8	76084.4	75569.6
M755T36_2			1.19106	0.071	0.0779493	755.491	36.489	5982.48	12476.3	14310.9	10313	7903.76	5839.19	384543	28919.6	21125	42892	268789	54092.1	53309.7	58365.1	59511.5	59501.4
M607T574_1			1.23906	18.9757	1.47079e-11	606.699	573.752	135923	132804	137659	151166	130103	124866	5045.32	10785	8068.64	10676	3847.5	4396.66	75007.1	75004.3	75002.3	77321
M201T147_2			1.00469	0.348631	0.00273774	201.101	146.906	25660.3	23989.3	48975.9	45597.7	43663.5	33114.6	68857.4	147645	166745	78637.7	76300	95726.9	69873.7	62151	59046	61777.2
M845T41			1.11206	9.67165	0.000932531	844.577	41.162	49779.6	65247.7	123055	158717	201050	176575	13797.4	13895.7	14493.4	14085.3	12782.1	11017.6	54692.9	52558.4	52554.5	53039.1
M261T412			1.05681	0.322445	0.000695628	261.108	411.609	46527.5	34483.3	19057.1	79571.8	17119.5	10321.6	150418	110899	93748.2	95129	118537	73490.7	63858.5	64684.3	64683.4	64683.9
M273T374			1.05415	0.343882	0.000122704	273.108	374.373	30113.8	40086.9	27345	45334.2	40626.2	33104.8	86530.6	97831.9	124643	86427.2	83946.9	150520	51511.4	50726	51888.5	50723.1
M323T389			1.23244	20.95	2.1149e-09	323.096	389.487	141224	141038	104486	127695	139838	145126	8309.38	6574.66	5157.18	10592.4	3924.69	3599.44	80224.8	80785.5	80781.9	80229.6
M669T346			1.24922	32.2868	1.81131e-07	669.21	346.09	100398	121046	170729	152424	122230	144056	4499.96	2560.18	6700.66	4629.91	2688.15	4036.09	69691.3	66866.4	66866.5	66870.5
M582T532			1.07035	0.28252	0.00161439	582.115	531.843	30209.4	28312.1	30156.3	38394.2	28365.2	28563.1	101378	40208.7	177161	122886	94812.3	114836	53090.5	53538.5	52761.7	53533.4
M180T34			1.23791	0.030479	0.00811232	180.067	34.3995	4056.79	4877.72	3911.07	4553.82	3820.6	3483.52	121587	172024	976.656	143836	292479	79605.6	18867.5	18927.2	18393.6	18558.3
M655T569			1.16727	10.9313	7.47516e-11	655.2	568.513	128624	140457	125231	120731	135541	114137	9264.64	13629.2	15540.7	13425.3	10349.8	7747.67	93195.4	91181.4	89341.9	89329.2
M195T485			1.03082	8.70747	0.00829152	194.946	484.56	227691	222024	107894	55789.4	63842.9	62007.9	14039.8	24197.1	165.985	21530.5	18897.3	6067.76	50687.4	50686.6	50563.9	50164.8
M467T459			1.08023	0.0249021	0.0750019	467.159	458.69	4552.06	3537.65	1759.41	4946.79	3058.04	1989.82	97722.4	453254	34276.4	32701.8	93434.1	85482	33498.7	33032.9	34004	33281.4
M604T457			1.19795	21.0008	1.10842e-07	604.207	456.623	166895	122182	139944	103216	111871	134066	7688.7	6424.85	4384.3	6896.54	5938.69	5721.34	66536.7	65216.6	67316.4	65656.3
M647T523			1.11755	8.40498	4.18612e-09	647.201	523.293	133509	128061	104283	124365	105023	130555	12128.7	18501.3	15920.4	21635.5	9178.59	8988.66	71302.2	70729.6	68761.9	71314.1
M502T466			1.09701	10.22	8.80635e-05	502.175	466.219	81907.2	172131	120417	89412	95269.2	179886	10362.2	16207.5	14299.1	15014.7	8878.6	7549.61	56767.1	59485.6	57267	56762
M736T576			1.16913	12.585	8.21447e-14	736.226	576.309	126484	128679	121211	127890	124888	119071	9443.02	11095.1	14147.5	12060.9	7796.19	4911.07	88658.5	86250.8	88651	88654.5
M477T136			1.12689	19.5124	0.000510797	477.149	135.745	86908.2	213209	88401.9	135041	62346.9	175910	6918.75	5741.86	6483.99	4718.93	6200.78	8978.35	23559.7	23991.1	23997.9	23558.3
M715T367			1.23673	143.135	1.28052e-05	715.264	367.325	79366.6	110814	150264	138310	110075	195081	1674.48	1310.21	985.269	656.66	407.179	442.925	64302.8	63598.1	63983.9	63603.3
M377T363			1.05938	0.334678	4.07867e-07	377.083	363.363	28598	24636.9	40215.2	29996.7	32959.3	40610	101002	91052.6	119459	88801.6	86646.5	101711	79119.7	84785.1	84779.9	83612.6
M159T372			1.08787	8.77311	7.37616e-06	159.029	371.952	155932	150291	85309.6	93931.5	102742	112529	16628.6	11722.5	13945.8	21198.3	9112.04	7265.68	66962.7	67704.3	68582.9	67335.2
M317T428			1.15499	0.196587	0.000107874	317.133	428.201	10419.2	22453.2	20778.2	54276.1	9548.11	9653.95	150303	115895	94938.6	72909.7	130821	81811.8	43093.4	50857.5	48505.4	50973.6
M171T459			1.06308	0.177532	0.0100601	171.077	458.795	24772.4	22574	16011.8	24202.2	14795.7	13469.2	98611.5	243701	54401.9	61505.7	101594	92606.1	59760.9	59622.3	60073	59621.4
M414T550			1.18524	26.0106	3.89187e-09	414.134	549.505	125384	126666	139058	137646	110083	100307	3695.92	6202.61	5866.99	6830.23	3238.78	2582.52	67432.4	67351	67346	69256.5
M744T362			1.20275	0.101076	0.000936972	744.245	362.322	8478.66	6913.44	16724.6	9090.33	12004.7	17114.1	66416.3	188451	182944	74388.5	88429.3	95145.2	63120.3	60654.1	60662.9	60653.8
M744T201			1.08968	0.0916133	0.0256865	744.408	200.857	6085.5	4429.15	10414.7	17960.8	13749.8	11501.1	95118.2	307286	60653.1	135387	57997.5	43687.3	35295.7	35351.6	35295.6	35295.7
M707T552			1.08621	9.08237	9.91741e-10	707.222	552.144	125111	113314	98032.1	103841	115671	121981	9474.83	16791.5	13981.1	18346	8807.16	7243.9	71757.3	71716.7	72993.7	74578.2
M833T394			1.04413	7.92781	1.82319e-05	833.348	393.704	119409	167082	84456.4	89072.7	113757	92166.2	13213.2	17505.5	15407.6	19909.7	6543.4	11421.5	93346.7	94033.9	91892.8	92585.9
M215T459			1.04862	0.176881	0.0104539	215.066	458.897	24970	22390.2	15350.2	21900.5	14872.3	13186.3	100791	237207	50013.2	56472.8	101175	91320.1	58812.2	60293.9	58812.1	58811.9
M557T374			1.05585	0.303609	1.69089e-05	557.219	373.884	31159.5	28883.4	17069.8	31604.1	32454.8	33418.1	89653.1	133174	103131	81730.8	90878.9	76479.9	38362.2	39071.4	38710.7	38266.2
M948T387			1.21034	81.3463	3.62464e-08	948.338	386.87	145457	145118	93263.2	121889	120775	112800	988.916	2304.8	1750.82	2107.01	1167.71	769.077	73091.6	73091.8	73530.1	73529.4
M321T223			1.16587	21.7832	4.77183e-09	321.129	223.212	122491	139885	117981	111422	96909.2	126590	2268.04	13477.3	2325.74	6844.64	3779.5	4140.94	48221.1	48218.6	48223.1	49993.2
M111T435			1.29692	0.0745582	1.29974e-07	110.985	434.668	8042	8757.13	10766.3	6497.65	7074.79	10741.5	132408	142734	105901	123528	99655.8	91595.6	59616.9	59627.8	59600.4	66108.7
M899T595			1.18183	29.0661	4.3163e-12	899.288	595.325	118607	121338	112111	133396	114976	117327	3527.34	5017.81	4979	5559.99	2941.6	2668.17	58349.4	51782	55336.5	52064.8
M860T82			1.11221	0.244232	5.24224e-06	859.539	81.735	11763.7	6406.4	32321.8	35836.5	36977.1	20947.3	89811.2	97988.7	87844.2	81510.6	107487	125996	14515.4	14995.3	15261	15264.9
M445T499			1.20157	0.128877	6.74384e-06	445.012	498.699	10530.9	16574.7	16792.7	13063.8	12374.3	13499.7	83441.8	103609	110693	148088	74443.5	122479	50491.6	49316.8	51036.6	51030.9
M639T31_2			1.0446	0.129016	0.0379458	639.481	31.359	9125.76	20010.7	13003.2	8306.72	14963.4	16974.4	261765	41561.4	31118.1	73474.7	185194	45445.4	46919.3	47652.5	46918.8	47230.8
M557T319			1.17708	0.0179613	0.00429218	557.145	319.274	1680.2	1855.99	1089.08	1016.37	2148.22	4575.15	244963	143765	42083.9	67213.2	127712	62686.7	28949.2	28502.1	28497.8	28755.5
M767T552			1.03924	9.79941	2.95785e-08	767.244	552.118	108089	92982	113090	86071.3	127007	103919	7842.76	14453.4	12101.7	16280.3	7653.87	6075.68	60833.7	60834.5	61602.4	62870.8
M601T388			1.05589	12.4998	6.20002e-06	601.243	387.535	89858.2	144801	65815.1	98680.9	116361	124894	10278.1	8949.3	8607.44	9490.45	8418.77	5489.54	66567.6	66665.7	65571.3	66944.8
M543T526_2			1.15261	49.864	1.9803e-09	543.201	525.991	94710.1	110479	131731	108760	106423	124783	1214.1	2854.14	4154.78	935.283	922.015	3494.31	71230.2	72942.7	72945	72451.7
M849T592			1.12119	23.0775	1.12972e-09	848.772	591.788	123272	101992	99809.2	108787	98896.7	125627	4387.7	5751.4	6959.14	5242.91	3629.36	2558.72	58175.4	61909.9	61989.9	60156
M577T574_1			1.10987	19.7873	4.91006e-10	576.688	573.754	109007	105178	115332	126165	100253	97148	4482.46	7779.76	6465.89	8219	3073.96	2984	62884.3	62616	63237.1	63238
M805T464_1			1.08112	17.5383	3.67167e-07	804.729	464.267	128157	120320	89938.3	75026.9	101246	114934	3692.63	11778.8	4968.67	12933	1469.58	1057.18	100571	105320	100586	100573
M406T252			1.06646	44.7498	0.000388445	406.133	251.969	105899	201764	81969.3	99169.8	76694.8	71501.7	2297.74	3207.23	2139.6	3831.26	680.194	2078.66	70087.4	67765.1	68824.6	68062.1
M144T407			1.0161	0.239455	5.10133e-05	144.066	406.614	17927.3	21184.1	17617.5	20725.2	21725.8	26627.8	124574	88589	66971	80682	104395	60181.8	48363.3	47546.1	48355.5	46637.4
M221T467			1.01145	9.19617	5.99084e-09	221.065	467.276	106454	109923	82141.1	94916.6	87677.1	102557	9647.07	15740.8	11484.8	15145.1	6340.18	5110.78	57609	55467.8	55381.3	55399.3
M449T226			1.06084	19.2499	5.99841e-09	449.156	225.553	97923.9	92670	107149	118277	80796	102338	5795.59	3267.06	4576.37	4694.03	4810.22	7981.68	70303	67901.2	68781.9	67879.3
M871T399			1.0703	0.142431	0.000461331	871.315	398.707	14255.4	12302.1	11519	13048	12542.2	13898	130390	85198.7	42910.6	66218.9	139454	80407	58316.2	56849.8	58313.7	58054.4
M774T398			1.04031	24.3678	2.92352e-06	774.251	398.185	83191.2	121984	79931.5	67432.7	105416	127781	4591.22	3951.27	4521.98	5960.61	2661.94	2350.29	47299.1	47565.3	47571.6	46758.6
M113T389			1.05341	23.1537	1.41263e-08	113.024	388.997	99681.1	107210	71721.7	92646.3	104040	108630	5571.74	3921.65	3309.82	4811.15	4512.26	3093.02	56070.9	56268.8	56267.3	56003.7
M875T579_1			1.08797	97.9673	6.33304e-10	874.808	578.974	87871.9	111854	111934	96073.4	89120.5	98098.5	1052.76	1096	987.411	1003.94	969.137	963.722	68009	66238.5	67900.9	68573.6
M679T582			1.02158	15.817	2.52901e-10	679.21	582.062	98814.2	99010.5	76847.5	96598.7	92135	95117.9	5411.04	9270.96	7085.32	5388.62	4211.76	3943.82	54949.9	54539.2	53809.3	54948.8
M900T595_1			1.03558	30.5217	3.10447e-12	899.788	595.318	92009.6	93884.8	84340.1	100380	90606.8	88418.6	3402.08	3427.7	4477.36	3878.48	2407.28	415.271	40791.4	36808.2	39569.9	40712.9
M526T565			1.0049	18.1652	9.19772e-12	525.671	564.542	87196.7	90597.5	95877.2	95184.2	81028	86129.7	5115.75	7370.22	5218.3	5776.04	3421.09	2606.23	51495.5	50957.9	50951.7	51489.3
M445T313			1.10745	0.0496304	0.00021205	445.153	312.745	2511.55	5248.92	3628.08	2122.69	4612.89	7918.57	120703	68027.3	37506.3	70052.4	133625	94819.5	41849	41003.4	41849	41847
M823T579_1			1.03537	129.655	2.56476e-09	822.778	578.946	72595.3	94322.6	103430	89203.3	81143.1	95769.7	615.798	727.546	570.654	758.976	725.828	738.81	57201.5	56150.1	58207.9	59066.1
M661T548_1			1.03247	186.473	4.46165e-09	660.735	547.525	77944.8	101392	106294	82450.7	80653.5	87573	615.068	658.947	187.891	588.042	330.4	495.709	50216.9	50064.6	50064.8	50404.6
M415T508			1.02529	0.0493952	0.00103241	415.002	508.068	2146.7	3818.48	5620.34	3411.12	4726.44	4882.26	92479.8	62448.1	164007	57435.2	49744.6	72017.1	17433.9	17492	17741.6	17742.9
M287T458_1			1.06756	0.0889051	2.95654e-09	287.015	457.616	2011.18	4939.17	10610.7	8846.91	7729.47	7591.59	67404.4	82548.2	83996.6	88140.1	68594.1	78682.3	39390.8	39831.2	39391.3	39390.9
M435T311			1.01844	0.0798078	0.000230053	435.124	311.443	9526.16	6223.77	4119.85	3319.15	5047.2	8807.07	66509.2	53870.8	40916.3	79715	96006.3	127138	51980.8	51985.4	51925.3	55072.4
M580T311			1.01656	0.0406924	0.000997301	580.22	311.448	2779.38	3443.06	2146.23	2846.73	4637.39	3232.35	96999.7	81408.7	28571.2	52133.3	144134	65762.8	36222	36369.4	35778.3	36370.2
M253T91			0.604452	0.476355	0.213566	253.216	91.3975	23087.8	41241.9	15805.3	31280.7	39217.6	35699.2	28459.9	189772	44374.9	60726.8	38708.8	29120.6	54764.4	44852.1	49589.4	44916.3
M253T109			0.291438	1.08823	0.778988	253.216	109.374	24410.4	63445.5	11748.5	21204.1	30992.9	27924.3	21672.3	39877.6	29548.7	39645.2	14729.3	19680.4	24478.9	24492.9	24656.9	25439.5
M253T129			0.300896	0.82281	0.388254	253.216	128.727	18560.1	25132.7	9181.77	14488.5	20208.6	14579.8	22102.7	33150.2	15721.1	27185.6	13667.3	12322.6	14797.4	13880.5	15287	15254.9
M188T72			0.58619	3.14019	0.0272658	188.03	71.629	40083.7	61670.4	79369.6	45603.8	174985	64684.4	24339.5	23012.9	36935.5	14202.7	22131.2	27903.4	25495.9	25290.2	25328.2	28210.7
M188T129			0.323424	2.08976	0.0236186	188.03	128.708	12090.3	12424.5	38404	21153.2	30581.8	29223.4	9830.16	8990.65	17620.9	5534.96	11443.7	15428.2	15788.9	17591.6	16798.1	16647.1
M71T371			0.549487	8.53081	3.37945e-06	71.0136	371.379	34701.6	39525.6	21181	23405.2	28247.7	32331.1	3406.3	3440.48	3628.86	5109.59	2341.06	3102.47	19513.6	19512.3	19497.5	15578.9
M326T192			0.101899	1.28209	0.552081	326.11	191.684	9723.28	14926.7	7772.79	8842.42	30098.1	29224	29232.2	15624.8	2743.96	9962.62	19124.3	1767.98	3994.85	6031.18	5998.77	5510.89
M245T465			0.167606	1.47213	0.291248	245.113	464.643	23495.5	22458.6	6943.4	8055.28	5293.13	6581.41	7145.36	9175.99	8922.6	9282.77	5974.22	8969.83	8334.01	8334.02	10708.4	8787.08
M245T417			0.494303	1.10253	0.490535	245.113	417.079	233937	249672	172124	179416	207000	182277	140920	243134	267687	166983	130620	161218	188068	207235	197191	200851
M71T200			0.158414	0.988728	0.943918	71.0138	199.655	12875.8	13059.9	7682.76	5990.4	7214.73	9321.37	11105.1	10959.3	11061.3	9738.1	6365.03	7556.17	9493.79	9362.93	9714.22	9363.96
M335T496			0.410835	1.99428	0.0261383	334.955	495.51	106425	84803.1	63733.8	46666.3	66059.8	50307.5	21505.4	77584.1	9097.49	26600	32885.8	41924.6	52937.8	52855.7	52937.4	52311.4
M167T496			0.29037	1.44868	0.0729033	166.974	496.036	256348	224043	167112	134469	175871	151618	95272.9	219954	67328.7	114314	121498	147473	155169	156611	155817	155445
M130T129			0.544688	0.645241	0.106009	130.087	129.078	28090.8	36113.7	32078.7	32573	54439.5	39837.9	56745.1	33526.1	103864	55675.6	65736.6	30266.8	56549	53713.1	52800.3	50907.7
M130T105			0.346694	0.462105	0.0630619	130.087	104.612	4728.67	5007.82	10427.3	12798.5	7942.2	11181.1	34841.4	31754.3	11413.2	11170.2	13777.8	9756.81	13596.7	13456.4	13456	14051.2
M146T500			0.646947	0.491657	0.000657975	146.045	500.031	30295.5	27124	19930.4	30749.3	16317.8	14205.5	49862.1	62041.2	34244.7	39965.4	45291.2	50545.2	32871.8	33050	33051	32415.2
M146T459			0.474528	0.36554	0.000564617	146.045	458.627	8999.51	8597.87	5759.13	9485.19	6678.36	9393.6	25362.6	32079.1	12580.9	19202	25633.8	18953.5	17977	17980.1	16969.7	17982.3
M116T139			0.751116	0.349746	0.0142053	116.071	138.904	16082.6	19418.1	35727.6	35686.6	14562.3	18955	28811.8	93130.9	74192.1	38826.1	48055.5	118509	43115	40682.6	46093.6	46138.4
M116T367			0.43965	0.347663	0.0045822	116.071	367.159	4935.94	5949.18	10866.6	8653.38	7800.25	6103.69	12940.5	24682.5	31611.9	14401.4	12508.9	31303	15183.4	15085.3	15026.2	15026.1
M319T527			0.126352	0.745938	0.187045	319.041	527.359	1615.04	1394.85	1619.05	3556.96	2500.39	2149.08	2999.95	2267.54	2006.73	2577.32	2633.02	4722.47	2414.58	2281.36	2506.91	2274.49
M245T394_3			5.9759	1.05044	0.655377	245.114	393.723	2.438e+07	2.99346e+07	2.17569e+07	2.03843e+07	2.38737e+07	2.22908e+07	1.79208e+07	2.60156e+07	2.77747e+07	2.09931e+07	1.59007e+07	2.71668e+07	2.16814e+07	2.18069e+07	2.16889e+07	2.18068e+07
M259T550			0.745598	0.135175	0.00694516	259.021	550.307	2472.31	5594.62	13199.7	3644.61	9087.46	10041.6	11066.4	68739.7	68731	83618.3	81694.8	11953.4	38460.8	32337.6	23552.7	22297.2
M128T500			0.51299	0.545153	0.00806708	128.035	500.242	22884.1	18276.7	14921.3	30531.6	13189.9	11536.3	48704.5	39275	25960.1	25407	35691.6	29197.8	23027.1	22142.4	22142.5	22142
M255T819			0.13678	1.0947	0.663566	255.231	818.563	35039.2	33448.4	41468.5	30297.1	30822.1	28044.9	23040.5	58231.6	31411.8	32015.3	16655	20540.3	32087.4	31878.4	31917.9	43118.2
M255T841			0.0579497	1.15273	0.439033	255.232	840.809	31189.1	29690.4	48142.8	28829.4	29745.6	25935.3	22398.2	27226.8	30109.7	47266	19083.8	21806.5	28893.4	28691.2	28711.3	33044
M255T116			0.557543	0.937236	0.745219	255.231	116.377	119143	97831.7	29013.5	109639	108107	198331	110958	115479	118527	119704	122629	119105	121561	124098	121597	129743
M239T361			0.116797	1.35554	0.00151328	239.076	361.357	27013.4	27488.9	22653.5	28526.4	33276.3	27515.8	23107.7	17393.1	21829.6	22526.3	19419	18534.4	22862	21575.6	23171.2	23175.6
M89T315			0.210819	1.9536	4.83738e-08	89.0242	315.213	12374.8	12130.9	11785.9	13206.8	12300.1	10784.8	5422.57	5910.56	6026.05	5977.79	7038.66	6777.94	9819.78	9192.13	9191.68	9196.7
M259T473			0.195256	0.89273	0.716307	259.021	473.269	13110	17297.6	9425.31	10783	13975.1	12455.3	12560.4	24326.8	4301.39	28060.1	11195.5	5860.05	12797.4	12793.1	12793	11998.5
M356T94			0.0773808	1.31223	0.318774	356.1	94.1385	80750.4	28320.1	33656.3	30897.3	31175	31272.7	23208.8	42058.1	29067.2	19660.2	33103.7	32803.4	33149.3	33178.7	33544	34179.1
M149T496			0.156996	1.69047	0.0394603	148.964	495.642	23315.4	21304.2	14513.8	12422.1	14902.4	13329.2	7633.61	19820.8	3880.01	8248.7	8760.44	10685.7	13385.4	13546.6	13444.1	13546.1
M88T351			0.226299	1.28852	0.0256059	88.04	350.721	48114.1	51791.1	59541.1	75142.3	65901.9	64069	46021.9	43277	40757.5	59637.2	39224	54011.7	45453.3	45457.5	47393.7	46022
M88T412			0.65539	0.127357	1.27624e-07	88.0404	411.613	5110.88	2665.5	2115.08	6116.06	3376.86	4243.63	38765.9	34447.4	30226.8	27951.5	28260.3	25874	9579.81	10522.5	3854.88	10496.1
M149T128			0.142951	1.05185	0.779633	149.045	127.7	24913.3	25343.4	19849.6	15037.7	26484.8	28609.8	27069.8	26187.2	33765.9	15103.3	20388.7	10810.3	22429.3	26069	23754.8	22362.7
M255T769			0.26772	1.09088	0.628213	255.231	769.109	157738	164547	150807	165941	183371	166535	207298	185270	164652	202773	110574	35983.6	166682	204435	167132	163412
M225T307			0.135905	1.42678	0.209392	225.016	306.735	12771.3	20495.4	8373.06	9909.98	7792.52	7843.71	6412.87	14935.7	7735.49	7394.69	5040.45	5570.08	8212.05	8196.02	7387.43	7901.78
M245T434			0.0462911	1.24667	0.142776	245.113	434.05	15623.4	25545.1	18771.5	14730.2	15276	16557.2	12147.8	9430.08	17155.4	16421.2	11906.4	18369.6	16651.9	16671.6	20371.9	16908.2
M255T799			0.279958	1.04394	0.725863	255.231	798.943	61148.9	60119.6	63224.1	60128.8	62495	59680.2	43969.2	87641.9	48636.9	58274.2	43184	69652.3	52096.8	52065.7	36363.5	52045.5
M143T566			0.767667	12.2954	4.77936e-10	143.034	565.902	54874.8	57770	47268.8	55014.8	48500.8	59639.3	3594.32	5721.31	5882.81	5593.6	3168.87	2314.69	33079.9	33587.3	33431.6	33589.6
M114T307			0.675101	0.737055	0.320454	114.056	306.986	81822.7	91866.5	90846.8	118427	112732	111570	128838	304871	94267	101880	106501	87550.7	108395	107970	108392	106547
M266T89			0.215912	1.3352	0.308915	266.088	88.6595	17931.9	29662.1	53107.3	30251	19694.6	23268.7	23103	21016.5	26675.7	10690.9	10339.4	38428.7	36818.8	34925.7	36282.9	37155
M266T115			0.14238	0.870407	0.657156	266.089	114.85	7547.67	15814.6	28418.2	15609.5	7680.8	11884.6	19465	31419.1	17475.5	14922.6	8776.28	7843.53	20498.7	20437.6	18969.7	20497.4
M102T327			0.236506	4.20345	3.11004e-05	102.056	326.501	9539.55	8282.02	7047.92	4658.79	6472.12	6326.41	2006.1	2467.78	1622.74	2168.95	1400.6	403.371	3577.04	3619.1	3943.93	3772.52
M266T190			0.836789	16.5696	0.00497564	266.088	189.99	112455	138124	29310	26430.6	85012.1	44371.8	3045.45	9566	4294.38	2667.86	3282.16	3439.58	17125.2	18029.7	17914.6	18012.8
M117T366			0.749238	0.242932	3.86121e-06	117.019	365.851	8765.56	6765.58	12135.7	14470.6	9134.88	14840.3	59315.5	47931.7	33157.5	41748.5	42547.2	47443.7	37164	37163.2	37161.1	36258.1
M195T400			2.96653	5.52534	0.172908	195.05	400.267	6.72265e+06	833254	674176	773741	841537	825196	191450	167203	204121	242123	643111	483196	530544	520096	520146	520114
M195T436			0.688868	1.19166	0.821017	195.05	435.818	283939	128341	85341.4	110023	126906	117932	29976.5	30749.1	10098.5	588857	33521.6	22169.6	87300	99524.9	86919.7	94086.9
M179T422			0.501718	10.4281	3.09153e-13	179.055	422.03	24006.5	25153.5	22156.5	23284.4	22941.2	23882.1	1911.56	2120.51	2181.44	2487.68	2723.14	2137.57	13385.1	13387.5	13380.7	13052.1
M128T394_2			3.18391	0.871561	0.561264	128.035	393.563	2.52019e+06	3.08666e+06	2.40795e+06	2.64599e+06	4.94326e+06	5.18696e+06	3.30835e+06	4.11352e+06	7.23889e+06	3.0086e+06	2.89011e+06	3.29546e+06	3.43596e+06	3.42747e+06	4.33504e+06	3.43174e+06
M128T367			2.33287	0.910346	0.355115	128.035	366.655	1.33498e+06	1.55395e+06	1.91163e+06	1.27115e+06	1.65138e+06	1.67917e+06	1.17727e+06	1.81314e+06	1.73517e+06	2.08757e+06	1.61852e+06	1.89655e+06	1.50454e+06	1.39915e+06	1.77035e+06	1.70505e+06
M128T439			1.70977	0.883912	0.249088	128.035	439.017	700387	827278	502654	621149	545039	593065	740877	913539	588867	637650	644695	761645	631929	628113	631904	624119
M179T193			0.250921	1.58488	0.0080726	179.055	193.232	24403.8	33021.3	40898.3	35412	35038.6	27417.9	13361.5	25549.9	17830	13136.8	28417.7	25493.8	27906.9	28180	28331.9	28331.3
M128T228			0.267024	2.42901	2.66953e-07	128.035	227.823	10572.6	15240.9	13834	12669.9	13243.3	13532.4	5337.56	5227.61	5558.08	5321.09	5159.45	5958.07	9207.14	9204.3	7707.32	9213.03
M179T317			0.531436	1.46599	0.00932923	179.056	317.423	104871	130284	179267	188815	162899	177306	101406	109337	132454	91709.1	82483.2	126165	161094	161076	166866	161042
M179T342			0.349395	1.7621	0.000101801	179.055	342.364	30441	43338.3	49211.6	42346.5	43076.3	45382.9	24875.7	27510.8	27166.7	20837.1	18722.1	24918.5	36159.3	34761.2	34768.3	35188.3
M296T61			0.509896	0.996459	0.986103	296.08	61.475	156252	217411	146148	174303	161465	207882	158346	339015	170589	138026	112735	148529	167267	165873	169096	165863
M149T361			0.152373	0.999178	0.989923	149.045	361.389	7230.81	7512.98	7270.67	9323	8294.13	7913.33	7276.26	8710.83	7247.3	9226.32	6862.85	8260.47	7375.81	7658.31	7531.69	7375.86
M195T468			0.825217	5.69356	4.03764e-05	195.05	468.095	117535	83663.5	56730.5	75180.6	70160.9	59146.3	14000.2	12951.5	18713.6	15241.2	10519.6	9791.4	60840.2	68609.4	62160.6	67506.3
M195T272			0.316944	2.21657	0.0131594	195.05	272.316	41435.6	32001.5	18204.8	31650.7	24610.7	25801.3	21599.1	28996.6	8927.62	8557.37	1221.21	9064.39	16830.4	17393	16835	18561.6
M359T375			0.145329	0.520975	8.52581e-05	359.115	374.745	1366.59	1376	886.881	1496.95	1322.75	994.017	2721.66	1968.8	2034.55	2500.11	2858.95	2202.97	1275.94	1514.68	1278.09	1283.72
M346T506			0.447731	0.51088	0.019274	346.053	505.87	7151.62	5002.36	19169.1	17844.1	8997.7	11808.1	19574.8	17504.8	17593.2	17859.6	37135.7	27297.6	20884.9	19819.9	19547.4	19773.8
M563T523			0.888282	10.9709	0.000292676	563.18	523.452	75515.8	77948.4	157207	69707.8	62567.5	73744.1	6725.99	10776.4	8509.96	11590.6	4340.14	5153.36	39807.7	39792.9	39812.2	42368.3
M346T533			0.342286	0.511124	0.0032308	346.052	532.598	4016.35	3181.63	10985.4	11601.8	4323.38	7417.46	14956.7	11599.7	11317.5	15770.4	12189.2	15411	11402.5	11112.7	11111	11194.1
M346T440			0.262235	0.6106	0.326169	346.053	440.33	8983.37	12430.6	20874.5	12645.1	9248.47	13836.3	13212.1	60413.5	13471.7	15329.5	12051.7	13294.7	13498.3	13425.6	13748.2	13620.6
M141T380			0.660715	1.32058	0.429415	141.016	379.853	250961	235522	243796	243666	226727	267537	465202	73454.2	67082.4	72600.4	83278.3	350175	288503	289559	287387	287394
M141T407			0.723001	0.474182	0.25125	141.016	406.543	47703.4	47042.3	45360.7	50008.6	31796	42010	67900.4	53186.9	38791.3	50662.9	54359.1	291681	38669.8	39522.9	39521.6	33909.3
M141T323			0.392215	0.988871	0.940513	141.016	322.976	40122.9	48323.7	49897	39281.7	48452.1	37585.3	61733.7	42733.8	28323.9	26435.7	58389	49013.8	47321.6	47303.9	43987.1	41686.1
M141T275			0.111601	1.44952	0.31172	141.016	275.491	15836.9	28531.7	20769.9	16594.4	12102.6	60372.1	15963.6	21061.5	13937.7	14935.4	24130.7	16356.7	27651.8	32768.6	44559.5	36752.9
M141T422			0.2836	0.804091	0.0101731	141.016	422.068	14368.8	10975	12491.8	12041.2	12383.5	10866	18528.4	13463.5	15006.1	15730.5	14997.9	13216.4	13145.6	13149.3	13406.7	13139.9
M141T445			0.288093	0.677468	0.000364759	141.017	445.219	7323.8	8447.99	7897.6	7730.31	7448.18	8620.26	13269.4	10421.8	9514.49	11058.9	13848.6	11953.8	9782.87	9536.35	9712.72	9536.78
M130T320			0.218714	3.661	0.183698	130.087	319.925	39067.4	4144.28	5282.07	5683.25	6526.03	5535.37	2180.37	3365.16	3564.81	2646.54	3256.53	3079.58	5040.12	5039.81	4897.91	5040
M296T95			0.33272	1.02676	0.82839	296.08	94.549	51792.3	62582.6	67828.2	86319.7	63469.3	71854.8	47507.7	92842.2	67854.7	68179.4	55154.6	61781.3	103493	90109.2	90177.2	90092.8
M130T176			0.885667	0.586558	0.00439298	130.087	176.097	51931.6	64683.8	80633.7	80849.4	31493.6	68390	81239.9	110895	148453	91765.4	108303	103751	79050	76648.4	75298.2	75290.4
M179T523			0.498745	10.9806	1.49428e-07	179.056	523.443	26051.5	25956	20142	28764	19489.9	20473.2	1316.92	3111.41	2902.08	3244.82	925.424	1328.9	11420.8	12028.8	12023.8	12025.5
M362T498			0.175192	1.35029	0.0317335	362.048	498.086	135570	125484	144773	142036	115466	144381	91885.5	159320	63612.1	99718.1	83689.8	99948.2	108718	110258	107891	108165
M128T191			0.320197	0.569115	0.0012239	128.035	190.934	4772.9	6000.6	6901.56	8634.11	10371.1	6843.47	10431.7	13145.9	10272.6	16457.6	12699.7	13468.7	8422.21	8663.13	8551.33	8689.27
M134T189			0.750974	3.79568	0.00239738	134.047	188.58	52529.8	62440.7	68815.8	77049.5	132526	139799	13937.3	47922	26803.6	17665	12924.3	21212.9	62119	63544.8	66907.4	66180.7
M459T477_2			0.780553	0.118116	0.000270479	459.028	477.202	2416.96	6819.96	7011.78	5824.91	6361.9	6973.94	79404.5	45992.9	60286.8	56475.4	28886.1	28738.7	20493.3	21192.8	20494.3	20850
M164T268			0.950916	2.16812	0.00016517	164.071	268.315	167750	194701	171771	216361	219529	270704	87185.1	142905	98209.6	102378	78463.5	63158.9	146854	141725	145562	144114
M164T171			0.545555	0.449298	0.00349587	164.071	170.742	10445	14387.6	17789.4	19979.9	15721.8	15360.3	22876.3	40488	55267.4	27733.7	26691.1	35455.3	18780.4	18929.1	18995.8	18604.8
M319T504			0.546888	0.248217	3.89334e-05	319.041	503.89	3901.09	10243.1	5203.04	6088.74	6126.83	5192.45	20190.6	27083.5	26268.9	35103.6	18474.8	20955.9	14682	14571.8	14739.5	14739
M267T99			0.146467	0.941142	0.867478	267.071	99.435	17243	7574.38	5658.52	5212.72	3660.91	2830.73	10284.4	7388.68	5875.9	12746.8	4547.21	3975.16	17214.1	17799.1	17230.9	18281.7
M179T146			0.576661	0.715881	0.0125451	179.055	145.922	26049.5	34380.4	38231.1	36471.7	39764.7	41899.6	57297.1	49958.2	34125	44757.4	53730.9	62970.7	46475.9	46085	46085.4	47151.7
M179T552			0.269042	8.45738	2.0298e-08	179.056	552.133	6564.52	6715.12	5744.09	7499.37	7862.03	8139.19	570.739	1019.49	792.42	1407.07	491.395	746.961	4341.19	4341.78	4340.44	4973.37
M248T71			0.767162	2.47374	0.00970051	248.077	71.133	147693	146446	70506.3	86228.9	188005	179211	36426.4	119906	24651.1	83713.5	50793.1	15219.1	104456	100976	101134	106165
M283T301			0.831331	2.69066	0.0354389	283.067	301.463	176724	170684	59413.3	62085.7	162436	177246	14027.1	168084	76031.9	20276.3	8841.13	13256.6	82227.4	82224.6	81711.6	80240.3
M134T208			0.112993	1.25623	0.361225	134.047	207.522	54711.8	43078.9	28565.9	81210.9	55626.7	48318.8	19937.1	43536	39671.4	35766.9	28900	80163.7	60696.6	60772.4	52031.9	52704.3
M169T488			0.487043	0.50547	0.028035	168.99	488.211	13691.1	16521.4	27437.2	17190	22802.3	8044.09	26437.7	52970.3	20502.7	32126.5	54030.9	23016.6	26957.3	24601.8	24434.4	26817.9
M359T336			0.249477	0.575926	0.0315501	359.122	336.433	2968.15	4962.02	4425.34	4627.2	4917.33	6656.39	8570.35	7030.31	4664.94	6050.57	9413.06	13854.3	7482.71	8151.3	7484.44	7482.7
M237T205			0.331805	1.85423	0.297196	237.062	204.853	99842.2	50651.2	13546.8	17573.1	13707.7	16309	13740.3	19615.5	3385.34	32710.9	17280.3	27401.5	14991.4	14003.5	13988.2	14338
M359T353			0.0557136	1.37447	0.027562	359.121	353.38	2645.02	3208.52	2507.4	3773.76	4309.84	3628	2529.2	2491.9	2190.81	1907.17	2106.44	3378.29	2362.39	2414.3	2361.76	2486.49
M399T463			0.749103	0.114626	0.00059002	399.007	462.887	2709.06	7950.24	5629.46	2801.98	5232.9	6977.92	44543.3	32089.2	71930.5	67515.9	32609	24388.7	13405	13116.6	13013.3	13014.2
M399T479			0.643963	0.160708	6.84856e-05	399.007	479.012	2916.23	5471.54	5815.31	6103.34	5594.65	5560.18	30549.1	32834.2	39886	48033.4	19557.2	24906.8	16412	16843.4	16407.5	18322.5
M237T273			0.399774	0.372863	0.00888806	237.06	272.707	6780.65	7894.97	6692.46	6959.24	7085.24	8108.36	32333.4	13213.4	24104.2	25816.8	11371.1	9882.17	12854.2	14558.6	12866.3	12879.6
M255T467			0.361941	1.92689	0.00685359	255.232	467.043	41148.5	86368.3	50124.2	43721.1	41585.1	43716	27396	31034.6	26272.4	23750.9	25769	24926.6	40881.2	40771.7	40886	39465.6
M241T321			0.0347724	1.59487	0.124683	241.089	320.579	1051.95	1445.73	1481.09	1979.79	1791.88	846.026	785.03	2208.3	543.938	478.384	758.956	615.464	688.089	703.437	811.492	739.143
M563T553			0.298495	6.76606	1.04261e-08	563.179	552.768	10778	8907.22	9498.41	8553.37	8397.48	8869.9	948.872	2248.59	1287.1	2206.69	690.664	747.55	8320.87	9205.2	8315.55	9256.82
M495T542			0.343878	0.212179	0.000381683	495.108	541.68	2430.28	1643.5	2271.09	2338.14	1679.42	2537.16	10641.9	8325.4	4262.97	12857.2	14974.8	9733.43	3746.63	4582.12	3751.84	3748.29
M323T468			0.147987	1.262	0.0199299	323.027	467.553	1.15996e+06	1.09797e+06	965307	1.12531e+06	1.16353e+06	1.25689e+06	883403	1.20225e+06	762415	988365	681417	845834	1.07219e+06	1.06598e+06	1.066e+06	1.0722e+06
M135T282			0.777153	1.1471	0.612966	135.029	281.727	898530	1.00773e+06	404613	409502	436582	797981	881327	987615	377459	500231	317733	383405	749010	685114	727624	793081
M135T299			0.591131	0.990539	0.922447	135.03	298.542	136785	165654	127527	129620	121121	144968	163321	176847	148825	115588	109447	119534	184535	183040	181318	181342
M748T154			0.575376	4.63346	0.0228752	747.515	154.398	25241	43391.7	56595.3	10285.5	106901	111167	9113.18	13034.9	16786.8	19231.6	7253.32	10890.5	37597.7	37468.3	33299.7	37532.5
M114T427			0.248764	1.08093	0.647895	114.019	427.312	26556.8	41705.8	27111.6	27193.1	39253.2	47255	42654.8	37003	18458.1	22747.8	42194.8	30362.7	31536.9	31646.8	30870.6	31409.3
M748T126			1.05324	5.1765	0.163901	747.515	126.057	76531	97629.7	25645.6	249801	1.14316e+06	320556	62792.4	51312.9	82088.1	85798	34467.9	53158	81463	81450	81933.5	84129.1
M339T478			0.112351	1.0211	0.961031	338.985	477.802	24044	22747.6	24110.8	63104.3	25510.8	20579.7	67766.4	53019.1	19663.4	23610.4	2207.1	10109.8	35758	35796.9	35774.4	10690.7
M339T544			0.574831	0.0751736	0.00488344	338.986	543.61	2646.11	2087.65	1946.11	3621.05	1635.39	1189.69	44695.9	57965.1	10030.1	21795.4	23253.6	16869.2	3522.44	3518.25	2879.66	3515.9
M339T494			0.199388	0.296356	0.000300057	338.986	493.551	300.975	1166.53	1478.59	1294.37	1242.33	1037.94	2613.93	3453.18	4617.36	5312.96	2587	3418.68	2117.79	2261.43	2260.75	2260.97
M199T498			0.62177	0.142141	3.11053e-07	199	498.424	1938.2	3253.19	5069.51	4535.46	4696.57	4564.71	26128.6	30937.2	29639.3	35722.7	23027.3	23796.3	15317.7	15752.2	15751.3	15751.3
M295T100			0.244924	1.00259	0.99645	295.065	99.622	33177.2	13250.9	5315.55	5823.04	1597.03	5929.12	11982.7	20061.3	1076.47	24317	4201.46	3285.53	11765.6	12058.4	11826.9	11765.6
M282T191			0.363244	3.72102	0.000106906	282.089	191.242	15080.1	17931	23465.3	21821.8	21993.3	11858.5	7385.22	9936.59	3701.63	2458.2	3087.47	3570.49	7783.73	10959.9	7750.03	7799.12
M71T101			0.53494	1.17238	0.730484	71.0138	100.505	151901	96035.9	27022.3	10339.7	27742.5	49088.3	64923.9	84208	36777.8	82264.2	22809.3	17902	95667.8	93938.6	95659.8	93948.4
M503T389			0.694201	12.2299	7.54893e-12	503.158	389.103	45861.7	41150.2	43577.4	43320.2	49003.4	43800.3	2826.08	3930.92	4159.39	4879.27	3404.83	2607.74	25962.4	25963.8	25356.5	25960.3
M483T419			0.0992153	1.91885	0.013928	483.179	419.339	2190.8	3854.11	3513.45	2474.7	2401.23	4021.16	2920.22	645.428	946.357	1003.88	2382.5	1719.61	2154.64	1980.74	2086.52	1982.12
M503T566			0.487242	6.59284	8.18101e-10	503.159	565.902	24279.2	26607.5	21030.1	23870.9	23698	25070.4	3064.09	5317.45	3642.98	5183.32	2468.56	2249.81	16081.6	16482.2	16480	16396.7
M360T426			0.343696	1.45289	0.0809546	360.069	425.897	87650.8	94758.1	72109.8	76669.3	78607.5	91499	34173.3	112461	60233.9	72208.1	32046.7	33908.4	67349.8	67349.8	66637.5	67220.5
M89T298			0.253821	1.05462	0.627949	89.024	298.205	35372.8	35236.4	28499.3	38857.1	28492	30500.7	41732.8	21830	27451.3	33340.4	35564.1	26838.6	31432.3	31432.6	30435.5	31083.8
M503T552			0.956751	9.0429	4.00024e-08	503.159	552.158	96160.9	98795.3	63923.4	86860.8	91031.6	91122.5	7428.82	13674.5	10818.7	13411.9	6993.55	6049.18	52144.1	51444.1	51755.5	52530.5
M175T191			0.185971	0.756594	0.502462	175.024	191.27	18448.6	10859	3883.25	1620.85	3625.62	4906.43	15433.9	11386.3	2494.35	13307.1	10722.9	3943.44	7267.33	7249.88	7206.35	7267.41
M179T223			0.502572	0.482759	0.00195055	179.055	222.638	13252.7	13535.8	17333.5	13690.5	14184.2	15328.7	25089.9	30781.4	31738.1	23346.5	22955.4	46976.9	25995.1	26027	26029.9	25455.8
M89T228			0.130682	1.25777	0.342813	89.0242	227.793	25801.8	31398.8	65419.5	37142.7	30645.5	60172.6	12307	37819.2	46808.2	41277.8	37127.6	23886.6	56968.3	61264.2	53267	61482.6
M299T193			0.241365	2.06	0.000531783	299.096	193.086	26413.2	17110	16799.5	18987.5	19338.1	13440.9	11508.1	7349.85	7882.77	7177.95	9987.83	10505.7	9795.39	9796.65	10101.2	10105
M495T525			0.408133	0.0858452	9.10335e-07	495.108	525.01	1243.96	634.762	988.998	969.664	831.24	1365.49	12670.5	9202.62	8491.19	13819.9	14553	11553.4	2840.68	2612.72	2615.56	2616.92
M187T359			0.341144	0.303842	0.00330853	187.108	359.374	5561.54	4961.19	3394.09	3988.72	2660.17	1607.77	19826.9	7131.89	10979.8	14989.4	14099.2	5949.83	7527.08	7187.19	7705.24	7407.56
M565T351			0.219147	7.31433	0.0121496	565.185	351.038	3054.42	4695.64	14753.8	4754.71	4336.37	5574.73	1008.59	1267.17	529.525	1193.35	379.537	703.584	4478.79	4424.11	4424.97	4480.09
M275T167			0.299302	0.840557	0.460236	275.185	166.841	33123.7	17392.7	4537.74	16528.5	20507.2	17592.5	21550.2	21138.4	14868.6	33391.5	20758.3	18780.7	21308.1	21338.4	21301.6	18944.6
M441T317			0.053223	0.918067	0.876679	441.171	317.315	549.235	550.484	1222.36		750.557	2365.18	413.238	472.892	1569.44	790.083	480.203	3381.89	4818.22	5408.44	5524.91	5715.48
M565T258			0.756656	19.1803	0.00963685	565.172	257.783	90490.1	119862	12666.6	12417.9	81136.9	46943.5	1104.28	11379.9	2794.69	1059.84	1100.67	1513.22	22491.1	22338	22490.8	21744
M175T254			0.280539	0.898648	0.851076	175.024	253.923	32065.7	22791.9	4537.86	524.125	874.249	7154.11	17261.1	26030	4731.41	19782.1	3397.7	4409.05	10334.3	10616	10585.5	10503.9
M187T305			0.694929	0.051033	6.27811e-06	187.072	304.762	908.746	1589.33	1912.5	3913.02	787.139	1413.21	47321.7	33773.5	31943.6	40688	32573.4	19918.3	16535.9	16599.9	16535.4	16745.5
M177T124			0.383875	1.56581	0.384825	177.04	124.354	247384	73996.5	68373.9	29309.4	38990.2	55169.8	70912.1	49308.5	32260	83940.5	42975	48373.7	105226	105140	94931.6	94181.2
M177T70_1			0.29424	1.56331	0.115685	177.041	69.858	59094.5	54213.1	38169	46096.8	40174	14530.4	21698	36573.4	24198.4	51447.6	11237	16219.3	20095.5	34875.7	34539.4	34668.3
M177T155			0.304887	2.69172	0.159642	177.039	155.088	45171.6	24804.7	10021.2	2635.65	6272.02	9288.93	8693.1	10266.1	2192.67	10928.5	2442.29	1957.34	17204.1	15845.8	15848.7	16206.4
M280T133			0.192396	0.932902	0.890553	280.104	132.974	16443	12914.5	9882.55	11333.9	15749.4	30329.5	8248.82	53222.4	20594.7	13302.8	3705.49	4530.25	22908.8	22374	22594.1	22365.4
M280T272			0.432496	0.755571	0.0883504	280.102	272.135	18171.4	25009.4	34518.8	19452.5	30299	33217.2	40465.2	35822	48716.4	22716	34141.9	30783.5	36857.9	36858	36921.4	37204
M147T204			0.822189	3.75424	0.0657024	147.029	203.662	199313	236696	19766.6	20226.5	66385.6	95018	27266.6	33199.7	31582.6	25319.8	12800.4	39613.4	61159.1	61190.9	39393.4	61185.3
M378T436			0.0313142	1.36616	0.0488225	378.102	435.914	4567.34	5046.75	5266.44	3879	3171.87	3196.08	2605.1	2078.23	3548.63	3447.35	2455.06	4258.46	3216.38	3214.33	3223.8	2941.59
M378T489			0.0888457	1.93578	1.53105e-05	378.092	489.099	2514.05	2555.39	2417.79	2382.81	2234.65	2683.69	1517.81	730.841	1091.5	1361.51	1229.29	1708.57	1197.3	1239.69	996.75	1245.34
M334T542			0.0376241	0.938972	0.733286	334.025	542.272	641.884	790.597	442.666	445.253	462.895	615.345	483.592	267.216	812.767	665.143	553.795	837.02	515.392	536.13	463.907	536.454
M134T341			0.466309	0.22477	0.000178825	134.047	340.926	4080.52	3903.48	3961.98	2485.25	4133.71	5595.81	20268.7	10507.8	11982.4	17981.2	20790.1	25960.6	6085.7	6086.38	5905.71	5981.07
M134T370			0.252546	0.045442	0.000147366	134.047	369.784	49.5969	127.211	246.857	244.212	297.291	288.011	3833.06	2541.98	3070.02	5489.85	5190.91	7451.72	703.318	662.569	727.672	728.768
M455T362			0.285398	0.703191	0.0128233	455.098	362.472	10451.4	7115.26	10139.8	7830.07	11147	8302.92	12868.1	9997.01	13374.2	11903.2	12088.4	17964.7	12683.1	12545.9	12661.2	12590
M293T485_2			0.0345171	1.48201	0.0179455	293.097	485.042	1224.53	1455.36	1079.62	1933.88	1023.62	1583.28	1035.39	941.409	941.066	1021.78	1080.83	580.227	1192.4	1167.26	1156.78	1191.9
M606T488			0.326733	0.19807	0.0184795	606.08	488.341	1336.73	2089.55	2917.59	3642.64	1914.72	1202.58	7112.37	5449.03	18543	5898.37	6264.26	22890.6	3203.55	3543.55	3607.39	3600.88
M343T345			0.19281	0.955075	0.769282	343.018	345.48	11102.3	17017.4	5803.79	11019.1	10250.7	8963.75	9812.11	13229.4	13526.7	11202.6	9357.5	10046.7	9035.82	9390.39	9047.51	9037.23
M341T273			0.260431	2.25475	2.41377e-05	341.105	273.12	17283.2	13549.6	11946.3	14816.9	15030.5	14422.6	7027.33	10227	5718.69	4562.81	5795.95	5275.14	11048.8	11303.7	10732.4	10456.6
M175T67			0.247199	0.722373	0.377966	175.025	66.787	26973.3	17092.2	7561.34	3840.31	8916.5	8110.42	32631.3	7238.61	18294	9830.02	14528.6	17832.8	16294.3	15831.1	16107.2	16514.8
M322T429			0.0532159	1.31909	0.00824319	322.051	428.605	36184.6	37103.7	32921.5	38951.8	27251.1	30952.3	25370.3	32418.2	21712.4	29097.5	23917.2	21655.3	28823.1	28580	28449.4	28450.3
M177T192			0.127402	1.05092	0.884618	177.04	192.384	12100.9	12959.1	7577.64	7260.11	10747.3	8954.36	6363.12	7252.1	4842.56	24654.9	8310.21	5288.66	6229.05	1895.42	6229.33	6184.91
M748T346			0.708374	105.637	0.00056853	747.515	346.137	13269.2	26564	43844.5	52843.2	69790.3	65927.9	488.636	411.383	513.789	465.095	571.421	126.803	15048.2	11731.8	15056.2	15047.8
M290T280			0.418183	11.4997	3.08528e-08	290.087	279.964	16161.2	16625.3	19882.4	18508.4	13619.3	14452.9	1996.66	2092.37	649.413	1030.29	1534.35	1327.56	10087.2	9946.9	9714.64	9834.15
M207T271			0.269938	4.88141	0.000119346	207.05	270.99	11498.9	8599.61	5981.7	13591.9	8358.75	7047.65	2091.59	2630.78	1066.2	2790.64	1371.2	1332.91	8271.24	8257.59	7794.06	7793.66
M177T284			0.183287	1.01479	0.956001	177.04	284.321	38756.9	36565	18316.1	49472.8	22624.4	22970.4	37900.3	19974	33607.9	56563.5	26832.4	11076.6	22443.3	23579	23539.3	17417.7
M421T516			0.193381	1.29612	0.111794	421.072	515.649	93531.1	163731	143556	75776.2	174632	129603	92316	90623.4	96332.8	114215	123656	85294.4	89352.5	92981.4	89327	89345.3
M177T389			0.658034	5.37513	2.00034e-07	177.04	389.401	60610.9	46428.9	41276.2	46422.9	40738.3	51716	9754.17	7478.49	9340.61	11847	8079.24	6930.5	31305.4	31296	31530.8	32568
M177T416			0.128032	2.12727	0.000844212	177.04	416.132	5843.17	5320.55	3116.79	4206.22	4705.2	4135.48	2256.57	2139.11	946.839	3413.34	2367.1	1723.28	2779.51	2775.79	3005.05	2844.35
M176T151			0.102361	0.764284	0.190383	176.057	150.538	999.116	1807.7	1680.26	1851.52	1978.06	1851.46	1711.49	1684.78	1261.72	2756.45	2342.82	3546.85	1516	1454.72	1518.67	1308.14
M193T399			0.154319	1.36452	0.4371	193.034	398.538	56987.4	16338.2	18445.6	13316.3	15953.5	18290.8	20141.2	7844.96	28036.6	23356	6020.29	16711.7	18613.8	18573.2	21068.4	18556.4
M193T247			0.230654	2.58259	0.00298502	193.035	247.423	10757	16168.5	8092.15	8812.8	8579.88	6600.17	3689.05	6744	3548.51	4556.3	2254.12	2057.36	10846.3	12369	10821.2	10932.3
M145T460			0.437236	0.536408	0.00159716	145.061	459.898	13488.4	13838.8	12062.8	16291.5	9922.85	9848.89	20967.1	22876.3	34534.5	18625.4	20400.8	23259.7	17164.1	16411.7	17165.8	17157.6
M165T159			0.234027	1.02385	0.974062	165.018	158.867	11289.5	82963.5	21864.1	1581.87	26035	2791.92	2457.6	1058.2	27263	73748.2	36861.9	1723.66	24967.6	5443.12	6251.83	24798.2
M551T500_3			0.361833	0.268343	0.000236031	551.18	500.05	4242.06	3185.47	2475.12	5525.62	1709.4	1357.33	11843.3	16418	8671.37	7728.36	10090.9	14170.9	6153.84	6128.82	6112.61	6112.6
M341T422			0.901923	7.118	1.85355e-10	341.107	422.047	85262.6	89073.5	75919.3	72662.9	84429.7	83095.7	9525.06	13534.2	15276.4	12146.7	8984.23	9435.35	45864.4	46801.2	46705.7	46799.2
M339T96			0.404181	1.44503	0.171019	339.197	96.3205	166436	160377	272652	110826	74170.4	241748	192643	119028	59850.5	134778	97200.3	106666	114474	112968	113705	140439
M485T387			0.169095	2.10305	3.40829e-08	485.155	387.32	6544.13	6408.88	6444.85	5798.23	6391.78	6988.39	2809.33	3148.71	3274.8	3588.94	3081.76	2439.45	6474.09	6753.52	6263.71	6284.45
M145T446			0.23992	0.817388	0.0591346	145.061	445.642	10187.8	10769.1	7584.58	10915.8	7991.3	10245.2	14796.6	12489.1	9342.82	12715.3	11301.9	9937.37	11140.7	10851.3	11141.7	11141.7
M145T305			0.205583	0.747913	0.290821	145.061	305.433	6963.92	9852.51	5518.3	3715.08	8476.1	7154.6	5980.68	13517.3	11962.7	13637.1	8667.29	1964.03	6674.52	8891.46	6897.22	7543.99
M302T224			0.0998691	0.992745	0.974393	302.097	223.795	5617.86	6900.39	2673.66	2401.79	3401.86	2293.07	3627.52	5554.34	3438.63	3262.26	3400.93	4175.13	3392.18	3242.22	2661.34	3408.38
M341T566			0.29832	3.32889	2.46779e-08	341.106	565.927	12611.1	13529.4	10537.7	11929.5	11198.1	11835.5	3085.46	4936.21	3687.06	3782.84	3447.49	2582.04	8383.02	8385.89	8636.79	8480.05
M143T467			0.760477	8.38992	9.02896e-11	143.034	467.33	57071.3	57404.9	52767.4	57664.8	50965.2	59257.2	5974.17	9163.94	7498.36	10455.8	3850.77	3001.4	39223.7	37900.1	37398.9	37404.6
M485T386			0.191672	3.39278	7.55192e-08	485.142	386.195	5564.12	4427.42	4853.43	5385.26	5116.5	4737.33	1948.94	1525.94	1751.58	1611.68	1410.85	618.1	3747.33	3720.07	3705.68	4081
M257T444			0.882741	0.0940055	7.79415e-09	257.005	444.225	2496.66	3989.76	4622.56	3845.64	5458.13	9850.33	47712.2	60516.4	53876.1	60119.1	45093.3	54611.6	24368.1	24879.4	24383.6	25832.5
M257T428			0.544113	0.102838	6.49211e-10	257.005	427.881	343.139	1889.27	2343.61	2812.92	2706.41	2555	19547.3	20561.4	19727.4	23637.7	18507	21031.6	10073	9673.11	9515.01	9568.24
M472T464			0.384878	0.464408	5.71573e-05	472.12	464.226	6606.13	6523.5	6461.51	6330.98	7520.12	9119.3	17000.8	16162.3	15450	10205.3	18349.6	14478.8	11068.3	9988.58	10897.4	11043.7
M241T92			0.32905	1.67777	0.107025	241.082	91.792	110580	132189	87590.1	84240.8	1182.22	72638.1	44798.8	52679.2	53253.9	60445.2	42749.5	37187.2	84669.7	84820	84820	84810.5
M604T505			0.534141	0.564754	0.00109081	604.066	505.196	25118.8	19164.6	19779.9	24350.7	13733	15847.4	29180.8	45339.4	37793.1	37577.5	26441.4	32598.8	27454.8	26971.1	26968.4	27034.6
M485T523			0.461153	8.36334	1.59429e-07	485.148	523.435	25540.4	21309.1	14913	21513	22449.2	20260.3	2348.59	3161.92	2448.53	3343.46	1956.82	1804.61	10668.7	10674.5	10680.6	11741.5
M241T166			0.371536	0.368051	0.00636442	241.082	166.174	11546.4	6548.86	1500.73	555.88	7041.51	4720.22	16911.5	6844.33	9492.58	15697.8	19783	17980.7	4943.56	4643.96	5010.17	5009.4
M421T537			0.424887	3.43669	0.00122783	421.073	537.094	18441.1	43398.4	30850.3	13569	36571.4	37008.3	8827.54	9193.55	7610.68	9910.4	9772.88	7014	27814.2	24981.4	27497.4	27829.2
M213T136			0.588872	2.15508	0.234568	213.016	135.879	241380	90610.8	64615.2	13890.9	34024.5	56266.1	60996.2	69907.7	12940	63563.2	16018.2	8949.84	91821.3	90571.2	89977	88265.8
M213T100			0.692051	1.2555	0.626982	213.016	100.493	425185	249738	223744	14449.1	113292	143848	232335	282276	26301.8	310716	42773.7	37704	297578	297580	296373	293337
M213T30			0.0967508	1.00685	0.956965	213.022	30.3445	2820.81	4145.28	3244.55	4830.95	4470.61	3483.37	4845.37	4446.51	4374.95	2777.08	3353.67	3041.63	4559.27	4558.03	4399.69	3864.41
M355T100			1.09964	4.03396	0.340726	355.086	99.986	914082	89871.8	88399.3	8024.76	11222.4	55356.6	67373.1	110649	1976.68	104291	4184.71	808.434	232495	234860	232726	233369
M220T345			0.733238	45.8439	9.51616e-05	220.082	344.796	31808.5	35897.1	54646.7	81003.9	36239.7	47353.1	1259.67	680.782	1210.11	1571.63	745.869	791.209	22733.8	22728	22987.5	23430.9
M363T222			0.373484	0.3534	0.00176946	363.091	221.916	1828.86	4839.83	3742.16	5873.76	7067.49	5199.4	21215.2	9570.6	7713.24	13717.9	15162.1	13411.9	17784.9	17435.8	17436.9	17590.6
M178T128			1.26165	0.612892	0.214456	178.036	128.104	36453.1	63298.1	371471	82036.2	376121	152403	418386	353896	438129	80231.9	167537	306865	385637	384750	383522	386212
M191T286			0.183789	1.40743	0.26241	191.019	286.311	19009.1	30618.5	10952.3	7789.99	10241.9	12654.9	10625.3	13839.7	11915.2	14645.4	7450.07	6370.69	13576.9	13576.2	12662.5	13576.3
M187T255_2			0.113342	1.64663	0.0448645	187.108	254.851	11550.3	14312.6	9629.88	5103.47	11537.3	18001.7	7325.85	10277.2	4815.01	8142.78	7906.8	4125.43	7536.92	7416.71	7443.09	7537.74
M306T426			0.617876	0.441818	0.00720945	306.075	426.19	20439.7	26825.4	23332.8	17149.9	16193.7	18282.5	44568	30659.5	31268.4	80672.3	42008.6	47461.8	38267.6	34726.6	34691.7	36083.2
M442T351_2			0.663563	4.30242	6.73895e-07	442.153	350.705	55819.6	69214	55291.7	42490.5	53002.9	55020.8	17592.3	6815.61	11466.4	10130.7	14608.2	16282.9	36924.7	36383.8	35322.7	36924.2
M161T193			0.23985	1.1932	0.114676	161.045	192.779	70119.2	60473.5	74638.1	89104.3	90515.3	78414.9	51241.1	58009.2	89421.8	64662.3	56712.4	68209.1	79666	79789.7	79792.7	77927
M547T448			0.892468	0.134632	0.000472902	547.033	447.601	7214.47	5681.96	9381.15	11467.2	6542.07	10645.9	70784.7	97131.7	26761	37397.8	76632.3	69602.4	30525.1	31548	30528.2	30523.5
M284T123			0.161007	2.15786	0.0595576	284.081	122.804	5169.68	19426.4	7073.41	19273.1	7093.34	9588.17	8918.66	2670.66	3316.79	7318.2	2519.03	6595.12	4421.52	6359.86	5281.19	6347.98
M218T227			0.103552	0.361536	0.000798762	218.023	227.242	385.788	403.39	294.229	322.344	594.874	356.663	1667.58	1172.16	742.092	1074.95	1126.17	737.247	339.256	352.378	353.032	302.127
M555T48_5			1.7412	1.21019	0.627501	555.283	47.829	3.09717e+07	1.41109e+07	3.18598e+07	7.37055e+07	5.56502e+07	1.38753e+07	1.44887e+07	4.00792e+07	6.73872e+07	2.19827e+07	1.81398e+07	1.98554e+07	4.66241e+07	4.68855e+07	4.78353e+07	4.74292e+07
M259T374_3			5.07428	1.08708	0.306324	259.13	373.884	1.60337e+07	1.66951e+07	1.41117e+07	1.68011e+07	1.74789e+07	1.71833e+07	1.56745e+07	1.93995e+07	1.52875e+07	1.28704e+07	15689422	1.15075e+07	1.40441e+07	1.40462e+07	1.40445e+07	1.36172e+07
M281T39			2.47188	1.48212	0.170673	281.249	38.5615	8.84933e+06	8.17468e+06	7.66146e+06	8.8508e+06	9.04477e+06	2.21984e+07	9.54758e+06	7.68297e+06	5.20759e+06	8.33396e+06	6.00662e+06	6.92841e+06	8.67027e+06	9.96883e+06	8.64759e+06	8.67389e+06
M221T158			4.68458	1.31161	0.45464	221.068	158.102	1.76716e+07	1.27233e+07	3.24083e+06	7.87792e+06	3.81333e+06	5.91287e+06	5.14465e+06	6.86508e+06	3.8251e+06	1.23328e+07	5.64598e+06	5.25282e+06	5.76169e+06	5.86522e+06	5.80251e+06	5.86622e+06
M221T141			3.9855	1.12775	0.709768	221.068	140.534	1.5308e+07	1.26239e+07	3.12682e+06	7.22144e+06	3.87076e+06	5.39856e+06	7.21027e+06	6.22259e+06	3.80233e+06	1.22801e+07	7.38823e+06	5.25974e+06	3.8473e+06	3.84772e+06	3.84794e+06	3.98225e+06
M247T440_1			5.48008	0.840685	0.120515	247.093	439.632	6.11692e+06	6.97943e+06	4.41975e+06	5.44952e+06	4.70262e+06	4.91087e+06	6.68995e+06	8.44476e+06	5.28196e+06	5.73276e+06	5.86773e+06	6.73588e+06	5.61448e+06	5.56687e+06	5.61435e+06	5.56317e+06
M555T140_4			4.14965	1.01705	0.945526	555.283	139.996	7.482e+06	7.29434e+06	3.7261e+06	3.89222e+06	6.64284e+06	4.85207e+06	4.55247e+06	1.05479e+07	4.37231e+06	7.24058e+06	3.41465e+06	3.19345e+06	7.56604e+06	7.56261e+06	8.65276e+06	7.56545e+06
M309T399_4			2.30944	1.09791	0.450018	309.108	398.86	5.29276e+06	4.40373e+06	4.91741e+06	6.21988e+06	5.10101e+06	5.85208e+06	5.41197e+06	6.94731e+06	4.1628e+06	4.30087e+06	5.05872e+06	3.07055e+06	4.64814e+06	4.718e+06	4.64814e+06	4.66017e+06
M719T44			3.69697	0.918617	0.607714	719.486	44.145	3.23391e+06	3.60952e+06	3.07401e+06	5.79758e+06	6.70133e+06	3.97966e+06	4.32757e+06	5.98234e+06	5.49145e+06	5.53324e+06	3.67167e+06	3.72825e+06	3.69852e+06	3.71195e+06	3.69169e+06	3.68394e+06
M339T26			3.61601	0.92442	0.51843	339.206	25.977	3.56563e+06	3.75183e+06	3.18742e+06	3.27071e+06	2.81398e+06	5.08765e+06	4.35912e+06	3.74519e+06	5.09986e+06	2.96827e+06	3.76289e+06	3.51422e+06	2.69359e+06	2.69384e+06	128324	2.68778e+06
M791T99			2.80424	0.791781	0.595034	791.497	99.402	1.23684e+06	2.59479e+06	2.02622e+06	3.25995e+06	5.02654e+06	4.43684e+06	1.21678e+06	4.65016e+06	9.98603e+06	4.32559e+06	2.11845e+06	1.17055e+06	1.06144e+06	1.14212e+06	1.44527e+06	1.17785e+06
M332T366_3			3.3107	1.09588	0.530103	332.124	365.778	2.78618e+06	2.23272e+06	3.51815e+06	4.63833e+06	3.40238e+06	3.92358e+06	4.15305e+06	2.32585e+06	2.71459e+06	2.84711e+06	3.9463e+06	2.7208e+06	3.30757e+06	3.26811e+06	3.34233e+06	3.32707e+06
M325T26_2			2.28351	0.971523	0.884761	325.19	26.191	2.6736e+06	3.26052e+06	2.81851e+06	2.58655e+06	2.06119e+06	4.32789e+06	3.17827e+06	2.66116e+06	5.34743e+06	1.96013e+06	2.68543e+06	2.41548e+06	2.64052e+06	2.60163e+06	2.60162e+06	2.66423e+06
M219T65			1.68941	1.09317	0.576443	219.052	65.185	3.63416e+06	2.62709e+06	2.06821e+06	3.76536e+06	3.59935e+06	1.93079e+06	2.3829e+06	2.50964e+06	1.85483e+06	3.37361e+06	2.41742e+06	3.58444e+06	2.01374e+06	1.93157e+06	1.99209e+06	2.01395e+06
M687T40_2			2.27711	1.06654	0.66713	687.267	39.7835	2.20672e+06	1.41324e+06	2.98786e+06	2.81225e+06	2.93056e+06	4.14676e+06	2.31572e+06	2.5434e+06	2.69811e+06	2.96831e+06	2.23642e+06	2.70625e+06	2.88168e+06	2.8544e+06	2.77417e+06	2.88198e+06
M211T153			3.12401	0.811281	0.282606	211.108	152.637	1.4235e+06	1.84712e+06	2.27956e+06	2.26975e+06	2.80013e+06	2.45331e+06	1.84649e+06	3.98011e+06	3.86587e+06	1.82219e+06	2.30544e+06	2.29438e+06	2.45642e+06	2.47872e+06	2.44467e+06	2.44589e+06
M269T43			2.58887	1.45139	0.204418	269.212	42.995	4.08803e+06	4.90179e+06	1.50132e+06	1.75889e+06	2.59306e+06	2.02128e+06	1.57487e+06	3.03926e+06	2.7823e+06	1.55554e+06	1.39435e+06	1.27316e+06	2.48093e+06	2.48078e+06	2.48085e+06	2.61277e+06
M948T71			3.99693	0.570982	0.106386	947.593	71.2005	914365	91055.8	2.05742e+06	3.01902e+06	2.92061e+06	1.05309e+06	1.04819e+06	3.55966e+06	2.95174e+06	4.89394e+06	2.36845e+06	2.78904e+06	987475	746416	988521	959344
M950T70			1.48425	1.01769	0.962228	949.606	69.788	1.51125e+06	163905	2.16199e+06	3.66623e+06	4.4098e+06	1.33048e+06	664145	3.97608e+06	2.38966e+06	1.72819e+06	1.60142e+06	2.6539e+06	1.30181e+06	1.25879e+06	1.25931e+06	1.25867e+06
M432T399_3			1.99396	1.11292	0.425752	432.135	399.356	1.57256e+06	1.80254e+06	3.06802e+06	1.79875e+06	2.62953e+06	2.6834e+06	2.32916e+06	2.37901e+06	2.01455e+06	1.73077e+06	1.68085e+06	2.04512e+06	2.52884e+06	2.51534e+06	2.53272e+06	2.53272e+06
M235T146			2.77	1.04155	0.743034	235.081	145.999	1.75477e+06	1.1348e+06	2.45215e+06	2.36449e+06	2.36838e+06	2.72449e+06	2.23675e+06	1.91051e+06	2.01873e+06	1.71919e+06	2.22567e+06	2.17766e+06	1.67553e+06	1.67196e+06	1.67338e+06	1.66976e+06
M62T7			2.52175	0.643168	0.472467	61.9888	6.766	1.48163e+06	1.53758e+06	1.51358e+06	1.58336e+06	492043	2.8774e+06	553577	2.42013e+06	7.96012e+06	1.6268e+06	775573	1.41205e+06	1.74507e+06	1.74239e+06	1.74613e+06	1.99224e+06
M555T159			1.13786	1.03309	0.907873	555.283	159.379	1.10496e+06	2.08464e+06	1.18875e+06	2.93154e+06	2.86878e+06	1.73948e+06	1.53487e+06	2.56162e+06	3.77303e+06	1.29407e+06	1.16563e+06	1.20725e+06	1.96887e+06	1.98909e+06	1.96861e+06	1.98916e+06
M569T61_2			4.05494	2.9583	0.159299	569.261	60.762	8.53295e+06	2.30546e+06	780288	620055	2.92563e+06	1.70826e+06	522173	1.79666e+06	929751	1.57167e+06	443726	439512	622095	599893	637524	632087
M311T27			0.881083	1.13022	0.622957	311.174	26.709	1.73847e+06	2.13448e+06	1.86147e+06	1.5402e+06	1.28613e+06	3.30086e+06	1.63523e+06	1.39194e+06	3.4229e+06	1.07982e+06	1.46514e+06	1.4999e+06	1.45237e+06	1.48223e+06	1.45234e+06	1.55722e+06
M519T374_2			3.05285	0.777116	0.163992	519.265	374.07	1.43865e+06	1.55618e+06	999347	1.49137e+06	2.15814e+06	1.81621e+06	2.03334e+06	3.07067e+06	2.19831e+06	1.47361e+06	2.10044e+06	1.29672e+06	1.73469e+06	1.73469e+06	1.71626e+06	1.7307e+06
M267T41			3.0161	1.61119	0.263229	267.197	41.477	3.98437e+06	3.73332e+06	408047	739115	2.26253e+06	1.28109e+06	896629	2.11771e+06	1.74481e+06	1.32726e+06	809126	805898	1.58331e+06	1.58935e+06	1.58327e+06	1.60446e+06
M203T36			1.31996	1.10589	0.256718	203.065	35.983	1.54776e+06	1.53827e+06	1.22591e+06	1.59589e+06	1.26634e+06	1.60903e+06	1.62804e+06	1.57384e+06	1.17903e+06	1.31841e+06	1.15762e+06	1.08526e+06	1.40847e+06	1.37903e+06	1.36306e+06	1.3886e+06
M219T44			0.305534	1.34712	0.142226	219.052	44.4045	2.43021e+06	1.77514e+06	1.14187e+06	1.82909e+06	884439	1.16066e+06	1.45557e+06	1.17316e+06	928973	1.15329e+06	1.19835e+06	935916	1.72173e+06	1.70504e+06	1.6925e+06	1.69872e+06
M299T54			2.42657	2.00241	0.12395	299.184	53.7615	3.4588e+06	2.53946e+06	169628	739147	2.09418e+06	1.27599e+06	670843	883092	771156	1.10458e+06	453296	1.24945e+06	948406	945784	948696	940181
M297T194			2.84836	0.672518	0.169426	297.118	194.179	1.05922e+06	1.48383e+06	481846	535838	1.1504e+06	1.38665e+06	1.06047e+06	1.0528e+06	1.02733e+06	1.10097e+06	2.32153e+06	2.50399e+06	2.03604e+06	2.0133e+06	2.03543e+06	2.02459e+06
M473T36			1.37254	1.09727	0.297328	473.216	36.3715	1.43849e+06	1.20417e+06	995535	1.0826e+06	1.15365e+06	1.63512e+06	1.16765e+06	1.16676e+06	1.14244e+06	1.06321e+06	1.0818e+06	1.22202e+06	1.17682e+06	1.18222e+06	1.19417e+06	1.1774e+06
M952T34			0.849357	1.24814	0.399006	951.549	34.055	390044	785645	1.11017e+06	1.70451e+06	2.2364e+06	1.58133e+06	880710	1.36053e+06	1.20161e+06	1.2293e+06	678275	905381	1.19617e+06	1.18945e+06	1.19346e+06	1.2036e+06
M553T50			1.63827	1.45533	0.460483	553.266	49.609	860948	344581	579330	3.83805e+06	1.92765e+06	657578	1.00633e+06	810220	443782	929895	1.3874e+06	1.06243e+06	1.78026e+06	1.84704e+06	1.847e+06	1.84135e+06
M237T194			2.33039	0.749778	0.313313	237.097	193.921	1.007e+06	1.3442e+06	469229	519656	1.10805e+06	1.27811e+06	702863	931086	916088	943241	1.93563e+06	2.20835e+06	1.783e+06	1.78301e+06	1.78301e+06	1.76332e+06
M555T111			2.02836	0.953028	0.843491	555.281	111.374	1.83113e+06	1.30608e+06	725438	936304	1.28485e+06	336158	890088	1.25924e+06	1.34877e+06	1.68253e+06	797043	758706	1.76588e+06	1.7691e+06	1.76594e+06	1.7918e+06
M949T72			2.35569	0.696239	0.23304	948.596	71.629	480411	50988.6	1.06556e+06	1.52875e+06	1.46509e+06	596536	504309	1.80213e+06	1.47614e+06	1.23422e+06	1.29174e+06	1.14196e+06	285226	287497	293339	285244
M301T72			1.39052	1.19251	0.620585	301.2	71.885	2.30019e+06	1.77615e+06	199136	434623	1.37294e+06	636681	555459	1.06908e+06	849533	839813	1.30176e+06	1.01929e+06	1.21572e+06	864059	1.10394e+06	1.21617e+06
M719T127			1.00765	0.931398	0.912076	719.484	126.712	189546	320986	627133	1.1585e+06	1.85631e+06	1.58093e+06	426426	571495	638289	3.78527e+06	211396	522826	198046	185751	197943	197977
M162T36_2			1.15427	1.09171	0.312919	162.026	36.361	1.08737e+06	1.07903e+06	943468	1.06491e+06	839021	1.14252e+06	1.05048e+06	1.21341e+06	860690	914912	819232	780428	1.02849e+06	1.00846e+06	999361	1.001e+06
M292T284			2.99979	0.56587	0.172444	292.102	283.547	490736	456713	816160	1.59085e+06	451219	432510	2.34624e+06	684846	622818	909169	2.13968e+06	786933	617127	601836	617221	611438
M301T119			1.79102	1.70718	0.390385	301.2	118.754	2.17436e+06	3.2607e+06	129996	299362	848053	393590	376779	786950	561052	586626	298041	1.553e+06	652194	662985	657738	652583
M483T150			1.76732	1.16407	0.691866	483.271	150.145	1.31195e+06	1.62262e+06	407983	491964	775307	1.12158e+06	553356	2.09607e+06	539197	910602	393410	430964	1.12548e+06	1.10288e+06	1.10833e+06	1.10291e+06
M443T140			1.49529	1.24678	0.632979	443.14	140.296	2.15275e+06	1.57544e+06	230564	964762	240302	540115	735728	542896	244079	1.73636e+06	836083	479773	302866	302873	297399	302868
M301T57			1.44458	1.30593	0.437638	301.2	57.321	1.45078e+06	1.13054e+06	137051	322061	989467	1.73469e+06	609206	982197	719793	1.13546e+06	428105	539409	366501	351184	370214	361494
M227T394			1.65732	0.936474	0.531563	227.103	393.74	821482	1.02817e+06	763154	705719	808326	768556	702898	1.0059e+06	1.10805e+06	775824	677635	957182	783174	783190	798757	783189
M791T42			2.25334	0.596796	0.11942	790.534	42.382	324771	544279	924022	670413	732223	572094	561185	1.07881e+06	1.62018e+06	1.8706e+06	570942	611664	684063	658462	658537	658577
M295T37			3.99517	0.0502128	0.149033	295.264	36.51	25688.5	71910.4	82666.6	114486	88178.7	96346.7	5.66814e+06	24324.3	64077.1	185506	3.30879e+06	294071	670913	686940	686951	683984
M298T144			1.08931	1.46382	0.198597	298.068	143.91	509526	948290	1.25271e+06	429349	1.02081e+06	1.72003e+06	579795	821885	713025	274867	543357	1.08445e+06	1.23727e+06	1.22921e+06	1.23728e+06	1.23473e+06
M283T45			1.58006	1.51799	0.27382	283.19	44.7045	2.04661e+06	1.24769e+06	103859	506517	1.24769e+06	777558	473623	636822	1.04739e+06	687709	609483	451414	835675	835912	787428	835893
M252T399			1.17622	1.11771	0.386161	252.073	399.467	596924	695616	1.12294e+06	691719	988280	991208	862545	915332	752784	648674	627995	743661	964175	942570	942135	945365
M200T138			2.48012	0.477339	0.110217	200.092	138.452	247485	711703	781442	382449	746371	207178	589207	404239	2.35672e+06	1.0672e+06	569286	1.45871e+06	597326	597335	594609	592977
M443T158_2			2.1808	1.85509	0.337313	443.141	157.697	3.03419e+06	1.36e+06	210534	568210	255240	644122	372420	745791	163832	1.17909e+06	490152	322034	484448	507444	484240	489688
M245T346			0.861457	1.14121	0.174904	245.043	346.103	855394	946242	602031	968659	848735	689633	777213	870620	686908	666407	662565	639338	792939	810528	781391	814963
M285T70			2.60817	0.624905	0.120458	285.206	70.339	972050	639590	73738.4	283589	1.13028e+06	420483	813630	1.42362e+06	985833	1.11214e+06	577591	719615	776508	773588	777278	773744
M301T103			1.9074	0.899031	0.755835	301.2	103.421	1.59489e+06	1.03796e+06	142227	280530	759246	470046	1.01288e+06	1.24081e+06	681333	813743	443812	573564	767015	739880	758501	791047
M666T22_1			0.579026	1.65417	0.628191	666.07	21.595	43279.7	4.13334e+06	543305	465933	215131	120933	44182.2	32491.8	169122	1.02054e+06	2.03189e+06	39945.6	36668.5	42745.4	39468.6	37337.7
M442T506			1.34623	1.02232	0.695453	442.155	505.854	759974	650160	686805	691544	637136	702802	685707	812557	637613	579752	626655	696001	634484	631695	631709	634495
M267T38			1.95767	0.747701	0.15356	267.232	37.785	681253	790415	341232	357609	658776	655746	976931	1.17214e+06	599968	694005	707754	510196	634383	645856	634362	637263
M587T161			2.45963	2.25299	0.189053	587.273	161.011	2.23804e+06	1.43308e+06	110552	152364	863104	607490	219778	691590	286138	859237	156336	185792	407506	407507	407507	412959
M690T40_2			0.547926	1.31381	0.131379	690.245	39.784	562144	407941	783824	657756	843457	929405	282850	588589	623997	609524	394818	685256	619873	618802	618729	656202
M678T473			2.04706	0.678021	0.179125	678.095	473.318	289031	387491	318079	1.21e+06	359434	320092	904631	706363	562687	593100	864253	622701	585247	598587	596540	605170
M481T26			3.4757	0.0194206	0.126981	481.361	26.208	7583.62	32200	22812	35462.4	16507.7	20378.3	4.03995e+06	16000.4	40514	186048	2.35723e+06	308740	580787	574885	570389	583887
M742T399			0.683379	1.18724	0.389225	742.252	399.006	453812	382664	809234	622125	729796	820763	604813	906729	483278	423190	459647	338528	712406	734900	720109	717166
M881T39			1.31609	1.00347	0.987772	881.468	39.174	605595	773204	189524	523919	747954	632704	445187	912318	561739	749157	260393	532100	588469	559125	530315	592292
M278T387			3.01369	0.031658	0.152017	278.089	386.883	52882.8	24814.6	30090.5	46362.8	18277.2	38999.6	19841.4	14444.7	3.56105e+06	3.04026e+06	4808.22	38084.8	50514.7	59565.4	49008.7	53656.2
M976T56			1.5742	2.44626	0.110216	975.622	56.002	253824	193271	288203	1.36615e+06	1.77747e+06	1.00938e+06	368542	306952	394333	379503	227738	321211	50630.3	50717.3	24409.7	50751.1
M495T440			1.64181	0.827499	0.200348	495.192	439.73	622587	652439	405954	551876	452947	423025	621796	918393	491050	487776	558523	679358	572452	572436	584414	573772
M293T24			0.433771	1.53709	0.334422	293.184	24.055	725318	585817	272924	509930	255771	1.66335e+06	794365	206144	564840	464633	304752	276116	414712	411954	414740	410105
M315T188			1.80873	0.759805	0.138128	315.134	188.471	410931	438826	431885	394189	610192	560243	449685	597043	507512	438050	795421	958336	732870	738667	732890	758553
M613T46			1.62195	1.82297	0.147859	613.228	45.675	338096	250029	915292	1.50838e+06	624518	542917	257020	283454	641588	193700	423339	493442	815409	815770	817583	828886
M339T33			2.59557	0.213722	0.14497	339.146	32.826	19996.1	14248.3	1.0053e+06	4132.13	6154.51	49346.5	1.5427e+06	1.45567e+06	8726.62	1601.77	2.13292e+06	1426.59	9829.51	9283.52	8773.89	9668.49
M299T90			0.889809	1.50343	0.436013	299.185	89.868	1.6469e+06	363840	152392	328270	1.04118e+06	216094	92304.3	231850	569713	565147	405374	629023	744684	735426	764644	760767
M354T366			1.27602	1.02475	0.875868	354.105	365.55	447717	428189	453605	614120	505861	641780	777716	334814	381837	470563	622195	429476	429215	433074	436395	436331
M119T170			0.785618	1.29328	0.0357469	119.036	169.996	534287	521745	454281	589729	569787	754807	416669	383299	362576	404992	578040	502452	450797	450804	479742	450638
M241T374			1.02196	1.00987	0.933047	241.118	373.598	474763	536527	441784	546365	449710	585451	625233	480530	412932	553489	628832	303938	428680	454189	433582	428256
M116T394			1.22292	0.940174	0.524513	116.071	393.882	430636	548997	411301	392501	438680	410858	389519	511364	597591	435521	363938	502585	415183	412855	415159	410516
M551T45			1.75549	0.716898	0.256936	551.34	45.088	602876	585830	189883	170482	308978	305746	337370	934205	485655	473647	361395	426002	492114	474543	474322	479433
M586T109			2.00791	3.1391	0.126792	586.259	109.431	1.8087e+06	783574	114170	100771	578190	456550	88615.9	231785	191193	419749	129397	163165	242869	276430	243037	243154
M530T167			1.13484	0.838104	0.474744	530.198	166.762	339762	208330	524849	526555	474090	220668	420843	225632	781765	571502	367911	369781	689701	689688	686056	679038
M794T123			1.73176	0.430092	0.355427	793.5	123.471	51747.5	85084.6	125469	203147	889484	148432	244154	760088	272493	2.08062e+06	120158	17935.3	63753.5	63712.9	65926.4	65969.5
M777T141			1.96193	2.61634	0.138532	777.359	141.095	1.10369e+06	1.44231e+06	144181	229489	285815	378488	142203	445443	116051	410147	138715	117288	175359	174123	175359	174113
M311T767			0.624243	1.43164	0.312577	311.166	767.164	376406	10706.4	411517	727200	825744	530162	407655	162131	416178	593031	241571	192321	353749	375671	373315	269922
M711T193			0.74222	1.7432	0.0642691	711.379	193.06	509936	750209	345397	336738	760798	366706	61218.4	339605	495007	190589	235317	439270	581755	583905	584944	581886
M154T399_2			0.864954	1.08891	0.498327	154.037	399.356	291656	342350	555566	339681	478210	482101	427381	460950	381310	328005	319001	369650	464827	462635	464836	462641
M297T27			0.240857	1.32608	0.288622	297.157	26.827	390478	453086	401331	370754	278123	798972	267981	311332	649903	196828	270453	334101	276167	276202	276223	289844
M253T42			2.33492	0.287116	0.322966	253.18	42.105	7106.49	4048.38	558620	1772.9	438954	3461.24	3337.26	1681.2	2547.25	393.19	1.30161e+06	2.22197e+06	3847.17	3396.02	3202.65	3202.88
M551T79			1.76231	0.619568	0.225592	551.341	78.993	472730	459206	154162	88990.3	274959	275699	280032	1.00746e+06	282204	612634	265355	337714	356221	356210	356220	365860
M343T31_2			2.72426	0.0872548	0.115672	343.284	31.332	19871.9	115685	97583.2	51601.6	36346.3	40799.6	2.18113e+06	29200	57131.8	72737.7	1.39564e+06	411641	358575	362226	362220	356566
M185T440_1			1.24723	0.902983	0.279837	185.057	439.688	398449	438111	284115	337739	334535	339559	432866	482786	337377	335742	350174	422681	332057	335982	332084	334595
M275T362			1.07614	0.952157	0.627097	275.102	361.982	344446	325809	350482	424567	389108	346948	322305	526197	432961	342206	329553	337745	437085	444974	442846	440715
M587T191			1.60926	2.07939	0.199826	587.272	190.714	1.30969e+06	551181	35913.9	290079	327350	442140	114483	309274	393101	369372	104432	131082	535215	563799	535606	563301
M202T228			0.978965	1.84823	0.00314142	202.071	228.047	390931	484498	519858	435373	537785	458808	206520	395956	243506	180160	91851.6	411713	506234	576499	498412	555998
M715T183			1.17111	0.838011	0.519906	715.366	183.136	312225	507399	131301	118129	251993	653487	410713	429744	360212	549806	338077	267664	250257	254946	254304	254947
M130T374_2			0.92111	1.05607	0.406252	130.087	373.884	323465	362440	350666	404825	364063	381882	345291	415878	356668	295068	367805	290494	312073	308349	310757	308349
M146T277			0.837543	0.957892	0.828312	146.045	277.07	149748	305446	377815	395361	385413	401489	206766	385309	572356	290009	260469	388952	293249	286477	293282	293277
M325T768			0.983511	1.45333	0.277585	325.182	768.427	95906.1	183100	459323	734576	449381	484817	421000	394587	60281.7	329884	193415	257099	399284	267792	400355	400756
M591T45_1			0.675279	1.18544	0.501518	591.259	45.0695	517447	510390	271347	218503	244277	440415	286315	366200	138482	566383	286229	214241	268415	265145	276257	264770
M375T186			0.862818	1.21294	0.467544	375.264	186.202	499943	532906	272398	298718	421430	192559	180039	568491	210802	436173	252604	180466	298484	295349	302220	296480
M325T29			1.2793	0.810213	0.882971	325.151	29.413	12976.2	12911.4	6213.11	8010.15	1.74476e+06	13918.4	5383.94	4032.85	4389.54	8036.71	2.19174e+06	6558.15	1.36022e+06	100085	1.3652e+06	36635.4
M407T427_2			1.25704	0.872328	0.782083	407.164	426.587	343914	519814	88539.4	128425	346802	333618	138077	872257	37682.3	630741	154583	185525	665211	557069	542728	603799
M135T128			1.39601	0.627821	0.236623	135.031	128.253	72562.8	49127.5	464923	104811	494768	201377	517522	442743	548301	99570.4	214520	387478	470871	480835	476866	487333
M201T394			1.05369	0.912896	0.358955	201.123	393.632	281950	366437	260741	262073	277880	258295	313641	340444	377468	285162	217182	336390	268009	270466	266647	270498
M291T399			0.640794	1.06549	0.589176	291.097	398.916	297330	263015	286829	341266	298179	341760	313621	410652	256555	247686	301784	185709	277397	273042	273043	273024
M763T127			1.79675	0.212198	0.173909	763.463	127.153	61061.3	80150.3	76312	99120.7	170653	130874	521668	191184	313715	1.7416e+06	32687.9	112324	74413.1	74191.5	74846.8	74847.8
M185T255			1.56783	0.603576	0.105864	185.045	254.525	255816	373729	162173	214989	169873	147264	232925	683184	432596	387459	194287	262885	327721	311026	327780	324600
M554T542			1.25152	0.730919	0.135422	554.121	541.635	242671	250468	182290	292141	224579	284246	334880	156817	426887	533561	297387	270383	266723	271316	272956	272888
M292T297			1.32668	0.755254	0.186972	292.102	296.89	277554	80379.5	242519	352809	288239	228215	413891	175051	261300	385151	433888	276707	260370	265664	263154	265645
M717T129			1.42863	0.376119	0.394104	717.468	129.093	35076.1	94103.9	39280.1	306517	104084	348624	63569.7	175096	256324	1.81479e+06	51903.2	104780	53726	54538.4	46456.2	56279.9
M119T212			1.12525	0.861256	0.225427	119.035	212.037	227766	305155	181842	320974	264083	248970	394500	231739	327339	296245	308718	239751	267922	264092	265077	264099
M614T45			1.14327	1.80433	0.162761	614.23	45.3495	176739	121320	465436	781338	317186	262896	125518	144203	329773	100071	221983	256128	407724	408369	410717	407344
M619T399_1			0.636575	0.941175	0.808364	619.223	398.916	250185	165890	248483	375114	259353	294879	313579	548753	209185	213715	292853	115442	257543	257604	255247	259557
M129T100_2			1.0323	1.42094	0.536794	129.019	100.085	921715	310097	281502	18516.2	130560	263446	318769	430101	56693.2	420648	79062.7	50048.3	543916	544779	545262	544499
M285T84			0.3641	1.35431	0.113386	285.206	84.062	443717	345724	208146	210520	389117	269692	198227	315990	291420	158037	220763	194059	342730	335792	342731	341775
M253T162			0.407867	1.50993	0.118499	253.056	161.594	462957	408153	216919	224408	445419	185008	353534	193154	147206	276962	215266	100604	391375	313017	391140	391138
M348T369			1.26721	0.80843	0.140168	348.117	368.634	176708	158573	257528	337868	251615	260742	408923	268424	285927	280197	300277	241233	278544	274665	274671	274672
M210T128			1.40902	0.557715	0.156222	210.062	128.253	55839.7	58984.5	399700	76538.4	409313	149419	499807	430104	515026	84223.4	187285	345172	440498	440496	441699	443954
M140T42			0.494076	1.38961	0.0604085	140.035	42.4715	314401	356821	339734	403254	250032	189636	299486	176705	302129	149887	203892	202001	367779	371079	377784	375805
M950T131			0.977211	0.706197	0.380183	949.606	131.078	96243.4	149134	182503	256849	377733	249035	213572	749458	189993	320539	173891	209673	371744	275455	273906	274037
M325T61			0.297929	1.36677	0.0327278	325.182	61.4	313686	269129	335311	322025	289154	292055	264423	148616	293325	307534	191282	127424	345545	346214	437207	361479
M629T508			0.858832	1.73893	0.00313493	629.008	507.808	233401	411263	392347	301080	386845	266295	220870	100648	229621	210560	214967	168423	260401	258231	258233	259676
M820T123			0.456792	1.62155	0.499168	819.526	122.785	208260	137826	118206	303641	1.07569e+06	83580.8	96358.6	285335	86526.9	581583	51837.9	86857.6	97844.6	101133	101066	98780.9
M283T194			0.580918	1.03606	0.910272	283.102	193.756	275822	394102	124045	133265	308650	338477	70517.6	162920	203907	192585	395115	494524	501267	506826	509362	508397
M209T394			0.789668	0.976604	0.823626	209.092	393.807	231024	307857	236171	205971	260973	233295	201013	278507	317648	232767	187934	292766	228471	227161	229335	225704
M309T24			0.316187	1.50029	0.535151	309.179	24.356	180470	355953	162830	173439	120926	792214	2315.24	113750	761748	116632	95177.4	100704	223792	233571	230327	201348
M179T307			0.58855	1.62007	0.0173209	179.02	306.539	352011	336983	215891	419223	263715	244544	201273	158095	309910	185837	141520	134407	184803	185067	185365	185364
M339T768			0.715312	1.64925	0.0969606	339.198	767.908	87184.9	373012	337816	464135	252985	297339	267710	277502	233195	96665	44370	179526	59594.2	232741	235703	237783
M603T208			1.6232	3.80952	0.130225	603.267	208.444	1.12683e+06	591632	67722.4	75788.2	355860	87125.3	76638.3	135502	108892	151124	54346.1	78548.5	143317	143317	144286	143317
M843T327			0.903423	0.577733	0.575661	842.746	326.762	467.557	637.305	1145.01	5516.02	448513	591846	3336.01	957979	850483	653.893	510.347	1241.75	5016.38	391128	391226	2246.49
M301T47			0.604417	1.59389	0.0268423	301.2	46.534	302869	439979	170134	187112	318412	312721	167305	173563	198412	209588	191084	146211	183444	173865	190688	174764
M167T153			1.05048	0.768806	0.187342	167.118	153.186	131741	168820	220626	202426	253962	228833	174228	359134	394950	168085	238336	234464	237456	237447	242408	239268
M340T28			0.944443	2.2268	0.404401	340.17	28.218	553590	557205	3017.46	2351.55	2957.37	792365	3955.42	3721.66	840398	3845.86	4605.84	1874.56	25158.7	32315.1	204372	204830
M452T291			0.873007	1.05529	0.811207	452.212	290.924	168985	176813	224067	386159	209225	225575	356150	146317	143918	205477	310019	156074	201336	201318	201331	205204
M79T531			0.492083	1.2047	0.391147	78.9589	530.917	346947	242007	240062	205571	211328	229611	202574	249691	193480	350286	36307.7	192474	249230	241900	249294	241316
M953T68			0.557486	0.933916	0.828621	952.581	68.005	133015	35592.5	328512	242689	348076	190686	100267	441254	259094	190624	182436	195369	45711	45012.9	45706.3	45016.1
M301T34_2			0.676782	1.71457	0.129418	301.164	33.8455	172534	348922	219120	544959	161643	201018	208075	5738.87	136741	232002	181400	197331	91382.6	13853.4	91003.2	18506.6
M229T440			0.999207	0.866977	0.162373	229.082	439.632	223257	252573	171564	192694	173766	181717	242439	295089	192459	204696	205213	239114	205084	203238	203853	203233
M140T160			0.316588	1.46233	0.102519	140.035	160.168	384886	298097	279006	176891	244178	141036	249742	224115	77430.2	209715	153327	127909	304868	315863	309640	304953
M204T120			0.956093	2.56878	0.06553	204.052	120.224	381065	431981	72349.1	580623	62421.7	296173	121805	34463.5	125914	256642	122683	48794.6	47502.7	53684.8	47154.6	53722
M215T273			0.131025	1.22947	0.370512	215.032	273.301	298905	198184	306131	138548	157212	293362	162676	104897	131866	340311	215932	176794	250214	250099	239588	239229
M297T36			1.23698	5.953	0.114722	297.136	36.3975	456904	356608	37749	70740.1	85263.9	1.13246e+06	99147.3	18878.7	145906	1998.31	73171.7	20333.9	169043	168637	168627	175547
M689T204			1.23264	0.713896	0.287434	689.349	204.252	194061	334877	53710.6	88582	124428	224092	151557	412761	239107	313719	152970	158315	258330	263644	267101	266992
M699T204			0.889437	0.933438	0.796197	699.378	203.874	183668	326365	103801	108691	294140	153764	113360	333640	239699	270825	126122	170243	185460	185072	183665	185460
M197T195_2			0.808363	0.76417	0.379026	197.093	195.059	136046	206084	223522	159758	195965	128070	38501.7	220382	431197	214428	139669	329137	157294	161600	161586	161592
M223T34_1			0.442293	1.12215	0.456976	223.027	33.9615	198474	280404	249147	151156	193881	207608	278643	140373	220891	152778	131757	216822	86361.8	87056.8	87806.8	87985.4
M569T126			0.7631	1.89029	0.0247658	569.261	125.693	393600	201674	104747	277033	353020	228312	125785	163760	208481	129585	89374.6	107429	176833	176692	192361	204196
M556T189_2			0.822457	0.903104	0.619985	556.258	188.815	220087	223733	140651	202530	237940	105753	189387	232154	143520	96264.9	294773	295909	223992	223856	223926	207096
M570T104			0.961302	1.74272	0.203698	570.264	103.885	553926	316620	78323.4	82207.1	224286	256035	96201.6	126888	157064	283735	156317	47058.4	228813	234166	234155	228887
M169T170_2			0.60914	0.952279	0.858337	169.036	170.198	134583	128746	393483	77711.2	210614	214780	245361	310383	206768	130861	150709	173964	411481	411336	404715	395263
M939T77			0.317752	1.46821	0.151085	938.559	76.644	175198	235190	108118	358292	197688	337263	97610.5	240219	228177	180887	74176.9	140475	49735.6	49748.4	50247.9	52868.7
M215T374			0.824531	0.981308	0.732775	215.139	374.234	199978	209101	172178	199551	190155	202064	204853	228850	200442	163745	212293	185187	166484	165618	166726	165637
M315T64			0.311799	1.54811	0.22066	315.179	64.0165	329933	260961	42415.4	146839	442684	209215	83230.2	96410.4	153877	199218	114502	277792	161928	183485	183413	131326
M246T390			0.555355	1.02529	0.887997	246.061	389.661	256313	247978	161997	191302	166351	135782	152249	292464	164245	165150	118347	238661	204244	207818	201857	207751
M203T440_1			0.854608	0.928129	0.415144	203.067	439.732	207905	229538	143682	176491	166644	173048	202980	240652	174647	175475	176025	212501	177076	177077	177077	184042
M613T140			0.755405	1.22996	0.35083	613.229	140.081	96623.4	139937	203782	365496	208241	229690	177875	156078	203453	114262	174268	185294	281693	281606	322624	281681
M948T128			1.0942	0.649236	0.137245	947.59	127.759	46660.5	46199.3	171471	227175	125268	269785	155942	275925	299940	203333	123432	306971	129397	129434	132288	130798
M560T422			0.905466	0.893396	0.275179	560.182	422.036	178118	185163	163947	135823	178233	218296	200516	157018	170915	178629	231613	247321	168214	166906	168210	167859
M478T154			0.840091	0.888911	0.624372	478.195	153.958	161591	133647	183515	243740	176713	113398	108484	139994	221260	100265	229924	339224	141789	142508	139943	142507
M319T215			1.08132	0.629904	0.122433	319.128	214.699	124486	219512	102178	91405.5	127323	162242	169916	342834	114148	111960	352964	221307	125780	125777	125760	120394
M79T559			0.388011	1.57575	0.433127	78.9589	558.67	135170	130822	120541	677780	110740	118960	106468	129701	83153.9	270634	114471	116778	112927	115325	114988	115324
M271T44_2			0.545453	1.05163	0.759721	271.226	43.757	171128	273368	202238	152089	117738	152484	207999	175015	139611	104508	212643	176789	169789	175351	183465	179834
M291T176			0.862959	1.86825	6.22319e-05	291.065	176.154	211777	201807	183046	238608	259059	262888	131635	102583	160880	109060	114997	107294	196339	200128	193501	198863
M136T97			0.625829	1.90173	0.0674825	135.97	97.0795	402762	141256	319267	112955	262070	123495	64380.5	137854	196604	124765	112425	80060.7	23761	123290	131077	120391
M628T86			0.412421	0.814429	0.804197	628.239	86.2075	90510.4	5285.35	219019	406241	171982	33140.7	30031.1	57314.8	806879	52139.9	56604.8	134242	81613.8	98750.8	83245	95144.5
M689T193			1.42753	0.025908	0.293042	689.268	192.801	7664.83	8688.08	6982.4	12253.5	9032.09	7473.13	1.79988e+06	171000	10734.9	10330	11110.9	7672	25470.5	30000.2	359832	359995
M66T33			0.74713	1.62867	0.191966	66.0099	32.841	53906.7	91023.7	266487	350291	269509	226977	132648	117415	288593	49994.4	75249.5	108627	205130	210865	204249	204281
M210T156			0.0775274	1.34746	0.32131	210.051	156.435	330818	131155	246726	101020	235915	110477	248441	91682.7	95336.2	210985	75856.9	135689	190983	260129	260863	260179
M185T440_2			1.02961	0.617862	0.224953	185.091	439.777	157968	176173	85335	92351.6	111181	138511	103274	494798	167951	150194	139298	176995	220160	188458	219965	188442
M252T150			0.75893	2.03075	0.18959	252.073	149.685	88491	144641	118172	588820	103486	287648	108023	94293.3	162607	76528	92847.7	121252	152000	125064	124802	127163
M561T360			0.860573	2.07966	0.00347293	561.103	360.044	232380	315249	116687	195890	228358	245067	150465	142900	66355.2	114006	99977.9	67568.6	58927.5	58930.3	60372.3	59664.6
M465T35_2			1.52282	18.3702	0.350351	465.261	34.735	11383.3	9565.86	1.79263e+06	7140.7	12825.5	12689.9	15873.9	15257.5	16542.6	11210.5	18248.3	23368.7	11621.2	11608.1	11572.9	9117.3
M302T178_1			0.371035	1.22194	0.0236307	301.98	177.959	168127	169060	172628	173245	169595	210887	107579	131790	152380	149383	181606	147629	145134	161711	143580	162897
M671T40			0.709691	1.49881	0.291056	671.233	40.2655	72333.1	103719	213979	409882	207610	139331	82809.7	76084.2	238929	61595.8	121819	183940	242091	244395	242851	247002
M302T105			1.165	0.646241	0.138015	302.203	104.531	259652	190832	30006.1	49318.1	138402	82345.1	179590	224558	125169	275813	147825	208461	128591	127131	128589	128237
M207T100			1.06484	0.733568	0.492868	207.05	100.097	287285	274116	77003.2	17919	46794.6	95481.2	200233	321807	86970.1	320955	87983	70701.8	144981	146589	146581	138387
M185T384			0.952675	0.814616	0.106682	185.092	384.448	158050	152675	117211	123696	136530	157642	133977	221484	210616	195543	134149	142515	158675	158710	153026	158674
M375T126			0.913531	0.632676	0.49116	375.264	125.738	145298	299928	48883.1	87371.3	106186	41970.6	108881	641538	41926.5	126085	103179	131647	169769	159115	156928	188141
M398T404			0.80753	0.888995	0.234203	398.128	403.666	174917	115479	135605	114128	158694	177304	160440	149431	144195	199872	177618	153969	144559	142625	142597	150916
M678T398			0.299997	1.46156	0.0258943	678.256	397.899	142476	228340	213425	123891	190884	201371	113107	114044	186052	121551	79807.7	138325	157673	152747	151669	151639
M414T399			0.52424	1.08911	0.491858	414.123	399.136	115666	129935	193352	131300	201761	190061	156286	189125	129840	133046	128553	146511	179055	178716	177275	179057
M275T449			0.902343	0.795368	0.124996	275.069	449.172	131412	145477	85952.9	167114	144505	129906	146470	228028	121440	129366	186548	199464	139858	137253	137248	137846
M806T59			0.8484	0.756531	0.205818	805.51	59.431	73496	134099	135983	175231	48173.4	212038	188444	246060	177651	154456	115348	147767	154269	154240	154177	160976
M231T412			0.658277	0.97101	0.854407	231.097	411.627	187749	232056	109449	108318	126936	124042	159508	171827	194987	131368	130731	126658	130621	127910	127915	127898
M728T42_1			0.97345	0.670942	0.123791	727.534	42.451	58824.3	93396.9	76335.9	179095	219058	93571.5	136113	262433	179889	231960	118133	145009	126551	119791	126559	126572
M209T354			0.686245	1.00692	0.849327	209.003	354.165	159708	132565	150016	149829	146319	155603	159079	154255	148010	144769	148571	133209	131764	131799	110670	131671
M317T373			0.830697	0.81094	0.257686	317.053	372.978	119996	175057	62415.3	164682	149689	125257	179779	243108	141672	96959.9	170483	150927	138085	137698	140934	137704
M163T89			0.881164	2.26543	0.00335272	163.025	88.722	253228	95431.4	158461	197679	249580	279608	136211	93679.4	76500.9	82649.3	90062.3	65601.1	160370	162260	166056	163526
M397T308			0.437447	1.32041	0.0472848	397.132	307.983	107071	146964	181392	169313	194784	210786	133596	104779	169542	128918	103309	125001	121183	113776	113829	121100
M315T127			0.881057	3.17343	0.0866905	315.179	126.927	392798	197056	65107.4	47551.5	527952	113525	62132.9	47250	53954.7	115932	36491.5	107752	231259	154434	231169	231228
M657T355_1			0.848407	0.89911	0.000526927	656.994	354.673	138601	139170	132176	141154	140542	140725	164312	148175	153181	151093	160968	148039	153921	153915	154137	155451
M303T109_2			0.512864	1.03974	0.737278	303.215	108.751	173622	149531	130405	98059.7	174349	168303	135585	164636	181143	105742	145644	127343	119130	110166	119140	116892
M127T354			0.850822	0.890534	0.122768	127.001	353.516	98230.2	151937	150134	151268	153108	121513	164428	145445	152780	142594	163480	159020	136171	116081	137073	128477
M718T126			1.04259	0.351351	0.266134	718.471	126.409	19293.4	38857	20411.3	59087.4	230103	87668	268947	32727.9	151105	756847	42840	43730.8	23034	24103	24163.7	18882.7
M739T355_1			0.890862	0.865061	0.000320036	738.997	354.691	133928	134623	131281	135017	134929	141244	173219	151824	152204	148298	159414	152572	153535	151246	151254	151900
M359T179			0.563567	0.96894	0.901545	358.978	178.536	152923	86185.6	192216	126409	135143	166224	112937	71474	74316.5	240221	254697	132994	154223	163724	124854	163865
M137T33			0.664859	1.47498	0.284757	137.01	32.834	40826.1	73195.1	206685	288639	241264	180138	146846	95717.7	243144	43191.6	69493.9	100427	158596	158608	154297	157059
M968T35_1			0.419093	1.60772	0.231726	967.542	34.886	38908.9	78876	105416	290159	339417	196458	68113.5	120834	148469	150444	60067.9	104693	96409	92634.4	96398.7	96404.5
M477T374			0.728153	1.90012	0.012156	477.167	373.618	228116	264645	98727.3	151325	161482	207689	144270	95514.6	89009.8	138210	64903.1	53309.8	124780	126788	127216	127211
M223T374			0.442396	1.12554	0.130306	223.108	373.808	151269	155163	120238	158748	160321	152755	139610	160239	138328	110483	140947	108667	141919	127718	124541	124284
M567T68			0.920971	2.31276	0.0804687	567.245	67.6845	442020	184536	68099.1	74344.7	206202	201049	74513.7	94605.9	77054.7	149453	67590.4	45373.4	47467.3	50039.7	50979.4	50986.7
M257T143			0.711917	1.72258	0.179599	257.043	142.635	330440	322708	56092.5	126656	99086.7	124584	106218	107021	49691.8	170238	108792	73145.5	82871.3	84989.9	82866.6	82870.9
M496T189			0.806519	0.833578	0.38738	496.236	189.015	144426	152349	94977.7	140344	160415	66648.3	203572	153999	98990.4	65537.2	193862	194763	138544	138486	134349	134277
M957T35			1.10525	0.621382	0.133264	956.527	34.703	47839	69015.1	109090	135378	157333	119638	318203	119290	88054	128714	237789	135163	152592	146041	152870	122670
M587T106			1.16941	3.09886	0.133678	587.258	105.915	591123	245966	29346	35216.6	193048	151435	33335.2	86479.8	70498.8	142739	31063	38011	54752.9	50739.9	52354.9	50702.7
M555T398			0.482422	1.53635	0.0158182	555.228	398.172	164768	242322	130001	149273	140516	171517	94313.1	123006	153207	116644	81349.4	81327.5	86039.4	85378.2	84768.6	86047.3
M575T354_1			0.805802	0.908636	0.00293476	574.991	354.048	128712	131593	126068	128298	129996	135996	155008	136473	138527	136166	147012	145973	143505	142212	144006	142735
M549T44			0.490123	1.14874	0.545708	549.325	44.448	202942	215150	57732.1	105486	171302	122289	107709	210593	121813	99041.5	114012	108452	197158	194503	194501	194504
M764T129			1.2576	0.168378	0.233904	764.467	128.64	30826.4	36771.1	19917.3	50504.7	31839.4	64622.8	104203	89206.5	69629.7	992336	52874.2	84339.3	35979.2	37273.4	36982.6	37274.2
M421T402			0.802672	0.627168	0.53377	421.18	401.76	91745	109017	12014.9	114058	132259	166701	81236.3	613260	6674.72	207707	56922.3	32010.4	284211	301491	284194	284191
M153T216			0.670597	1.64228	0.0115599	153.041	215.95	116411	126073	234152	210409	164934	157026	128990	121142	122534	76967.8	84295.1	80462.9	142576	143201	140381	143197
M283T459			0.237708	1.27333	0.167609	283.103	458.766	166499	222524	110037	154833	129843	121968	102202	187654	105033	103821	97765.9	114811	120365	119230	119545	119207
M465T178			0.188834	1.16869	0.423586	464.983	178.379	144155	109192	144011	147304	140463	184639	78672.2	197449	72207.7	133664	77915.8	184316	74934.5	75075.4	78931.9	83702.2
M821T355_1			0.873074	0.847825	0.000607907	821	354.709	125879	124548	113837	120719	122462	131051	163540	140129	138333	141039	146388	141619	139949	140079	139942	142081
M275T31_1			0.158522	1.32999	0.770202	275.169	30.645	32313.8	44388.7	77906.8	682153	16693.6	54578.5	51403.6	38088.4	20754.7	438749	44985.7	88755.1	10668.5	12606.8	13318	13985.7
M553T142			0.437425	1.04424	0.714851	553.265	141.829	156746	120571	123668	147230	136249	127706	162194	167717	97651.6	132334	136968	80896	179884	179993	178470	179994
M651T193			0.580735	1.98481	0.0197637	651.357	193.037	163412	244900	106915	111128	238146	187727	22384.3	84882.4	152749	63340.7	70864.1	135920	174734	175810	175038	174801
M299T75			1.23943	0.189766	0.112328	299.22	74.727	4617.15	3985.92	2123.12	224994	7153.47	4238.04	6623.2	6803.44	416375	426832	6846.54	438712	56400.3	305440	304674	67557.3
M183T394			0.588033	0.972291	0.794086	183.113	393.807	129188	157704	115845	107296	129618	122874	105137	150988	166003	121423	94084.1	146621	124033	121744	121105	121106
M187T81			0.904043	0.815732	0.333734	187.036	80.952	54203.1	68687.3	136643	104824	190064	136931	153185	122418	114126	98852.7	154750	204191	151743	158610	158596	156875
M300T178			0.238906	1.15014	0.598618	299.984	178.054	141399	151023	144529	143075	64992.4	170352	103463	145094	53642.1	249065	76196.5	81474.5	88277.6	92218.4	89333	86154.8
M926T69			0.982086	0.574942	0.0636358	925.557	69.4445	91009.5	16883.2	90700.4	130358	124288	102930	70088.6	197608	275947	149933	140296	133477	31492.9	27721.8	27740.7	28534.5
M339T473_1			0.985161	0.665178	0.0967629	338.543	473.308	78699.3	82161.9	71808.8	216893	82792.9	76025.4	204213	151478	113762	122804	192574	129783	120396	122517	123567	123541
M830T43			0.946251	2.55731	0.00862757	829.565	43.4725	109268	95369.9	275423	130316	279070	205357	89196.7	75872.2	64117.3	74402.6	72382.1	52137	109637	107695	109643	108215
M719T161			0.437748	1.81509	0.0712431	719.483	161.385	150491	81428.2	69976.3	228134	255870	194958	39355.8	69903	116694	158345	48714.8	107377	53305.1	78486.7	78847.9	73858.4
M375T46			0.370007	1.1054	0.735032	375.264	46.425	159112	153982	130605	115863	206535	32414	87760.7	247005	86455.5	146526	89451.7	65172.4	58392.9	57073.3	58397.8	51974.8
M233T32			0.667943	0.879436	0.310042	233.154	32.236	104675	106506	160294	86196.2	117540	134511	113023	136766	166631	129160	99409.1	162029	137633	153612	144615	137624
M386T444			0.679278	1.55421	0.162486	386.03	443.862	66558.5	76039.8	132078	279591	194126	161282	97210.3	63884.7	140278	50640.5	93564.1	139718	90495.2	88602	89145.4	88609.2
M354T331_1			0.683039	0.498822	0.538774	353.852	331.117	1124.99	2390.91	2195.2	1721.34	2154.68	483607	2717.9	494132	480097	3888.34	4452.56	3430.33	192763	19120.1	22981.6	192552
M192T108			0.918753	0.759944	0.395022	192.052	108.008	25089.4	48332.4	212013	64984.1	173842	114375	215272	162828	104297	53201.1	143138	161636	272272	266180	265974	287126
M211T163			1.02955	0.0537798	0.354557	211.055	162.761	19865.4	13595.6	12218.1	8417.81	13596.1	7420.85	7649.38	4880.9	1.36721e+06	7101.2	3025.81	6820.46	10036.9	11687.8	10000.4	10749.8
M739T199			0.368334	1.48012	0.178701	739.41	199.072	230559	138229	59529.8	56873.9	151954	235814	89590.2	105113	91781.6	126607	83363	93333.4	88069.8	87600.3	88070.2	88070.5
M865T399			0.458116	1.34635	0.24082	865.279	399.479	67826.1	89711.8	233536	90920	179014	174277	121301	134971	108855	82610.4	66403.8	106264	169375	172837	172854	171707
M643T360			0.725044	2.09424	0.00757703	643.106	360.003	165318	247989	79895.9	136709	158713	192057	112014	110487	47017.4	80251.4	67187.9	51317.6	38886.8	36727.7	38388.1	38864.2
M903T355_1			0.85052	0.831327	5.79485e-05	903.002	354.733	111305	107613	105554	107773	108126	116501	143635	132646	129528	123364	134913	126063	124675	124544	124928	126364
M345T353			0.698604	0.951062	0.0347891	345.013	353.364	120352	117448	115443	113661	116040	121495	132669	117531	121319	121927	126037	121204	122297	121880	124431	121882
M247T179			0.73819	0.732044	0.224461	246.981	179.022	102917	82335.7	106891	86884.7	103719	127195	54226.5	169532	185590	193583	47721.4	182550	111959	151202	151126	151271
M947T355			0.860102	0.817757	4.95167e-05	947.029	354.76	111356	109053	104937	103929	104533	115397	141443	130354	126235	125148	141772	128933	129965	129172	129169	129960
M388T448			0.908124	0.713559	0.0332655	388.169	447.526	96827.5	81818.1	82908.9	115840	108413	109342	182095	124577	100419	142210	182314	102444	118441	117200	116330	116325
M136T768			0.403858	1.62993	0.0225694	135.97	768.427	129357	194511	116532	188247	98662.5	150575	121054	121509	41136.3	107629	58009.2	89264.2	98566.3	98717	12820.2	98416.5
M250T433			0.897562	0.736161	0.0328649	250.092	433.137	129094	80121.6	83059.5	117722	93842.3	95765.5	182299	102631	110338	129677	156579	132980	112875	113939	112870	115148
M199T227			0.739869	0.799947	0.14054	199.071	226.941	92033.9	107380	117071	117951	86079.5	107164	87822.3	113570	160393	128857	104479	189530	93539.1	93539.2	92948.2	93183.7
M170T352			0.965313	0.708104	0.00147753	170.043	352.043	80217.3	83831.6	94006.8	119589	93201.1	113623	152472	123786	116881	151688	128980	151592	129406	124621	129412	129409
M478T191			0.666379	0.89267	0.482515	478.195	190.63	135912	91782.2	98573.4	160059	106864	71575.4	93680.2	100649	144484	94614.8	147373	163893	102944	102964	102911	109653
M159T325			0.226802	1.27442	0.823009	158.969	325.478	406899	4504.19	3979.62	350823	6669.97	7936.57	567175	10144.6	12750.4	6097.11	10423.9	6090.43	7206.57	6739	7689.29	6912.23
M411T178			0.9115	0.736534	0.00211951	410.982	178.054	87407.8	89398.1	109776	99426.5	101986	102715	166389	134172	116915	138173	134360	112004	85571.9	95640.7	88404	95633.5
M803T45			1.01155	0.46129	0.150428	803.496	44.6815	67415.2	72604.4	53880.7	128841	58300.4	55675.9	365700	136905	106822	43003.3	260446	33853.6	72571.1	76789.4	76370.8	53382.4
M241T330			0.980189	0.686839	0.000143501	240.951	329.757	98454.2	101235	86814.3	86128.3	92479.5	97439.3	106312	152729	140909	146990	141081	131023	119236	119234	118929	118931
M192T120			1.08108	0.5613	0.107822	192.051	119.755	7611.45	44043.7	190658	34126.8	121290	98717.1	201111	170485	110563	46210.4	163283	192807	425730	419771	437915	410899
M610T516			0.606383	0.840618	0.445581	610.11	516.462	130069	92804.8	72826.4	149789	81318	100485	114203	54563.1	188065	187879	93214	108302	103148	105157	104566	105147
M434T34			0.308866	1.53577	0.114637	434.264	34.2825	151837	126759	168459	125443	107708	151383	8549.47	132748	115993	134198	6282.17	143710	132927	134725	133440	132863
M850T464_2			0.696518	1.97524	0.040902	850.221	463.853	92814.1	77527.5	238839	245359	107649	144546	68768.5	89029	76559.6	117205	46441.2	61047	184012	184568	187424	184998
M395T40			1.50856	0.0428688	0.110118	395.314	40.398	2665.89	20643.4	4942.23	5023.99	8358.05	14194.2	677336	13276.8	29917.2	40756.4	489384	51622.9	88529.8	92077	91606.7	90672.2
M491T178			0.602484	0.918168	0.549907	491.486	177.901	132928	101640	80574.2	113341	118419	100489	87847.9	76233.9	100127	142589	156963	141330	79856.8	88599.5	78822.2	88498.9
M759T44			0.868535	0.342859	0.294418	759.477	44.2535	18369.1	174740	72765.2	20266.1	36023.1	23129.5	35790.5	7711.12	7729.32	538127	396461	21281.1	227964	228500	69380.8	228668
M697T193			0.751976	2.42472	0.00321594	697.362	192.598	197799	205037	113407	150847	178471	109699	13070.3	57658.8	124674	40300.9	48957.6	109306	162902	165624	162901	163371
M491T44			0.851654	0.720438	0.279276	491.319	44.448	164887	133796	52180	57535.8	81796.1	74529	93832.3	259012	119733	108561	91159.2	111563	118979	118983	119812	119816
M144T83			0.938666	0.482353	0.472653	144.044	82.6	65909.8	4708.28	12418.1	9882.7	330096	15635.9	5803.2	391257	5285.69	483940	9076.85	14034.9	19405.5	21120.9	39232.1	21462.5
M784T425			0.744377	0.878033	0.102399	784.147	424.663	103191	101610	79637.4	110956	102268	131954	110351	134112	105029	121964	120589	125031	93595.3	94190.5	92926.5	94195.6
M196T286			0.598105	1.77692	0.00169587	196.047	286.262	134772	176703	131449	102751	131255	180287	91877.8	96452	81889.9	99782.6	61915.4	50498.8	99141.9	97619.3	99143	98792.9
M142T283			0.640036	0.861668	0.57518	142.05	283.221	130974	117416	122924	71872.7	131232	45113.2	219393	41141.6	128315	79975	135977	114190	61654.1	59819.6	59822.7	59809
M549T91			0.185971	1.41101	0.204125	549.325	90.686	97283.7	169537	37796.1	130894	213856	133309	75925.6	147902	116368	67389.7	77165.8	69940.7	125813	125479	150788	125409
M348T400			0.52214	1.1284	0.298687	348.118	400.127	93984.1	86216.5	111478	152527	131475	130192	131296	101916	94480.2	98310	114182	85367.4	108009	105730	105741	106551
M311T799			0.559132	0.71749	0.50511	311.166	799.46	119848	71725.6	94932.9	87402.8	94684.1	86045.5	153993	377250	71231.1	76732.9	39521.9	54298.6	92223.7	98454.9	81563.7	81190
M61T466			0.655767	0.844413	0.306211	60.9933	466.162	116185	106541	95225.5	90839.7	104753	92403.9	116494	105197	107174	201545	95655.8	91530.8	94648.3	95068.2	95071.3	93828.1
M653T361			0.571933	1.81722	0.00401422	653.179	361.334	145172	114722	102191	181493	169801	130751	77709.4	131750	64012.1	71451.7	67845.3	51749	76628.1	77986.1	77071.8	76630.8
M308T435			0.955887	0.483361	0.129346	308.097	434.985	99539	87166.7	37485	71842.1	53880.3	76305.4	119184	292843	6156.67	258839	137071	67688.9	156932	148030	155296	156917
M821T37			0.286119	1.90484	0.497579	821.471	37.41	258472	9108.51	7204.48	13491.4	11508.6	557434	60371.7	191819	22263.3	21275.4	120993	33300.1	13631.5	11172.2	11462.3	11344.8
M985T355_2			0.828822	0.807915	0.000499904	985.005	354.733	94790.5	101424	92146	92783	96150.6	106577	135816	119627	113795	110179	128073	115199	114297	113130	114296	113783
M404T455_1			0.367979	1.13642	0.294083	403.553	455.496	99338.2	114786	119672	86558.7	123443	151182	110996	110047	58575.3	113894	110832	107209	108853	105955	105956	105956
M314T366			0.647501	1.02162	0.863593	314.112	365.55	92364.7	76421.5	114799	142948	108595	124879	139900	84487.6	96939.3	95218.9	130803	98688.7	109228	109820	109453	110663
M141T440_1			0.66628	0.910884	0.324124	141.066	439.688	116217	131733	83036.3	101305	92268	96178.6	117906	141254	98372.4	102922	101932	119080	98381	100651	101495	101492
M501T368			0.968351	2.81281	1.21548e-05	501.143	368.044	132034	179677	186014	166895	156770	138028	38323.5	54348.7	74516	93961.4	36883.9	43055.5	133376	127403	127417	127411
M119T467_1			0.761196	2.52747	0.0194555	119.017	467.375	103975	262165	105058	252147	104218	103510	87955.4	94203.9	47282.2	53360.9	33932.3	51646.8	125234	107964	107946	108279
M471T298			0.608239	0.970652	0.832678	471.145	297.55	86537.2	99175	99035.6	153473	104660	95859.8	140497	62999.4	120766	114927	125222	93641.7	94914.4	95602.1	96129.5	95206.7
M409T329			0.961012	0.690514	2.11308e-06	408.908	329.16	90748.1	96278.1	79680.2	80692	87092.5	92574	130967	138524	122754	130041	123215	117794	106695	107012	106531	106531
M97T514			0.597636	0.940239	0.450543	96.9693	513.71	107179	107566	105718	93364.4	106947	102053	113460	128846	76869	131605	104988	106645	110406	110420	108877	109553
M196T216			0.783411	2.08836	0.00423757	196.047	215.95	96324.1	103726	209641	191984	140462	126770	90235.8	78491.5	89871.5	52659.4	53910.3	50902.3	111062	110522	109381	110120
M288T271			0.339958	1.56123	0.0344345	288.155	270.548	152277	145751	114975	51805.3	148219	166249	85287	113000	64322.3	94072	87626.9	54833	96729.6	95340.1	97497.5	95361.6
M481T154			0.212566	1.05398	0.879759	481.254	153.839	52339.4	79990.3	67017.6	128555	141782	186290	78464.2	247342	73722.2	100635	62301.4	59914.1	88699	89842.2	88530.9	89857.6
M466T280			0.432035	1.53088	0.00207926	466.228	280.127	108155	110546	157671	148914	120339	124798	79511.4	99991.5	82304.8	101950	84136.7	55359.7	110571	109868	108380	110568
M314T508			0.417549	1.5203	0.00297865	314	507.807	99910.3	163383	139974	122899	127635	113814	103175	55488.1	85242.2	90588.1	93815.6	76601.3	97396.6	99520.2	99529.7	99529.2
M665T366_2			0.615565	1.50185	0.0909585	665.255	365.985	89820.3	95086.5	128496	204312	108302	135179	131935	51820.9	65879.8	67263	129861	60078.4	127863	127469	156460	127582
M513T187			0.890604	3.96559	0.0559576	513.244	187.244	233127	110470	46280.9	90742.2	416302	110396	12114.6	60081.8	46468.1	111453	15737.4	8159.62	64101.8	97452.5	97588.2	97474.5
M347T367			0.777812	2.24369	0.0709639	347.179	366.812	204882	202198	14639.4	109716	153075	186729	27905.8	95952	1253.83	179143	52996.7	31055	95785.9	95273.9	97174.4	95267.8
M601T191			0.836162	2.39249	0.24444	601.251	191.07	457971	73344.1	24719.6	35289	206372	89190.7	27494.9	64400.1	103889	119680	20347.4	34883.7	121995	109664	105224	108159
M58T25			0.682929	0.927457	0.390756	57.9766	24.902	83297	95129.4	85357.1	118632	117674	103193	119247	121037	95906.8	84379.4	118443	111457	111721	117282	117261	117256
M412T179			0.249446	1.17925	0.260074	411.98	178.536	121965	132145	92038.4	69949.6	110485	151607	119909	102703	64258.3	82862.4	95941.1	109426	90752.6	85853.8	88709	115365
M583T122			0.599498	1.81219	0.213542	583.24	121.528	287512	106099	16690.7	43270.4	133322	219550	74342.1	80399.6	46230.4	147268	64746.8	32024.1	86863.9	91052.2	91343	86928.9
M483T122			0.621636	2.11487	0.0679273	483.269	122.03	260119	90942.8	157576	39619.6	205601	83539.3	54167.5	90282.8	79965.1	97199.3	21193.3	53149.3	120633	185916	185917	185457
M118T440			0.696332	0.85816	0.161282	118.05	439.688	105362	123376	79508.9	89185.9	82238.1	88742.9	118485	142634	92685.2	93821.7	99793.2	114943	92804	92797.9	95810.4	92790
M337T24			0.685156	0.690984	0.426262	337.21	24.07	62728.5	2791.12	59890.6	128322	44659.3	199988	217649	39306.8	233964	75942	99082	55315.9	82308.6	75269.2	75350.2	75324
M327T179			0.703085	0.855038	0.0690113	327.484	178.847	87600.6	92021.9	92868.5	95384.5	98091.1	94290.8	125408	128483	100571	120199	80175.5	100406	78976.3	86070.9	85706.1	85994.8
M274T100			0.38852	0.989152	0.9688	274.092	99.6495	121940	129047	53127.8	130959	116330	50396	123099	188882	27353.3	119372	71578.9	78115.5	93073.7	70992.9	71266.4	70607.4
M836T179_3			0.966936	0.634376	5.26256e-06	836.007	178.721	82225.4	72654.1	97321.1	71767.5	77098.2	67813.7	111346	126478	126150	131112	123492	120543	78545.6	78567.5	77535.1	71455.5
M762T43			0.29253	1.26929	0.106841	762.498	43.48	89625.4	85209.7	139956	95255.3	157119	104983	92236.2	101600	80600	97281.4	95106.5	62723.8	106566	105292	106578	105104
M898T92			0.840151	0.550041	0.345035	897.53	92.122	82967.9	63601.9	60864.5	34096.1	107788	76220.4	51534.8	224957	38121.1	375920	36891	46225.3	65900.9	68733.1	70204.5	71092.4
M699T185			1.1685	80.6837	0.11979	699.449	185.209	708.152	2574.7	278719	179855	716854	1933.74	2071.64	3676.5	2031.46	3329.78	1667.5	1856.1	826.065	825.668	890.084	842.645
M676T384			0.984986	0.449416	0.0345298	676.223	383.874	70179.2	67991.9	63340.5	81482.3	28704.7	55386.4	146227	243607	192814	109532	55986.8	68637.1	87000	84964.1	85787.8	84965.7
M146T295			0.164323	1.43779	0.113698	146.045	294.587	85984.2	124000	122799	51121.8	179888	134375	50058.2	116674	80910	87182.5	58582.8	92175.8	100257	100252	100264	97623.1
M777T44			0.888214	0.712926	0.00105333	777.48	44.219	95748.7	78852.4	63074	73877.1	100384	79549.5	114207	119883	117217	129368	112879	95838.3	76287.8	76832.1	77751.4	78895
M241T44			0.771725	0.782685	0.250301	241.18	44.019	143656	124591	27469.7	55884.4	104755	60444.4	113091	119860	136971	98259.6	98054.1	94056.3	122659	117193	116430	119039
M511T123			0.997562	3.34483	0.0125099	511.228	122.882	270062	157571	55660.8	95117	179328	148234	16290.1	32796.3	68413.5	122046	14094.9	17216.3	68956.7	87093.1	68803.4	68961.3
M515T35			0.848681	0.560614	0.0926355	515.335	35.005	27837.5	46648.6	142471	49438.4	91143	65199.3	187349	195844	140288	50662.1	68992.4	110927	164182	169154	169204	169214
M290T43			0.202741	1.29006	0.160957	290.088	43.0365	155512	127267	97191.6	74584.3	98481.9	109339	83871.1	59764.7	86031.4	49423.4	126384	107971	74725.5	74281.1	78565.6	74311.9
M785T330			0.891427	0.714272	1.06911e-05	784.784	330.413	87652.5	86683.5	69036.6	77428.5	79373.2	86986.6	110060	117356	114118	124617	108565	107321	94734.3	95916.3	94734.3	95204.6
M427T354			0.647593	0.931897	0.0391138	427.015	353.995	94311.3	93892.9	89777.1	95581.4	91668	93248.2	110932	96618.3	92452	95713.8	104305	99271.9	100045	100045	99962.1	99724.5
M175T76			0.784861	2.74088	0.0127246	175.062	75.928	99682.2	152541	84070.1	274538	88463.5	145555	51211.6	63072.9	61908.4	49166.7	45319.6	37561.2	74580.2	74413.8	77908.9	78129.9
M257T46			0.96032	0.631845	0.0713149	257.174	46.2815	111444	130763	13954	41749.4	87240.8	60193.6	81522.4	146363	120245	151464	88073.3	117165	87624.4	83742.1	83770	93783.2
M628T46			0.50928	1.35689	0.318444	628.238	46.329	39624.3	80847.9	99088.8	185213	87850.7	167778	88783.4	32868.7	140831	50428	72095	101697	130165	130315	127702	129398
M115T427_1			0.386941	1.11269	0.505862	115.003	427.298	82318.7	117199	80425.8	77498.3	107239	137258	118097	106571	54820.8	61326.4	111031	89128.1	87602.5	89864.5	89056.1	89871.7
M87T100			0.780484	0.705559	0.303281	87.0085	100.067	133009	132331	61198.5	29542.3	50888.7	64798.8	107291	155793	47548	207040	67781.7	83191.3	91091.6	87866.4	87878.1	87883.3
M325T806			0.557715	1.49673	0.0293811	325.182	805.991	91561.6	69247.8	129804	145676	110841	131210	67367.5	69241.9	68208.5	53604.7	118507	76283.9	71870.3	66752.7	67044.7	69235.9
M747T36_2			0.880144	5.82827	0.276516	747.475	36.3055	702943	7893.11	235834	6501	6786.38	5568.3	18079.5	108333	6540.96	9535.38	12737.2	10436.6	6295.46	6297.68	6818.49	6299.04
M952T145			0.817385	2.69171	0.0358281	951.58	145.206	43338.8	59398.4	138229	143511	283796	156010	55256.7	18524.5	58737.7	54248.1	63302.2	56161.5	83839.5	83868.5	76340.2	83857.7
M729T220			0.75622	1.99964	0.125988	729.389	220.333	202134	242337	29836	48516.6	138009	92633.4	16012.3	105720	106985	55580	45955.2	46547.9	83873.3	81613	83871.8	83139
M277T33			0.368439	1.01415	0.925916	277.165	32.829	83557.9	80493.5	145379	86765.9	81405.7	91487.1	100115	96512.7	133000	88545.7	67857	75119.3	86940.7	86909	95418.8	86862.6
M654T205			0.901384	0.553348	0.0598994	654.374	204.891	67925.2	90533.8	33795.5	79407.9	60329.5	68164.4	86074.2	223321	108908	118466	48037.2	138349	45740.1	45679.8	22310.2	22848
M315T103			0.938345	3.51707	0.097177	315.179	102.609	307229	323048	22718.1	28809.6	137540	48540.8	47577.6	48008	33926.9	40845.3	35849.3	40556.7	68857.2	68740.1	71317.7	75921.3
M217T59			0.38931	0.985887	0.947768	217.041	58.7605	140159	46699.1	127602	59869.3	109600	69127.1	91769	74192.8	51884.3	135297	103762	104070	25984.6	24010.7	25998.1	25455
M228T394_2			0.522412	0.965337	0.731657	228.106	393.807	86834.6	114390	78247.3	84840	98634.6	82114.9	75058.5	104558	120415	89380.6	73582.6	101639	86770.5	85557.9	85540.4	90447.8
M317T42			0.858123	0.677841	0.00456526	317.112	41.761	71600.5	85133.3	65931.8	58337.7	86605.2	78368.8	100237	128820	86267.4	86894.6	123965	131753	109348	105024	105977	105045
M927T331			0.899869	0.677074	7.24176e-06	926.787	331.079	77123	82098	65123.9	69016.3	71314.1	78246.9	101126	117554	111734	118126	105459	100172	89947.2	89693	89948.3	89535.1
M709T77_1			0.873708	0.526237	0.105413	709.381	77.2785	66924.9	108439	26150.4	55912.2	44282.2	74899.3	82584.6	80469.8	84838.2	265287	112310	90171.9	47466.8	47501.2	47505.9	51422.3
M489T23			0.736535	0.730743	0.0739536	489.285	22.6735	83332.5	78433.6	65238.8	90322.3	80954.4	59107.3	112166	150637	126779	93433.7	82949.9	59956.6	47566.8	47854.9	47601	5240.69
M880T355_1			0.946835	0.606036	6.63088e-05	879.543	355.348	69170	70584.2	60479.1	63868.6	67331.9	77343.9	138720	111561	99634.9	102851	122231	99512.8	89706.7	90452.6	91825.3	91167.9
M719T194			0.818924	2.79042	0.000834287	719.483	193.733	115035	97199	85066.7	162453	181415	156085	26984.7	43944.8	78954.5	55397.6	22752.6	57676.8	61085	64637.2	59018.1	65823.2
M302T409			0.189399	1.26723	0.439499	302.134	409.178	97230.3	106140	67445.4	137146	121500	69436.5	29868.7	88518	184486	77326.5	25695	66709.3	69557.5	70612.1	69108.9	69111.4
M527T55			0.925968	0.429946	0.0323548	527.25	55.0265	38111.5	38080.1	58869	73863.3	55260.2	57525	152287	155266	234775	77381.1	76390.6	52155.8	206636	195719	195699	198253
M239T32			0.520164	1.07376	0.784742	239.059	32.198	51643.5	75019.1	191324	68393.5	76598.3	90196.5	131241	68324	82483.8	70111	85922.6	77093.1	71008.9	68667.3	68509	71081.6
M548T23			1.32641	0.0286295	0.114668	548.368	23.4	3372.82	8391.07	5030.3	6606.36	5440.3	883.103	596947	6121.75	13814.9	53972.3	318728	48645.8	81651.5	77783.3	82772.2	82729.7
M310T35			1.09023	0.313822	0.220581	310.281	35.4475	11521.2	28623.6	32663.5	96524	47457.8	38133.1	419373	12436.9	22883.9	31089.5	278542	47991.4	67492.4	69745	68086.1	67492.8
M725T360			0.593234	2.08983	0.0160276	725.109	359.938	119427	196589	53285.5	96027.3	113817	142243	88796.5	78830.7	32073.5	60232.8	50914.6	34342.1	25662.9	25295.9	25522	25769
M493T354			0.653569	0.902208	0.00365217	492.987	354.046	86149.3	84673.9	79717.5	82175.7	87563.2	85527	102297	89260	89980.7	93580.5	96364.3	89149.7	92452	90768.3	91988.9	92454.5
M334T352			0.888941	0.656505	0.00061323	334.047	352.043	56777.7	62495.4	67848.7	84412.7	65754.5	84207.2	122388	92105.5	88445.7	119543	105190	114359	97895.6	97509.5	97507.7	97730.8
M119T434			0.438277	1.0122	0.942585	119.016	433.918	92774.1	91673.4	84430.7	87017.5	87060.6	90716.4	73806.5	30984.8	72013.2	118727	121759	109948	78684.6	78764.3	78646.2	60356.2
M715T194			0.320751	1.04335	0.918295	715.398	193.986	83868.4	83030.5	40204.1	53434.1	237553	42759.6	30843.9	149817	62844.4	115593	52105.5	107172	73978.8	70171.8	71296.4	70144.1
M925T67			0.965852	0.479708	0.0122309	924.549	66.678	45066.5	50604.4	52894.3	42751.9	57857	93187	94060.8	94457	102749	212516	103992	105911	10455.9	9931.75	10457.5	10194.8
M397T302			0.671259	1.93211	6.74783e-05	397.169	302.154	87864.3	104356	125707	129477	104103	142535	66122	61911	64896.1	58581.5	55972.6	51731.7	76197.2	78654.9	76204.7	76981.4
M420T382			0.916161	0.616076	0.000915368	420.11	382.004	63094.2	62007.9	64351.1	53545.8	71807.9	86455.8	124514	98790.7	77308.2	105582	127944	117181	80739.2	81336	79948.2	81330.3
M659T37			0.712431	0.765713	0.123215	659.429	36.973	43874.5	75724.1	58534.7	55898.8	118294	103239	74186.9	94987.5	123496	104007	89516.1	108761	67034.2	68337.1	66573.4	66572.9
M485T45			0.539704	1.69044	0.0276713	485.275	45.389	144243	135258	88571.5	83373.2	112831	94278.5	44997	126618	81153.9	58894.3	36666.4	41247.4	146187	145764	147583	153298
M303T132			0.769328	0.747873	0.0234515	303.215	132.315	94179.8	55303.4	61226.2	72151.7	86993	76248.1	114874	87326.5	118603	74674.6	91083.9	109933	87977.9	91786.9	91810.4	90973.4
M115T100			0.721899	0.871289	0.761284	115.003	100.071	186854	158655	46482.2	9805.49	29762.3	53227.5	106367	164847	41674.3	156514	48054.7	38943.3	86531.3	82651.6	86530.7	86536.5
M654T190			0.694329	2.73494	0.018615	654.377	189.851	111353	137153	92904.8	102239	244937	71973.7	18961.5	82032.5	88356.5	23648.3	11340.7	53750.3	114137	115203	115492	116895
M484T283			1.23373	0.0247762	0.113355	484.238	283.152	1481.5	8388.58	7228.79	2164.72	3085.71	2726.05	126963	575865	3074.04	304199	627.341	1347.72	1884.72	1819.44	1402.38	1881.84
M567T94			0.549909	2.20008	0.035593	567.245	93.505	191420	58343.9	45260.8	140181	161809	114014	47537	75428.2	102306	24792.2	24144.9	48973.8	126279	125596	127143	127143
M813T354			0.979187	0.568819	1.69424e-06	813.013	354.358	66247.8	69720.2	51703.9	55015	61974.7	69030.3	113667	121169	108262	114517	103087	96259.9	84251	83756	83762.6	84984.8
M749T45			0.559963	3.40623	0.186626	749.456	44.5605	113464	10539.6	14872.7	6169.39	398711	251632	42311.4	32539.1	19600.9	56236.4	45598	37224.6	17235	17682.9	18955.6	19870.7
M317T480			0.937743	0.40028	0.0821102	317.097	480.499	63885.8	81781.5	34476.7	33003.1	49177	31621.5	85557.8	306101	96105.7	63068.4	88102.7	95413.5	75054.8	76441.9	72803.5	74421.6
M609T362			0.439938	1.71674	0.00958812	609.215	361.688	104043	88121.7	83241.4	150308	128029	94487.1	57718	107357	59614.7	57571.5	53943.2	41389.1	86254.7	85947.9	87793.9	85946.2
M466T180_1			0.849486	0.67791	0.00170944	465.982	179.561	44222.5	64280.2	87539.7	78670.7	66901.2	71972.4	114426	102525	79315.2	103911	107331	102584	56465.8	62799.4	62632.6	61992.5
M883T330			0.84741	0.699776	4.33315e-05	882.762	330.493	73462.4	79233.9	60512.4	67663.8	65918.9	74116.5	94020.9	112073	101162	108202	92095.6	93935.8	80977	80976.7	80850.5	80706.9
M936T71			0.968451	0.483934	0.003344	935.589	71.197	57432.6	25523.2	87788.4	44857.8	57158.3	60393.7	83519.7	152629	87781.2	148881	89043.7	126575	46014.8	45795.5	46021.8	43941.3
M540T506			0.381514	1.58268	0.000242508	540.13	505.849	121694	99712.1	100604	98736	97457.8	105680	66535.1	88347.6	44173.3	66845.7	67710.9	60581.6	83088.2	83085.6	83091.5	85458.6
M438T179_2			0.753982	0.744949	0.0206521	438.482	179.054	80812.8	62348.7	66551.5	76031.6	77844.2	70687.6	121151	64599.3	84269.4	111816	109313	91812.1	66951.3	79804.8	79709.2	79801.4
M262T143			0.621143	0.908365	0.737606	262.091	143.078	35186.5	54236.1	53150.8	130927	67452.2	142024	63793.7	94471	80293.5	36664.8	136007	120469	112105	81126.9	112099	112191
M298T138			0.804227	57.7392	0.337064	298.104	138.189	3674.33	2304.45	7578.58	5395.16	2197.06	975325	2266.91	3372.94	3023.89	4616.75	1267.3	2710.4	2452.37	2230.24	2596.06	2205.39
M311T329			0.817088	0.691614	0.00563736	310.932	328.524	77469.9	49904.9	68806.8	70867.4	70516.8	76068.2	111849	61716.8	106785	108040	109671	100009	88364.5	89118	89612.4	89610.3
M249T122			0.555743	0.754805	0.298125	249.096	121.998	46287.9	50668.8	106841	94236	79746.2	56150.2	121186	170446	85860.2	72028	90405.7	34964.1	65027.1	72091.4	76503.3	65788.4
M916T56			0.773978	2.78483	0.0513009	915.6	56.3365	47122.3	18706.1	102141	192310	245642	134615	53227.7	45686.2	21515.4	56685	60657.8	28145.7	5112.74	4388.3	4614.08	4366.67
M175T109			0.80313	3.1251	0.011474	175.062	109.368	69314.4	149640	78246.3	243933	71826.2	148215	40870.7	42567.7	42988.9	37363.8	39341.4	40436.3	67411.1	67435.8	68283.5	69098.1
M243T45			0.419783	0.964119	0.878679	243.159	44.5395	119556	85739.1	31349.7	102214	103235	49540.5	32247.9	69152.8	132917	91095.5	91634	92883.7	85084.7	85182.7	54864.9	85020.2
M577T45			0.649497	2.20845	0.00433875	577.356	44.572	155397	161240	59483.6	84759.2	121195	106830	75819.2	60832.2	43675.8	41820.4	47701.5	42091.9	100079	100072	97945.5	100081
M509T354			0.617014	0.921158	0.00904676	509.018	354.048	78896	78294.3	78905.9	79673	81031.8	82706.5	93775.6	82255.2	83077.1	82395.9	88196.3	90848.5	87228.3	86841	86854.2	88658.2
M472T283			0.737281	0.735857	0.26736	472.164	282.786	52174.1	47448.9	55846.1	122561	92439.9	51940.9	154667	40254.7	81762.8	89757.5	138122	69474.9	58719.7	57046.3	58731.7	57878.8
M331T88			0.341457	0.983519	0.957131	331.091	88.472	94750.2	27139.1	90184.2	90493.1	65308.9	125310	141097	141147	12985.7	78027.6	85001.2	43191.8	40245.8	46945.1	49497.2	44530.8
M589T330			0.845204	0.690095	3.12996e-06	588.831	330.078	73282	69492	59765.8	65016.1	66630.6	71524.7	100338	106351	98342.6	100861	94123.4	87890	80496.9	81122.4	80160.9	80161.4
M765T92			0.978812	0.216322	0.156311	764.513	92.042	22871.2	23801.4	22326.7	34106.6	39149.4	34206	62282.5	9663.23	235813	439679	47320	20978.4	24806	21226.1	24844.2	23761.1
M495T49			0.748313	2.60595	0.100498	495.233	48.9315	238397	92162.3	44239.5	45494.3	201863	94666.4	11084.1	159743	28375.2	43232.1	18386.9	14250.6	24707.8	25281.7	24795.6	24011.7
M199T430			0.365645	1.07537	0.451511	199.072	429.928	89594.9	103724	65129	98707.3	82368.2	74089.8	90223.4	61008.6	77615.5	93343.6	81071.9	74352.6	80202.8	81203	82452	79532.7
M331T179_2			0.675456	0.793496	0.037856	331.478	178.817	66920.5	81935.5	79463	78348.8	74613.9	56132.7	117510	92999	79348.3	98652.7	94248.9	68490.5	58952.9	65901.5	58340.2	65830.3
M178T140			0.404731	1.69764	0.0820201	178.061	139.602	133520	179362	55117	106166	47597.6	99494.1	59622.9	49231.9	38607.7	102018	63289.7	53183	44621.5	41411	40958.7	40968.3
M318T531			0.41462	1.00481	0.967566	318.129	531.218	91521.9	99568.2	73795.2	73179.8	76728.5	78635.5	81021.2	117431	57204.6	70487.7	75928.6	88994.4	77550.5	77165.9	77168.6	78526.8
M284T768			0.190144	1.41392	0.149334	284.266	767.575	114915	63950.2	102181	48896.6	154695	90460.5	108940	48939.4	69855.5	73037.3	57657.7	48311.4	50627.3	63495.3	63564.6	51237.4
M136T306			0.384324	1.62572	0.00667433	136.015	306.326	113526	111979	76800.1	138682	87282.1	76659.6	69527.8	78803.9	57537	70189.5	50006.5	46035.4	61659.3	61298	62633.1	61301.9
M548T169			0.584928	0.995791	0.980537	548.208	169.355	74480.4	42405.7	88590.4	113924	85893.2	81031.2	108352	56946.2	75519.9	58817.6	75326.3	113419	111252	109274	103575	111256
M677T179_2			0.997085	0.51028	7.84798e-06	676.997	178.651	50527.9	54453	51841.9	46859.7	43209.5	82348	96413.2	108843	106073	115674	110426	107784	56484.1	62801.8	63749.2	63830.9
M687T196			0.955813	11.6269	0.0513816	687.265	195.522	26651.8	208432	17007.2	123909	97725.9	423429	11646.2	14689.9	15766.5	12609.3	11864.3	10586.1	368239	369110	358486	41959.1
M937T76			0.266706	1.10415	0.683986	936.544	76.005	84510	83414.7	41084.7	112270	52851.8	134766	58004.5	87987	112722	107681	35470.4	59029.5	12167.5	14005.3	14784.8	14721.6
M509T149			0.902312	4.5237	0.00652852	509.285	149.384	82349.8	133142	58555.6	108824	257208	153551	22719.4	75091.3	20362.8	28096.2	16485.7	12683.2	82199.3	82163.3	82165.5	83513.2
M870T31			0.164116	1.4293	0.204234	869.556	31.411	64825.4	90508	71594.4	82291	125848	134928	46423.8	137846	21106.8	93242.3	61175.9	38997.4	65631.5	55162.1	55189.7	55150
M694T179_2			0.723716	0.728433	0.0272623	694	178.883	69503.4	69411.2	59786.4	66203.9	58379	83990.6	106336	65992.4	109988	117619	67457.4	91718.6	95304	94120.6	93648.6	94450.6
M629T46_2			0.562882	1.60533	0.267251	629.237	46.252	41313.3	57795.9	148443	215671	39583.7	92415.8	61408.9	36688.1	118327	25785.8	46680.5	81888.8	143938	148340	146420	146189
M355T30			0.148119	1.33847	0.0502085	355.194	29.829	109451	116469	90596.8	80386.2	56105.8	98307.8	66062.7	68561	52041.8	57269.6	87099.3	80864.7	44567.8	52301.5	42039.4	52006.9
M411T354			0.620786	0.905347	0.00268587	410.984	353.697	75959.4	77600.8	71332.1	78440	74081.7	78442.7	91554.8	82513.7	81231.9	80369.8	83353.4	84492.5	85322.1	83757.4	84200.7	83757.6
M259T384			0.65637	0.66213	0.152359	259.074	384.448	72225.3	79890.1	60893.1	94075.1	25013.8	48877.3	110869	138653	150536	82408.8	42520.4	50389.5	88616.3	87902.1	87904	88622.5
M485T353			0.914484	0.599176	1.86524e-06	484.999	353.37	61861.5	64127.6	49938.2	55542.7	60495.9	65698.5	100316	110223	97793.9	106263	94109.9	88219.9	76647	77976.6	77933.6	77529.9
M643T468			0.449179	1.57808	0.0451687	643.146	468.096	149323	124284	96299.3	66816	72939	74285.2	49958.9	90292.8	70713.7	71560.6	40730.3	46779.4	123468	116629	123475	123461
M297T62			0.398139	1.02886	0.855787	297.151	61.8025	94753.4	54174.7	82197.5	87076.6	84141.3	81204.8	64814.1	87665.5	59793.3	61884.1	67897.7	127929	68011.2	79739.3	68209.8	78499.7
M119T523			0.737627	2.51514	0.00121937	119.016	523.243	83902.6	93528.8	98607.3	102196	117887	185040	38928.8	44289.3	49317.9	58673.3	39122.3	40492.2	108710	108669	119661	117519
M341T31			0.184589	1.40284	0.264154	341.177	30.5625	126700	6183.5	96347.8	93493.2	78564.1	154028	61456.1	71574.6	108301	57464.7	48055.2	48999.3	93950.2	99027.1	94711.1	95905.5
M695T179_1			0.610349	0.860687	0.202959	694.666	178.726	75135.2	73360.2	66631.5	68311.3	61921.7	94545.7	113125	74891.5	66757.9	77433.9	77204.3	101697	105551	105639	105984	105551
M443T380			0.500147	0.964352	0.822245	443.174	380.1	70434.6	56190.1	97259	52736.6	84144.5	105494	106507	64188.4	54269.1	89815.9	101264	67450.2	83586.6	82118.7	81810.9	81811.8
M203T207			0.605204	0.780902	0.308132	203.055	207.458	67951.9	99268.7	47048.7	110596	49214.6	41853.5	55597.4	140844	113542	92898.4	64667.8	65081.9	79405.1	76937	77594.2	76929.8
M325T35			0.884796	0.109075	0.370589	325.308	35.005	51811.1	7091.35	12815	7944.3	7441.59	5840.45	815814	9505.23	4132.53	5605.82	10148.3	6900.77	100484	19941.3	27978.5	105307
M341T38			0.808526	0.595109	0.0501201	341.267	37.8065	60789.3	60372.1	53676	53312.4	60250.3	63253.6	177931	73067.7	60914.2	81301.7	119717	77974.7	73437	75560.8	73445.5	74169.1
M393T446			0.186359	1.12743	0.459061	393.148	446.405	82802.6	98188.4	107359	90966.8	66877.2	52884.8	60145.9	110994	76964.6	54100.9	55678.7	84786.7	79311.4	79312.1	80768.9	79309.8
M211T193_2			0.38447	1.12638	0.850216	211.108	193.144	42929.5	49251.5	60952.1	53880.1	72443.9	219200	20572.9	40558.1	49382	23679.7	38663.3	269852	28003.7	28932.9	28000.5	28096.3
M119T401			0.481213	0.97527	0.744632	119.016	400.983	99382.7	63839.9	83828.8	68203.9	69539.8	79164.9	74179.3	70086.8	83506.2	80459.4	84415.8	83077.1	83819.5	84504.1	153306	84931
M274T442			0.919289	0.53316	0.00150067	274.102	442.01	73223.7	64533.9	41104.2	65680.3	30725.9	51459.8	121196	133334	88384.4	90250.3	102967	76681.5	75146.6	73565.4	73075.5	72492.7
M242T374			0.539183	0.84279	0.286401	242.121	373.775	75082.2	65701.4	67736.7	79324.3	80922.6	60011.3	88576.3	126928	94937.4	71698.3	84213.5	42407.4	65379.4	65439.4	62536.1	62423.9
M329T112			0.896851	3.77457	0.000767577	329.231	112.087	177118	108170	54016.4	98132.3	169531	134115	34542.8	34574.5	39859.7	29895.5	28728.1	28735	95570.8	97414.6	96046.9	95569.9
M835T140			0.324194	1.38449	0.290269	835.303	140.456	60673.5	73508.5	55828.1	199036	60746.2	94193.1	70710.3	62079.7	55585.4	66762.5	72946.3	64828.6	53076.3	52740.5	53647.2	53680.9
M281T88			0.434621	1.8113	0.0154037	281.247	87.526	75355.1	85840.6	60821.1	92851.6	138247	147692	46125.4	67444.3	55120.4	75576.5	38491.3	48941.1	59135.1	60712.4	63292.8	63974
M217T274			0.367926	0.959834	0.809561	217.029	273.95	98877.6	64924	99328.8	48631.7	46587.9	98196.4	80733.4	97463.4	71877.1	102503	69082.8	53992.4	84802.1	86893.3	79625.4	81563.9
M537T370			0.376334	1.61727	0.0133004	537.164	370.421	118692	115594	69459.2	68561.1	96727.3	105166	52162.9	78384.5	71622.9	54017.5	24814.4	74040.9	93925.5	89796.7	89802.7	89780.4
M311T886			0.339595	1.23736	0.58734	311.166	886.409	68547.7	48706.2	25257.8	220107	65233.8	85076.9	86275.4	62678.7	59791.3	53902.9	99541.9	52345.2	65832.7	70261	77355.6	76445.6
M409T362			0.895298	0.583899	2.49642e-05	409.093	361.808	58975.4	49939.6	68724.2	46237.8	55634.3	61773.5	99436.7	77989.3	92977.4	100690	107050	106350	79716.6	85195.9	84580.5	83415.3
M289T406			0.934381	0.429085	0.02124	289.102	406.271	61412	56367.8	29811.6	72793.9	31420.2	25224.1	119393	177401	108127	17108.2	112565	111035	76383.4	76376.3	75852.8	74135.4
M375T266			0.589735	2.05598	0.00072618	375.067	266.258	87711.7	95605.3	113246	89285.1	100417	134458	30918.1	51519.8	83782.5	62111.4	29701	43879.5	133834	133886	133878	143162
M200T396			0.713426	0.744846	0.00790355	200.092	395.514	64491.4	77072.9	61716.6	60658.1	65224.7	64379.4	71669	79639.6	106167	85696.8	76846.3	108336	62810.9	63767.1	62829.5	65112.2
M926T183			0.696163	0.547713	0.194462	925.561	182.85	21323.8	42993	19327.7	66172	94826.4	80829.1	74470.7	24856.2	154357	218021	58250.1	64282.9	62099.3	50839.8	63963.4	63796.3
M739T40			0.646535	0.74797	0.131772	739.226	39.784	44059.7	54118.9	64288.4	45680.3	94518.6	86193.5	65302.7	126524	71004.2	81973.7	68226.3	106855	71812.4	70773.9	70757.2	72244.8
M979T179_1			0.726272	0.708195	0.0186097	978.679	178.721	65467.2	55831	56218.6	69815.7	58395.1	70709.4	65498.3	57326.6	98489.4	106893	105596	97741.1	71455.3	71414.4	67309.8	71480.1
M954T355			0.741546	0.750354	0.000220434	954.038	355.293	65901.7	67006.9	59040.9	59198.1	65992.2	71885.5	100724	82780.1	80207	80711.8	90854.2	83178.2	79662.8	79189.6	79858.7	79857.8
M807T59			0.383327	0.922521	0.787188	806.514	58.508	34510.5	9368.77	63727	82729.9	127306	116058	77555.6	109881	95562.3	77434	27740.4	81950.8	74477	73001.6	75122.4	75394
M631T361			0.424865	1.74501	0.00949261	631.197	361.384	94142.7	77639.5	67670.6	128561	120125	86248.1	51621.4	93215	55494.7	49997.5	43375.3	35456.8	64423.7	63551.6	65259.4	63761.1
M273T42			0.693077	0.716165	0.328894	273.123	42.337	13088	86004.8	85867.2	62212.4	57711.5	71549.6	64278.7	98845.7	64129.5	15255.2	112539	170576	39338.3	58397.9	58365	58255.3
M80T36			0.735008	0.719998	0.00687415	79.9572	36.361	67593.5	61422.5	66250.6	46509.7	66962.7	66506.7	88474.8	115878	72891.4	74779.5	81900.7	87251.3	100410	100394	97197.8	99575.4
M381T25			0.382785	0.881062	0.742494	381.237	24.883	43242.8	99144.2	36402.7	85234.4	35410.5	120215	149739	27276.6	153695	44050.2	69728	31810.6	53066.4	53084.8	49927.3	52471.6
M327T71			0.805408	3.90796	0.00601151	327.215	70.514	169714	74441.6	39953.1	102916	209428	116684	38315.4	20247.2	32271.8	36762.7	26044	28841.8	82007.5	79416	80379.1	79441.8
M697T206			0.691362	0.742315	0.0863896	697.362	205.525	55837.6	88952.6	44469.6	48674.9	72143.9	70834.1	73757.3	101072	65764.8	125021	75336.6	72190.1	67133	67842.8	69791.2	67148.4
M275T421			0.853661	0.470332	0.130093	275.087	421.169	1532.69	24397	15952.7	131971	96738.7	14840.7	77365.8	116699	54173.5	68593.5	213797	76246.3	68614	66872	68875.1	87525.3
M257T158			0.398574	1.3208	0.417723	257.043	158.065	167273	134895	32661.7	75300.8	37985.8	57366.8	62005.2	60534.6	38812.9	105049	65732.3	50575.7	53229.9	51071.3	53230.7	52969.9
M815T322_2			0.0704102	1.32764	0.00718474	815.193	322.228	78809.1	90803	71953.8	86550.4	94444.8	81735.8	56353.1	71948.5	47283.7	83283.8	58722.3	62254.2	50356	50353.7	51646.4	50718
M327T32			0.238178	1.54084	0.236381	327.162	31.7655	92081.8	126327	50497.2	52498.2	55215.7	159146	56143.4	39904.4	139436	43516.5	35397.3	33311.7	68471.7	71068.6	71494.1	71497.3
M366T276			0.535143	1.97501	0.0138565	366.106	275.682	131802	125655	50545.4	69577.9	78462.8	130460	51581.7	59740.5	26814.5	73169.7	52893	32763.2	79128.4	70267.9	70099.1	75056
M311T839			0.430667	0.924742	0.741121	311.166	839.006	56882.8	49809.8	68140.9	57360.4	79993.2	112200	97369.2	48474.7	123105	55738.1	35539	98698.8	79271.7	73161.4	73142.6	73087.3
M77T402			0.525139	0.93519	0.433434	76.9699	401.981	50131.1	69605.3	77848.9	74936.4	76807.3	77206.7	56798.4	74391.6	80824.2	78928.2	86544.9	78608.1	76600.7	76826	76826.7	76162.5
M761T78			0.485041	1.76821	0.0587876	761.494	77.9385	67602.7	51060.1	152416	43887.7	118416	130077	72564	55635.8	43148.3	53680.5	52169.7	41462.4	65395.6	65383.5	66107.2	67011.9
M562T443			0.671728	0.788251	0.0363756	562.197	443.164	60598	65516.1	67259.1	54561.9	59917.8	79179.9	98474	60370.9	67812	82830.3	97505.1	84009.8	59991.4	60354	60395.9	60614.2
M995T355			0.783679	0.689128	5.63924e-05	995.038	354.856	58884.7	60592.2	56166.9	58159.3	59467.7	64810.3	104770	85984.8	78772.8	81647	87391.9	81048.4	78515.1	78514.6	78508.4	77515.8
M569T161			0.736917	2.5481	0.0689563	569.261	161.415	218428	110975	31750.7	29094.5	152435	86154.1	22226.7	76965.2	37743.7	61783.6	25946.1	22122	94129.9	95486.3	91851.5	95470.4
M979T179_3			0.805218	0.643822	0.00109271	979.345	178.59	51645.4	55604.2	51030.5	52316.5	56415.5	75649.4	61901.1	99901.2	95575.3	99286	84707.2	90859.4	83392.7	83703.5	84764.9	83393.7
M730T179_3			0.773716	0.637977	0.00850066	730.001	178.724	59743.4	56534.2	47941	50642.6	54886.6	70850.7	111448	58015.2	97546.4	103750	62472.9	100640	82665.3	82665.5	83173.8	82700.1
M669T218			0.585857	1.43141	0.379792	669.367	217.928	133992	162438	21180.7	32937.4	100231	62714.7	20009.3	100970	111334	56742.7	18363.4	51312.8	58923.5	58866.2	81589	58846
M343T112			0.836304	5.92045	0.180681	343.21	111.992	477911	72273.1	48961.3	7387.31	90095	48294.7	16008.6	17748.2	22187.8	15055.9	31595.7	23225.6	96949	96481.7	85427.9	85725.6
M274T161			0.568677	2.36736	0.0662239	274.058	160.691	60401.5	48091.8	36028	112931	167322	187262	44226.6	20967.4	38712	24363.1	96974.4	33287.8	144607	144564	119469	144675
M397T26			0.487943	0.627306	0.425181	397.232	25.812	27577.8	69107.2	35893.6	49125.7	29425.5	124400	126132	34318.7	259055	46769.1	38923.5	29676.6	58734.9	52072.4	57732.7	58731.1
M283T121			0.984722	5.8191	0.00136974	283.078	120.989	93224.4	211210	118691	98233.7	52970.1	167710	12155.2	23420.7	16676.3	23289	29122.3	22854.4	39406.2	40910.7	42812.2	42827.2
M331T399			0.614877	0.799147	0.0836281	331.089	399.029	69808.8	62939.6	53706.2	72143.5	54997.6	72352.4	109164	87873.8	70740.9	75450.2	86348.6	53372.7	62253.3	62134.6	60042.7	61937.6
M198T170			0.301628	1.41572	0.00537486	198.018	169.593	78706.3	86475.2	68431.5	85394	79008.1	108469	64246.8	48470	47342.4	56439.5	73983.4	67275.5	59411.5	58441.6	58442	58532.8
M295T30			0.840493	8.64478	0.0783074	295.121	30.1475	168417	132173	27193.7	27158.7	28980.1	387105	5034.53	6567.35	53566.7	8831.19	4408.49	10781.7	61124.2	52401	61092.9	61128.2
M436T365			0.397327	1.04865	0.798509	436.107	365.349	70498.7	71578.3	55355.3	75752.6	71921.8	95182	117916	43797	46572.1	68528.5	90235.5	52814.5	51931.1	51568.1	51564.8	53133.3
M474T276			0.936749	40.1578	0.0524811	474.249	275.905	282978	1451.48	674.899	283435	267656	1841.6	2531.44	4866.15	3901.44	841.318	3327.74	5400.52	209540	209407	208363	5184.96
M200T271			0.957874	0.297733	0.0592664	200.092	271.347	23032.6	53539.1	27984.7	35483.3	28805.4	27238	44353.6	101200	56057	51580.4	128928	276467	43429.8	42825	45088.5	42818.3
M839T355_1			0.830368	0.615541	9.47855e-05	838.543	355.348	53957.9	59186.2	46443.3	53076.6	48611.1	63802	107425	85274.1	76390.4	84624.7	95473.3	78928.4	70804.7	70265.1	72168.4	70272.7
M269T213			0.380099	0.711384	0.506252	269.087	213.389	50339.6	48156.6	108022	42708.8	64429.1	40751.2	171007	200961	55570.8	26281.7	21466.3	22907.6	237321	237321	235601	237320
M661T467			0.423898	1.54795	0.0276577	661.158	467.496	118584	103968	82935.8	62097.5	71403.6	78373.3	44221.8	83785.1	58854.2	73873.2	36919.6	36569.9	103404	104739	105620	105616
M329T45			0.653693	2.74787	0.00589313	329.231	45.4875	132975	106741	51208.1	62896.6	175213	94852.3	50143.4	37884.8	36797.5	25178.8	42186	34852.7	90276.2	92568.3	92578.8	91377.3
M577T87			0.6384	3.11437	0.0337722	577.356	86.6435	80859.7	94840.1	32852.3	93906.1	244765	95553.6	31981.1	37960.5	47065.3	46202.8	22575.4	20605.3	61979.6	61870	60616.9	61556
M587T449			0.691646	0.658374	0.0898466	587.167	449.172	55411.8	53499.6	32523.4	83326.1	63592.7	48309.6	58805.6	135892	55537.5	57006.2	90193.1	113921	64869.7	64836.5	70019.6	64853.2
M726T42			0.81945	0.530493	0.023537	725.518	42.445	24846.4	33141.9	34567.7	71649.3	88093.3	41027	76111	111559	85362.7	145272	67938	66686.6	60308.8	58978.9	60307	56811.9
M473T25			0.435466	1.03127	0.922238	473.291	24.97	65335.3	73487.4	66053.2	72331	67716.4	81756.9	127385	4641.61	4316.84	96670.8	102930	77797.7	366821	363386	368210	368196
M815T322_3			0.0928878	1.35835	0.00725991	815.443	322.13	80869.7	84973.4	69392.4	79397.7	95860.3	72529.8	53309.6	68458.4	45015.9	78774.2	52217.1	57821	46809.9	47469	47191.1	46454.6
M364T377			0.507962	1.16232	0.560965	364.113	377.494	22441.7	43218.9	78374	132082	98818.2	74732.7	74998.8	47980.5	88424.2	43710.4	72400.2	59356.8	61895.4	63579.3	63648.7	54928
M603T238			0.895019	3.71328	0.152219	603.266	238.117	336850	164077	22139.7	14007.1	92520.2	28204.4	22720.4	50416.8	23880.6	55460.9	7067.99	17600.6	64322.3	64285.7	64357.6	40449.6
M227T43			0.659953	1.18906	0.870141	227.164	42.5225	9208.88	7629.7	158206	265239	6449.87	6406.1	340944	5410.46	12317.2	6924.22	9096.42	6396.91	7565.22	7263.94	7265.01	7429.53
M553T162			0.441945	0.975084	0.900661	553.265	162.102	43518.4	53253	51938.2	121060	78217.6	62521.9	81250.6	79012.8	91202.7	45184.2	71516.1	52832.8	76850.4	77173.6	76848.9	77711.3
M498T56			0.922328	10.2616	0.1515	498.252	55.6675	82136.9	485574	16461.4	14396.8	55375.7	103704	4669.09	28298	7618.91	19066.4	7340.07	6840.81	37159.4	39748.9	39508.2	51853.3
M913T355_1			0.722102	0.740982	7.97289e-06	913.036	355.123	58837.5	56780.4	57527.7	56894.2	56597.5	66045.7	87296.5	77926.9	76504	75654.5	83001.8	75583.1	73526.5	73153.5	73153.4	73641.1
M949T129			0.72796	0.518291	0.114738	948.594	128.611	19058.7	20958.1	36215.2	48494.4	115017	43061.3	61244	93540	40173.4	177226	54162.3	119304	85361.1	69095.7	69372.5	69513.4
M821T361			0.868344	0.536696	0.000405391	821.215	361.324	47067.5	42404.2	48843.9	41805.7	44836.9	62102.9	100677	117698	71805.3	87776	86769.4	70141.3	62461.3	62470.7	63805.8	63006.9
M478T435_1			0.707488	0.749126	0.13912	478.138	435.012	53411.3	34543.4	60938	71637.6	60211.4	69824.8	101858	39268.7	54850.8	73453.4	101167	97369.3	52412.8	51817.7	51803.7	53185
M934T72			0.649041	0.626219	0.137647	933.575	71.8505	15579.6	16534.9	82244.3	94751.2	66555.5	38985.5	31659.4	133564	98778.1	78379.6	72869.1	87211.6	36528.1	35180	35792.5	34694.4
M274T482			0.569885	0.776594	0.287005	274.055	482.079	109134	65711.6	45790.6	63100.1	46551.9	26806.4	58045.6	107217	80608.3	61992.6	48582.1	103376	54786.6	54490.3	54487.9	55255.4
M349T397			0.43607	0.953828	0.77539	349.105	396.866	67265.3	57392.7	58892.3	88277.6	55844.3	70321.5	78490.8	25205.9	70896	95650.3	66631.7	80384.7	66930.7	69722.3	65902	65379.6
M981T331			0.750866	0.704861	3.61959e-05	980.739	330.514	59588.2	63958.4	48915	51427.5	54502.5	58613.1	73098.3	84797.7	81273.9	88128.6	74953.8	75863.2	65003	65002.4	64752.2	64752
M649T140_1			0.514458	1.11028	0.644003	649.204	140.119	26540.7	42567.6	83528.7	119631	71134.4	84347.9	68692.5	56674.1	83889	39279.4	65036.1	71692.5	102336	102317	103368	103993
M165T141			0.31606	1.14815	0.603198	165.041	141.078	124497	111060	39263.6	61927.3	42193.5	53925.5	66698.8	54970.5	37014.9	101026	66351.3	50949.4	39682.8	39902.7	39597.7	39826.6
M385T179_2			0.829015	0.610259	1.71322e-06	385.479	178.745	51655.1	53741.6	42168.7	47078.9	49273.5	62587.3	91508.1	83214.6	80839.4	83726.3	83332.5	79632.8	70323.7	70515.6	69942	69544
M926T93			0.276054	1.57865	0.49366	925.561	93.424	43660.2	21213.6	41785.5	284455	65311.8	37957.1	20162.4	100108	63454.7	37679.5	30208.9	61554.3	246334	238478	269445	238569
M325T837			0.372484	1.64548	0.0717832	325.182	837.031	104436	96628.4	76898	31521	72208.5	119078	55904.7	91350.9	46318.8	56758.4	39753.4	14245.1	72358.5	68122.6	67735.1	72729.1
M191T193			0.529057	1.208	0.629561	191.019	192.543	116839	143022	61166.7	36484.3	31650	51240.7	45077.4	75792.6	51646.7	138226	23049.7	30778.2	43680.6	44340	45006	43699.6
M242T46			0.379716	1.34483	0.513744	242.175	46.362	46225.5	33670.2	219574	59203.1	51454.7	51384.5	48817.7	59817.5	48236.1	77141.2	62098.4	47064.6	72561.5	72595.5	77167.5	73430.2
M135T387			0.582408	1.93628	0.129658	135.029	386.575	165589	166701	53348.9	35664.4	40673.3	68612.6	58831.1	65471.6	38337.6	55463	26756.4	29165.7	81467.6	82335.6	82335	82033.2
M189T133			0.461148	0.954419	0.846233	189.052	132.988	68084	79310.4	33803.3	47875.2	69449	94309.7	81196	23008.5	50178.1	53447	105423	98339.8	51593.5	53216.8	50088.7	45279.9
M772T43			0.521998	0.837015	0.351461	771.522	43.3365	24606.1	102958	52009.8	56774.3	65247.2	62356.9	93580.7	66701.9	53353	83766.8	78164.4	59254.7	50160.3	50168.7	52327.1	51032.8
M145T179			0.831935	0.599218	1.49076e-06	144.969	178.883	50865.1	47481.3	43645.5	57349.2	43676.3	56091.8	93102.3	84354.3	77679.3	81826.8	83323.6	78879.2	49420.3	44694.2	49488.8	44399.4
M904T85			0.916694	0.417188	0.00331528	903.565	84.747	25616.2	18933.2	57964.5	37872.1	62678.2	31206.6	122671	75718	126097	80664	106972	49424.1	21556.9	20060.2	20543.4	20546.7
M836T73			0.518032	0.762572	0.337782	835.52	72.6165	99035.7	52747.8	38650.8	46994.1	56278.9	49361.2	111099	30081.4	41436.6	120341	90666.3	56259.4	53171.6	47438.7	47302.5	47482.9
M692T398_2			0.394349	0.808385	0.660784	692.323	397.509	51401.6	55819.5	49182	61845.1	58411.3	76417.3	35181.8	223680	62409.7	47924.8	26072	41500.2	63865.5	63871.6	63867.1	61085.9
M498T179_3			0.58208	0.785879	0.0825733	498.322	178.958	54042.4	60694.7	59220.5	60031.7	48416.7	65149.6	90037.4	89091	50012.8	90093.8	51362.5	71653.3	62823.5	62408.8	62828.8	59507.2
M311T38			0.984821	12.8681	0.0413953	311.115	37.783	287548	160715	17450	17123.8	29131.2	217601	6665.64	6444.67	26373.7	6242.1	3345.84	7624.09	57039.8	57454.2	57064.4	57942.7
M497T177			0.532027	2.69464	0.105535	497.241	177.491	204703	32880.4	21876.9	27090.9	177846	108039	22212.3	59360.9	32318.2	27583.8	21201.8	49757.6	66581.5	67020.5	66479.7	85931
M663T384			0.958707	0.431274	1.98966e-05	663.245	383.578	41007.9	32275.7	39807.5	38113.6	41623.7	43624.2	86220	118889	70162.6	82202.7	95851.4	94940.4	56909.4	57337.3	57336	56907.9
M499T179_1			0.372388	1.072	0.157193	498.989	178.953	67831.3	65560.3	67485	69640	67526.3	67797.3	59449.6	60049.6	76015.8	58231.8	57822.7	67013.6	68622.4	64042.2	68060.6	65070.2
M717T154			0.59614	0.747421	0.166738	717.468	154.179	36503.7	65458.6	47400	48208.5	96544.1	40989.6	51824.5	45012.9	88189.7	100200	82282.9	80838.2	31023.9	35325.7	35307.2	33941.2
M727T223			0.453043	1.05	0.863923	727.373	222.591	125387	94284.6	16357.7	24310.1	66791.5	73862	51450.7	74307.6	83236.5	58803.4	41545.6	72554.8	75730.1	66666.3	73351.3	66747.2
M345T134			0.933045	7.29537	0.0320713	345.225	134.137	153143	291886	20806.6	81335.4	89911.6	51296.4	15941.1	14807.5	13071.6	20629.7	12352.6	17555.9	39494.2	35020.8	38270	39562.3
M297T768			0.18005	1.43668	0.164711	297.151	767.792	44491.7	85684.3	92564.2	66940.4	64888.6	106900	60335.4	88389.8	32702.6	90085.6	17742.7	31950	52578.9	41328.2	43472.5	40040.9
M274T471			0.866464	0.427223	0.0122456	274.055	470.753	53641.8	54647	43175.7	34711.5	27549.4	20150.1	33606.6	141625	89517.2	81066.2	71873.8	129743	57474.6	58155	57464.4	59768
M521T397			0.885415	0.41102	0.0122322	521.207	396.82	28254.9	48342.5	42058.5	19536.7	39017.7	50377.9	88639.7	164322	50015.6	53481.7	87835.9	109420	49762.7	49761.8	49387.3	49130.7
M471T118			0.71948	3.23862	0.071561	471.234	118.17	230879	56785.4	32171	15989.4	133949	125859	15463	57351.7	17982.9	59358	18609.3	15150.3	56873.6	54080.3	56277.1	56888.9
M197T374			0.385796	0.955152	0.768908	197.128	373.67	64577.7	61321.4	51352.6	77018.1	62017.2	64456.5	61465.4	103930	61765.9	45146.9	81262.1	45050.6	59241	53010.8	53090.7	53041.9
M165T158			0.362866	1.24972	0.45327	165.041	158.029	139598	106366	29383.1	69574.2	37005.2	50029.5	49800.8	66354.7	41276.2	79715	54763.3	53731.4	53716.1	54180	52638.9	54177.5
M61T403			0.16932	1.18244	0.159306	60.9932	402.873	82075.1	80653.7	60579.6	62334.1	84420	50137.2	59032.3	57852.9	69185.5	65910	40600.7	62786.5	84904.4	84892	77818.6	83878.5
M489T44			0.307907	1.06413	0.80696	489.303	43.774	64381.6	80307.3	37087.3	67848.4	93614.2	55844.4	66086.1	109412	72811.4	67615	4764.43	54342.7	82937.9	82328.2	84004.4	82324.2
M143T41			0.849905	0.46105	0.0168335	143.107	41.398	39846.8	38928.4	41813.6	45702.6	34950.4	42672.6	98879.3	47191.3	153719	45314.1	102802	81135.4	44359.6	44385.5	44270.9	47448.4
M229T159			0.555268	0.595358	0.21359	229.064	159.413	38303.4	50523.1	65993.3	76612.3	22832.6	34062.2	64487.6	135064	166555	51185.4	24820.1	42179.8	79191.7	80613.2	78718.6	79721.6
M383T404			0.133311	1.28823	0.120865	383.112	404.192	77564.8	75421.1	73159.6	78901.3	55305.9	74404.4	33771.7	89737.2	70670.9	59576.6	34484.8	49241.7	60370.1	61065.9	61002.5	58878.8
M274T506			0.658674	0.620559	0.144385	274.139	506.498	58195.5	44908.8	49636.1	79844.9	34060.8	28936.7	134549	66211.3	32815.1	76253.9	126557	39930	62440.7	62439.5	60057.9	62015.4
M215T398			0.864382	0.396478	0.0249705	215.066	397.711	25791	33342.5	43033.4	25883.8	43650.2	46868.3	93896.1	178114	35669	46087.7	104280	93229.9	65588.3	65427.8	62751.8	65601.2
M257T96			0.678963	0.647798	0.29373	257.174	96.135	96531	89555.6	14771.9	12243.1	37699.4	51163.1	80516.3	49615.3	60169.1	173707	50090.7	52041.1	49282.4	46980	52730.1	46967
M304T149			0.900944	0.4765	0.00111678	303.977	149.218	30297.4	35504.4	53992.6	51670.7	38057.2	38339.2	107446	45268.2	82764.8	88615.7	107130	88945.7	47593.8	46355.1	46357.5	46357.2
M325T892			0.327169	0.945078	0.75846	325.182	891.71	70328.3	66135.3	69756.9	69925.1	29865.5	66834	80693.8	76417.7	82568.1	58870.2	73986.4	21976.4	71515.8	76669.6	69859.9	75890.6
M345T79			0.339661	1.9643	0.0922152	345.225	78.847	188739	56217.4	49207.1	62056.5	69390.7	81396.9	57162.8	16132.7	35532.5	46385.7	44200.4	58697.2	53879.4	61324.6	56174.5	62521.9
M805T43			0.792535	0.49021	0.0591819	804.549	43.115	23249	44569.1	42021.6	39374.2	52579.3	49812.3	170619	63189	43509.6	68594.2	117272	50076.3	46860.6	45498.8	47141.4	45571.1
M929T147			0.393076	0.953547	0.821841	928.566	147.324	28312.4	44054.1	48820.3	111019	78915.6	61983	53776.3	73112.1	82160.7	69337.9	46930.9	65963	51629.4	53270.6	52061.6	52587.8
M281T110			0.561165	2.28387	0.00741281	281.247	109.648	87488.2	90555.6	39536.9	62452.3	108937	140935	33038.3	46026.6	42256.5	49731.2	29756.2	31211.4	43069.9	42945.6	43069.1	50764.9
M410T441			0.894167	0.46309	0.000253338	410.164	441.18	42778	32465.8	46750.8	51275.9	32384	35355.9	99535.8	55047.1	89422.5	109045	91592.4	75797.1	62743.1	61955.2	61952	62660
M351T424			0.668016	0.56053	0.102216	351.121	424.015	57714.3	46197.2	41724.8	64907.1	28556.8	34135.3	79042.6	24112.7	141984	130542	46261.5	65516.4	57838.4	58034.9	58154.3	57440.6
M402T264			0.421445	1.9039	0.0251418	402.086	263.724	61534.5	59309.2	101719	88468.4	111614	75562.1	18591.3	55524.8	98677.4	35283.1	30454.6	23145.4	93969.2	97251.8	93751.4	102255
M317T140			0.375866	1.78354	0.0956092	317.195	140.464	137582	110429	45256.6	48280	119551	25401.5	46284.5	50595.6	48345.3	39186.3	34870.6	53489.7	129491	104801	104941	104806
M101T388			0.874802	3.77986	7.44617e-07	101.024	388.226	102647	115267	75454.6	85480.5	116317	104285	29811.2	24947.8	22760.7	25230.4	29186.4	26654.2	65480.8	65463.5	67571.2	66323.3
M258T313			0.257558	1.59705	0.0521126	258.097	313.335	61836.7	65178.6	72320.3	78777.7	102334	82814.4	35921.7	100550	25996.6	50200.5	22762.2	54642.9	45802.5	45840.4	34859.3	45833.4
M287T78			0.328593	1.18622	0.459839	287.221	77.6	52042.1	38864.7	104952	55703.9	86565.6	70328.6	72620	65941	85755.5	25910.1	63084	31024.6	71803.4	67976.1	71805.1	71785.2
M171T69			0.57061	0.706546	0.22983	171.102	68.835	108180	18935.4	50501.9	46601.9	56952.1	29739.5	49884.9	48719.1	120806	63658.6	86853.6	70121.9	36900.4	36860.1	39050.9	37170.8
M297T33_2			0.463169	0.891152	0.490839	297.045	32.839	37724.7	83600.8	52725.3	43590.9	67077.4	68768.4	96674.2	49086.1	72444	62474.2	49851.5	66133.7	33029.3	33032.8	33026.1	36677
M277T371			0.912425	4.48728	9.34752e-05	277.052	371.125	122467	142836	67676	78487.3	89660.1	112040	38389.5	23885.2	14420.1	36282.8	8897.19	14770.7	75692.3	75688.7	78828.5	75698.7
M594T445			0.416441	1.04169	0.752298	594.186	445.01	45147.3	52410.9	83159.4	52466.4	72860.8	76205.2	79674.8	66095.8	61712.8	46134.5	55515.8	57817.5	74452.3	74450.8	74991.4	75921.4
M807T359			0.500151	2.14791	0.0205321	807.112	359.473	80675.3	144211	37464.6	64556	75576.1	106305	62231.7	55343.5	19865.1	40050.2	35424.2	23961.3	16193	16192.9	16597.9	16582.2
M185T503			0.644874	2.34166	0.122709	184.985	502.597	138999	199464	60140.4	32649.8	49949.2	40698.7	21474.1	89236	14836.2	42362.4	28085.3	26882.7	48853.4	48748.1	53236.6	49366.3
M482T269			0.265785	1.00657	0.978461	482.19	268.518	78136.4	74393.7	63412.2	39177.8	40087.3	78149.7	35581.3	101301	30782.6	46078.9	98205.9	58968.4	51997.2	57789.6	52379.4	57428.9
M507T47			0.634082	1.90245	0.288703	507.314	47.174	236590	90611.3	20167.8	38697.2	52709.5	48804.8	17386.5	94930.5	44026.7	45939.2	25043.1	28965.1	99268.4	99370.6	113121	99520.9
M487T178			0.808532	0.590947	1.84587e-06	487.491	178.2	45113.5	48920.3	36171	46123.5	42739.1	56958.3	77207.2	74803.2	73827.6	78544.6	85010.9	77696.9	29198.8	47839.3	48872.3	47550.2
M643T539			0.190814	1.16219	0.430378	643.114	539.029	98704.4	70867.3	42152.6	80915.4	46400.3	59171.6	65993.6	55660.7	38311.4	86707	51134.6	44831.7	43294	43718.6	42616.9	43722.4
M509T470			0.705427	0.664623	0.0662066	509.098	469.655	54742.6	43203.6	33125.6	75790.1	37575.6	51181.2	89581	38505.3	87427	45554.5	86304.9	97419	37028.5	63013.2	62995.7	62861.8
M209T150			0.457769	1.97931	0.160924	209.067	149.895	34298.4	55737.2	42064.8	199717	46065.6	113876	35892.5	34986.2	61192.9	26080.7	39406.8	50890.6	60661.8	60757.2	58346	58361.6
M731T44_2			0.0901523	1.39623	0.162521	731.485	44.119	50465.1	54489.5	55451.4	73158.9	107915	89289.5	7302.22	71294.9	58064.1	72272.1	46810.1	52779	53727.4	53971.7	53966.2	52508.8
M677T382			0.698788	0.678327	0.0160542	677.26	381.603	51829.9	43547	51016.3	44292.1	52373.2	55254.2	81550.4	58467.6	43873.3	71763.5	88715.9	95406.1	60848.2	61174.7	61109.8	60846.4
M873T179_1			0.712951	0.682927	0.000567188	872.674	178.724	50255.6	56578	44565	43040	46209.8	58860.3	78244.3	55001.6	79220.7	75021.6	71483.4	79594.5	57899.6	44432.9	57898.1	57896.8
M240T59			0.820541	0.380851	0.0637448	240.086	58.631	43663	47601.8	28953.8	13695.3	30250.3	38035.5	74459.1	215648	57316.1	71431.8	44923.4	67137.1	41221.1	39523.3	40929	37909.6
M165T32			0.489554	0.950932	0.780626	165.04	32.168	45293.6	54483	84452.8	45505.2	58586.2	68900.3	103775	47146.7	52833.3	45919.3	65791.7	60187.4	41985	41263.4	41273	44370.5
M292T311			0.75513	0.562176	0.0123785	292.081	311.392	43347.8	42923.6	36875.1	53060.8	46389.4	40769.6	41328.1	106400	110677	68463.3	60328.3	81279.4	54086.5	54088.3	55038.3	54400
M312T57			0.330896	1.53462	0.0881962	312.17	57.464	24454.2	97571	74403.6	82474.3	79075.7	84082.8	53594.9	79428	24910.2	23655.1	45188.3	61282.3	62274.5	60317.8	57469.7	57523.4
M281T101			0.455655	2.23459	0.0591783	281.05	101.402	177777	34358.3	60045.8	72712.3	48115.3	109857	44780.3	46163.4	39058.8	27504.5	30225.4	37304.3	114766	116527	116620	116619
M525T91			0.67971	4.92009	0.0775173	525.28	91.262	70931.8	20467.8	35684.4	193224	253366	29984.4	8396.27	52949.7	19697.3	8701.07	12686	20262.2	214361	186676	186915	186645
M667T223			0.56961	0.882599	0.696241	667.352	222.61	122317	86188.7	15127.4	20574.2	50232.7	45256.2	57700.4	82086.9	93500.4	59419.9	34799.8	57374.1	60867.5	57166.1	57283.4	60882.9
M775T49			0.948543	0.287337	0.0300021	775.317	48.9755	20840.8	7901.38	52911.7	46069.8	22987.6	10026	109044	40378.4	47576.4	89465.2	207571	65368.5	89958.6	89962	91531.8	90321.9
M585T296			0.620591	0.69961	0.215005	585.212	295.629	46168.2	42828.8	42332.8	82757	46562.7	35716.4	110348	23088.5	47539.6	81858.9	108675	52106.7	56387.3	39952.5	40602.2	39787.1
M872T355			0.650706	0.760847	0.000346798	872.035	355.026	50690.9	54179.7	49428.2	48481.2	52002.5	56214.9	80975.2	64714.1	64102.4	62970.2	71213.4	64776.2	60655.5	63157	63136.9	63117.6
M329T39			1.10005	0.0486178	0.113251	329.267	38.8	3665.28	4625.69	5682.07	7905.68	5627.13	5754.21	378584	7968.65	10186.4	16225.7	221123	50026	48839.8	48794.8	56954.1	48751.6
M547T276			0.298196	1.65862	0.0324995	547.165	276.106	90666.3	55142.1	34102.8	86875.6	94330.6	85741.5	39459.7	54889.9	31964.3	72002.1	43183.8	27916.5	60876.6	60936.9	60893.5	45518.6
M921T355_2			0.776229	0.596124	8.56354e-05	921.046	355.371	44454.2	46246.2	39808.5	42205	41791.3	52848.1	95225.1	69871.8	67394.9	71176.7	77606	67211	58314.1	58294.8	58979.3	60331.6
M776T118			0.636803	2.3514	0.0128967	776.372	117.518	109898	116581	50928.7	79831	78921.9	66082.8	18748.6	90390.6	48456.7	23917.2	10099.5	21980.9	34615	34697.1	34758.3	19982.5
M123T95			0.69438	0.549583	0.248493	122.975	95.432	82339.5	112356	14461.9	11593.8	19475	13324.9	82452	180456	67440.3	36081.9	39399.7	55522.4	53150.4	39273.4	38159.2	38746.5
M567T48			0.619677	1.99515	0.238989	567.335	47.556	218794	93589.5	19893.8	42055.9	48567.3	53028.2	18491	90108.7	37915.6	39088.6	12496	40442.7	95697.4	107193	95684	95649.7
M826T353			0.813174	0.552316	0.000140675	826.064	352.714	35629	36462.2	42278.5	47140.9	42567.6	49874.9	98307.2	65171.7	61691.7	80047	77393.6	77185.8	65848.7	64170.9	66359.3	66364.1
M439T116			0.957481	20.1451	0.0189697	439.156	116.058	50745.8	286827	59143.7	85590.9	42412	154774	8424.21	2584.69	5092.84	4864.59	4485.43	8278.22	11530.3	9438.55	9659.43	9453.69
M743T44			0.651442	2.40229	0.00390429	743.484	44.145	51981.6	55964.2	77745.3	99583.6	112605	105261	65083.8	12858.7	28287.7	36238.5	46796.7	20176.8	44157.6	43218.7	42516.6	42521.3
M425T26			0.490862	0.673655	0.419699	425.263	25.5615	19927.5	86471.3	5134.68	64687.9	8219.77	102023	141318	22328.1	126046	36514.5	75200.8	23831.1	29678.5	29633.8	13959.4	29736.8
M241T38_1			0.111669	1.21913	0.476221	241.037	38.067	43553.2	120583	55743.8	42809.4	55520.8	72500	83686.1	27423.5	75537.8	37275	27859.5	68700.5	6661.81	6665.22	5956.51	6536.67
M918T57			0.758314	3.92332	0.0160009	917.614	56.5505	51106.4	24624.3	111345	94348.8	195960	89126.7	23866.6	34979.7	32539.2	22872.3	16501.3	13636.9	12208.2	12351.8	12350.3	11737.2
M150T140			0.412731	1.90228	0.00789445	150.067	139.594	96949.4	88357.5	92873.7	90111.6	39692.9	57700.8	41576.4	34026.8	25486.4	66595.2	43260.2	33859.5	27646.7	27402.8	28131.3	27402.9
M953T146			0.568102	2.22587	0.041796	952.581	145.856	19669.2	40133.1	79727.8	86548	137361	124981	34826.2	26081.7	55561.7	36281.7	31882.4	34795.2	48984.8	46471.9	46465.5	46469.4
M895T354			0.822565	0.552257	5.5826e-07	895.015	354.075	44356.5	47337	36075.5	36471.8	40806.1	46738.3	80648.2	81833	71448.4	78781.6	75519.1	67690.7	56212	56552	56218.8	56636.1
M185T207			0.448797	1.1025	0.798925	185.045	207.249	63243.1	151325	33722.3	47757.3	40654.5	32785.1	33626.6	79009.1	94228.5	69033.9	26158.4	33078.1	59617.4	57919.9	59617.2	59203.2
M339T797			0.263676	0.997887	0.99335	339.198	797.264	99811.1	42547.8	58776.6	61686.8	34131.9	54847.8	39663.5	78205.2	29741.8	63616.3	40124.4	101196	60808.5	60857.6	60816.7	73786
M263T354			0.490572	0.939969	0.0669933	263.011	353.733	59948.2	55524	57018.9	56491.6	57897	54083.8	65139.7	60842.1	53764.5	60239.7	62916.9	59836.1	53189.6	53203.6	53533.7	44385.7
M307T24			0.677443	0.466614	0.385761	307.199	23.696	12609.9	67956	26440.1	83578	8123.46	25033.4	289908	3625.91	4118.94	45943.3	114612	21290.8	4134.48	4164.37	3827.79	3696.69
M389T351			0.437412	1.81762	0.497043	388.982	351.359	153799	5200.64	141768	145017	3933.34	3484.23	5094.12	5604.57	5504.93	6018.06	222118	4999.05	4284.67	3925.53	3455.68	3887.44
M181T137			0.91546	0.404047	0.000240004	181.036	137.225	52241.9	35305.8	39051.1	19581.7	25264	30447.5	68661.4	82814	114046	95986.4	71011.4	67154.7	25813.7	26829.7	26247.2	28404
M177T486			0.967509	7.30111	0.00204412	176.935	485.679	162021	172983	75091.4	48644	79145.5	79127.5	13121.4	26374.9	442.575	27499.3	11739.7	5331.56	41716.9	41296.9	41633.1	41718.2
M313T32			0.543713	0.876434	0.725528	313.076	32.042	27218.3	37477.3	122922	34888.1	52763.2	50999.2	136819	34080.3	41503.7	42991.8	68983.3	47889.8	42137.8	40735.5	40681.2	40691.1
M269T42			0.265941	1.42731	0.00387621	269.128	41.509	71093.8	57945.2	68160.7	87024.2	67118.5	58728	50873.5	62002.2	43291.8	38185.8	43813.6	49135.1	53503.7	54540.7	53514.3	56344.6
M317T103			0.282882	1.11642	0.650297	317.194	102.959	109449	60924.6	30753.6	26860	84518.7	55018.8	61907	45101.6	51193.6	70522.4	41788.2	58686	41828.1	43979.6	43582.2	43984.5
M232T404			0.819766	0.287414	0.0848257	232.045	404.032	31531.2	34559.2	12921	46391.2	15096.8	14928.2	54207.7	253427	49053.5	46030.7	54634.6	83427	47946.4	45907.5	45917.7	46774.1
M543T125			0.439409	1.43048	0.33966	543.244	124.909	142827	80312.8	23551.2	22544.1	83712.8	56155.5	56878	73018.9	30813.2	69879.7	34078.3	21321.9	41686.1	45128.4	45561.7	43845.9
M273T90			0.560799	0.972878	0.940273	273.169	90.2835	122237	77625.2	12476.6	29101	67892.3	33409	33078.7	81401.1	43638.5	106308	25625.5	62244.2	54811.4	61054.5	55591.8	54411.1
M968T75			0.753194	3.28223	0.00236334	967.597	74.824	46317.2	69258.9	117562	73142.9	79461.4	146355	40845.1	22850.4	28438.6	29912	22840.6	17227.9	14877.9	12717.8	13857.3	14857.4
M357T513			0.959724	0.335467	0.000119386	356.996	513.269	17873	37189.9	28529.1	27068.8	29566.1	33132.8	82695.1	100012	51798.3	116925	89532.7	75807.4	67071.4	66091.2	67090.9	67091.5
M666T434			0.9564	0.322959	0.00496907	666.243	434.442	33549.7	14096.7	24506.1	41747.2	24528.8	29872	142293	34792.3	57500.8	80880.5	117632	88021	48307.2	47761.5	47761.6	47762.3
M367T307			0.455017	1.15793	0.453282	367.159	306.767	45378.7	38025	64598.5	72692.7	54199	95019.4	68868.8	31783.4	37542.5	47533.8	68663	65067.9	45152.2	43682.4	44671.7	45147
M170T406			0.972489	0.316023	0.000117707	170.045	406.239	25670.5	31300.6	21429.6	24533.9	26785.1	35810.4	120525	100090	62240.1	77878.1	100277	62780.6	49288.8	48572.5	49304	46695.2
M565T48			0.617003	2.61573	0.0552032	565.32	47.888	112675	137926	18833.6	13055	131912	84137.5	28591.6	66083.6	26476.2	28355.9	18574.3	22510.5	55955.8	43043.9	57336.8	57105.3
M158T227			0.262809	1.08458	0.794312	158.045	227.053	33613.8	43809.5	126082	46384.7	64029.8	43834.7	32322.2	50207.6	50823.2	72959.7	27935.6	95606.7	59498.3	49151.8	55795.2	59382.9
M110T216			0.417548	1.58351	0.0101754	110.036	216.278	48448.4	56671.6	93468.7	88585.7	66340.4	67251.3	56981.4	49808	51020.2	34627.8	35912.2	37367.4	61356.9	60833.8	60422.5	61357.5
M551T397			0.961898	0.111499	0.0473902	551.179	397.315	11712.1	4284.08	17684.5	8855.46	13310.1	12894.3	80312	295331	27786.5	29357.8	95805.5	87921.3	38243.9	37992.6	38466.1	38465.5
M775T71			0.978698	10.2457	0.00220091	774.535	70.974	36919.7	51644.7	97255	100963	159736	177768	10948.7	10154.6	12011.2	11197.4	7200.72	9419.21	54007.6	54208.3	53997.4	55643.5
M288T437			0.522279	0.682102	0.399932	288.118	437.19	133408	18971.5	11888.1	93082.1	9610.42	10528.3	68404.3	120417	61344.5	50504.3	61857.4	44285.8	70384.7	69915.4	72188.8	69923.4
M835T121			0.972564	0.22553	0.0189602	835.337	121.3	15615.6	17199.3	32081.9	31049.1	16744.3	13075.5	166791	31321.5	41310.8	96119.1	170074	52027	61287.9	61288.2	61981.3	61287.4
M269T440			0.574334	0.808441	0.0286536	269.074	439.688	52931.3	62255.8	42560.8	45325.4	43190.6	58617.4	77158.9	65875.7	54438.8	58519.3	60347.6	60782.1	48836.6	49119.1	48836.6	48836.3
M529T376			0.0997575	1.36189	0.0304014	529.221	375.894	57913.8	71849.3	45882.4	63457	77449.2	76209.5	44421.2	68560.4	40304.3	37698.3	42243.8	55165.5	36551.6	38786.5	35406.5	35382.7
M118T363			0.199043	1.47046	0.0714801	118.05	363.335	57982.5	69822.2	63561.1	72010.1	70392.7	71409.4	55273.6	20331.9	24258.7	71179	26161.5	78339.5	57080.5	58896.1	58931	48400.4
M408T426			0.495947	0.902838	0.856249	408.167	425.979	42763.2	103584	15723	58148.5	77516.9	24066	7832.77	164238	2199.74	126196	22934.7	33032.3	142857	104929	142881	142840
M542T191			0.905271	7.07397	0.000215431	542.242	190.797	110476	126821	69677.6	111690	132489	42731.7	5427.65	8025.4	13524.5	6684.07	15482.7	34809.2	60056.1	59248.7	60965.2	62511
M311T36			0.652725	0.643625	0.416865	311.293	35.826	10206.6	35073.2	29732.9	84873.8	60230.9	45214.3	188734	16315.2	33185.7	37010.4	102410	34590.8	35424	36601.1	36154.3	35482.8
M255T398			0.357213	0.974844	0.862533	255.231	398.297	36152.4	50438.7	80747.1	56479.2	57883.8	52619.9	29975.3	63880.4	58151.4	64141.1	62643.4	64156.7	61303.9	61304.1	61640.5	67211.7
M164T120			0.972889	7.96684	4.07948e-05	164.057	120.403	73722.2	151818	66718.3	94184	100255	114073	11624.2	6572.61	18748.5	11940.2	11302.5	15220.8	24264.6	24228	24497.8	24563.1
M75T372			0.957977	6.27539	3.98855e-06	75.0086	371.83	126507	119773	74736.3	80073.9	86788.5	94635.2	21012.7	13013.4	16056.9	23194.8	11185.7	8361.51	67758	66635.6	68240.5	68244.8
M334T201			0.985492	0.3108	0.000504075	334.112	201.286	13780.6	23746.8	18772.3	43428.1	32026.2	28132	97129.6	67831	48522	73801.9	118150	108999	76124	75749.7	77379.8	75765.6
M214T376			0.954736	0.36526	3.68278e-06	214.107	375.858	26437.2	30159.4	21447.5	31194	36475.5	33958.2	77385.4	105360	88775.6	73766.4	72741.8	73872.1	38932.4	35348.7	35309.4	35328.8
M535T39_2			0.854288	0.461837	0.0261722	535.399	38.524	51058.8	64805.1	7698.02	12842.1	41429.6	34144.1	47511.3	97273.2	93450.4	119020	37165.6	64567.4	34701.1	42206	42293.6	40176.3
M447T246			0.430355	1.20802	0.488558	447.133	245.982	30188.9	23991.5	98947	50099	88529.6	73846.7	60941.4	41929.4	74273.9	22861.8	45235	57405.8	71002.2	70475.4	71707.5	69652.4
M544T177			0.568158	0.725374	0.0798577	544.489	176.762	52907.3	44016.3	51032	51641.1	50427	30820.4	29017.2	74377	87204.6	74584.6	53041.4	68946.7	37046.6	32765.3	32871.6	32896.3
M170T101			0.40449	1.56224	0.423016	170.02	101.296	23702.8	29540.1	185439	37147	91852.5	39169	80311.8	56377.8	83975.9	6826.08	11423.7	21512.9	152757	152756	153919	153920
M846T45			0.957145	10.4205	0.00190244	845.543	45.1115	39024.3	80626.6	71887.5	101244	120336	195574	12063.3	5093.62	9980.81	7142.64	14387.9	9745.03	28982.6	31630.2	31237.1	31661.8
M164T147			0.826047	0.409321	0.00538565	164.071	146.563	20923.8	24858.2	44272.3	36150	34719.5	32808.4	53401.9	107761	125107	52891.3	55167.7	78972.2	49838.9	49104.1	49774.3	49839.4
M463T121			0.953044	8.74106	0.000303633	463.154	120.552	96047.7	122770	90844.8	114114	29209.8	145512	13350	6073.02	7572.84	7284.68	14278.5	19910.7	36297.7	36624.8	36300.2	37363.3
M164T449			0.555913	0.787326	0.0936566	164.038	449.267	50376.4	52337.7	34017.9	58922.8	52438.9	44590.4	54288.6	83275.1	46595	47298.1	65013.3	75274.2	51550.1	52000.2	51549	52986.8
M946T179_3			0.443608	0.911673	0.403509	946.006	178.761	56002	55273.7	45990.3	48237.5	61351.7	49455	68483.3	69981.1	61248.4	43535.3	39361.1	64346.8	42538.8	47475.1	46452.1	47473.2
M687T206			0.743187	0.522867	0.0253899	687.333	206.202	30160.6	40070	16905.6	16144.8	31443.5	91314.2	74793.1	98350.6	57823.4	80556.9	64095.6	56686.9	57339.8	54566.2	54548.6	54546.9
M178T158			0.390848	1.01736	0.948395	178.061	158.083	104892	80140.2	24785.3	48050.9	30608.6	42803.2	59826.5	48636.5	42232.7	83568.5	44252.1	47112.2	48989.4	56814.4	49102.5	49654.8
M463T151			0.831911	0.429494	0.00301368	462.986	150.997	26918.7	27164	42659.2	36814.6	30382.8	33185.2	104172	38829.2	56059.8	103955	88723.5	67229.5	36986.4	36805.8	36804.4	37487.9
M621T39			0.24226	1.52054	0.142655	621.269	38.524	36014.8	33899.8	69422.5	81507.3	67761	106731	39627.9	69118.6	64302.4	44857.7	15091.3	26999	35463.6	39472.6	41011.9	37628.6
M514T400			0.544703	0.825387	0.0895681	514.137	399.526	38468.2	45454	59556.1	38472.6	54394.5	59970	77004.6	60417.3	57276.4	52035.1	51519.5	60748.7	58744	58592.6	58744.6	58383.8
M253T300			0.581891	0.689438	0.188393	253.091	299.532	43026.9	101090	12779.7	27205	54034.2	29174.7	66576.4	65492	66781.5	45196.4	52647.6	91029	42996.4	44564.8	42550.1	42370.4
M820T154			0.541861	2.63951	0.0196375	819.527	153.732	42653.8	58811.3	56919.3	56282.6	143573	116057	20241.2	23478.9	46028.2	51037.3	13912.9	24992.6	48712.7	55467.3	55462.9	55405.4
M515T188			0.839213	5.38933	0.0444735	515.259	188.14	226009	110478	16531.5	26149.6	122609	49294.1	6790.04	34332.8	20818.1	26566.4	5330.92	8414.12	54463.5	54485.9	54465.5	57193.1
M605T330			0.668549	0.712203	2.05444e-06	604.862	329.825	48250.1	49300.1	39839	40956.1	45384.6	47687.6	63554	66938.7	65066.6	63552.7	61198.8	60784.9	54259.6	54059.2	53843.5	54260.7
M203T232			0.429324	1.21969	0.633129	203.055	231.807	69294.4	132931	28067.5	61527.4	33192.4	32490.6	26823.3	110853	70137.2	42878.7	19096.8	23321.2	64552.6	60724.1	60400.5	62406.7
M674T44			0.406447	1.74747	0.0114411	674.251	44.421	40055.5	66581.2	54020.2	88110.4	64942.9	100004	33216.2	46878.6	46769.5	29465.1	46273	34147.8	50721.6	53148.2	50728.3	51324.1
M783T178			0.701164	0.618278	0.00214892	783.004	178.171	45581.1	35900.6	43468.4	39206	31908.2	52427.2	70572.3	41475.1	72509.4	79698.8	64557.2	73096.3	61801.2	62174.6	60904.8	62176.4
M554T80			0.758897	0.490224	0.0831835	554.314	80.1855	54595.5	53006.5	20252.2	12031.7	40388.5	33373.1	31084.2	130467	120729	75000.7	37476.6	41059.3	46100.7	44672.6	45477.1	46098
M945T179_4			0.436698	0.915956	0.375472	945.008	178.594	52753.1	53956.5	46303.8	54358.3	53914.9	48474.8	66816.3	44974	68275.5	66158	49999.9	41960.1	48835.3	52452.2	51904.6	50695.8
M664T501			0.677948	0.650154	0.00504139	664.265	500.696	64106.5	28241	34993.3	44303	38714.8	44572.1	78833.8	54686.3	59036	64225.4	75732.6	59593.9	53270.3	53271.1	51570.3	52865.4
M709T45			0.632223	0.638571	0.0489126	709.381	44.724	62122.8	53768.9	21206.4	41845.4	28953.7	44129.4	50296.8	46457.6	54128.9	94880.1	89936.4	58972.7	36363	36404.5	37751.2	37413.6
M767T179_1			0.497958	0.8306	0.143636	766.668	178.883	45114.1	49355.3	52051.4	48332.2	44038.3	54361.8	66911.3	82144.5	63868.2	46566.1	50710.1	42861.6	53837.5	53886.2	53885.4	49346.7
M732T419			0.935593	6.14537	9.07142e-07	732.265	418.757	68331.2	84051.5	94157.9	98365.2	90357	120598	14928.3	20015.8	14123.2	21071.1	11097.6	9216.02	54919.4	54999.4	56338.7	54914.5
M505T54			0.579806	2.34432	0.169157	505.298	54.1455	204414	110503	12129.9	31940.8	53926.3	40132.6	36523.5	35204.3	28825.7	37379.4	31423.9	23895.7	60674.6	42262.1	45952.8	44068.6
M935T71			0.595563	0.650514	0.139139	934.575	70.5455	22579.3	11826.9	50556.9	70648.3	67617.1	31087.8	26604.4	85373.5	55342.6	66429.2	97491	59706	29412.8	28780.8	29297.4	27413.6
M982T34_1			0.517526	0.707734	0.193198	981.519	34.262	22769.2	29762.3	42803.5	44211.1	78329.1	49200.6	38260.2	70188.6	95019.8	87715	31756.2	54427.4	43926.1	45638.2	45075.2	45475.5
M909T39			0.510533	2.23031	0.00398401	909.5	39.193	60162.9	58211.9	43168	78493.4	112908	91084.3	30793.4	35560.8	35293	48333.4	23153.4	25954.8	45262.2	45447.3	42434	45430.9
M403T353			0.733058	0.616129	2.5995e-06	402.997	352.704	43521.6	44688.3	35157.6	38679.7	39588.8	43414.3	72039.7	69879.6	64028.4	70419.6	63690.6	57667.7	52049.9	52046.1	52054.3	53543
M962T67			0.400552	1.3647	0.486355	961.606	66.787	25439.1	23077.8	59486.9	81557.7	143562	37787.8	107601	39558.3	35930.5	14763.3	29269.7	44667.8	12072.8	11621	11965.2	12074.5
M121T101			0.332081	1.02829	0.926159	121.029	101.332	46276.7	23992.5	129486	39233.8	44612.7	41573	61488.5	61160	53521.6	46498.3	48237.3	45324.2	109266	107800	107801	107799
M932T355			0.667803	0.694497	7.49852e-05	932.025	354.733	41780.1	43104.6	40025.1	41942.5	46859.1	49091.6	74288.1	61953	59281.1	59122.5	66858.7	56904.2	53816.8	53806.7	54353.6	55465.6
M688T384			0.429735	0.922235	0.572225	688.241	383.957	56747.3	49760	37670.3	32952.9	70207.4	59724	41122.3	71866.2	52785.6	61234.9	44964.9	60980.2	43949.1	45410.5	44353.3	45404.2
M710T402			0.581673	0.737144	0.0526511	710.261	402.257	50745.7	22660.3	45269.5	44948.7	46696.1	61053.2	73882.5	61873.5	48236.8	68640.4	72159.3	43349.2	48076.9	47722.3	47717.4	48617.5
M501T366			0.325674	1.47888	0.182172	501.19	366.219	43737.5	82352.5	75625.9	51312.3	43447.5	84165.6	75291.6	53224.8	12954.6	15006.7	76372.8	24534.7	87108.8	84205.7	86299.5	85638.6
M171T45			0.725675	0.57054	0.0026853	171.102	44.805	69029.1	36064.2	43503.1	28893.5	26591.2	27629.5	68924.1	53751.4	72049.1	68207.2	66325.4	76868.1	55867.7	63124.5	55994.7	59326.4
M399T294			0.898483	0.220338	0.0198213	399.148	293.576	23390.5	10735.6	13068.8	11155.2	35881.2	20817.3	50811.2	129548	68214.5	35086	51079.1	187408	51452.6	51446.1	55517.3	51438.6
M207T387			0.889106	7.0564	0.0181541	207.013	386.663	181886	179311	54198.4	33466.4	38614.9	70509.7	15778.7	20778.4	11343.2	17484.8	6504.47	7185.85	75076.1	75077.2	75206.8	76835.3
M873T552			0.963995	7.11793	9.77195e-09	873.27	552.133	96955.1	108953	75935.5	90640.7	94048.3	91453.4	10677.7	18121.8	13863	17556.4	8922.14	9250.55	61951.7	62502.8	61866.8	61864.4
M389T35_3			0.791639	0.453368	0.00206475	389.288	34.972	24275.2	44860.9	26396.5	27207.3	40766.1	34786	105140	62842.7	60040.3	90382.5	74849.9	44119.7	37783.5	39575.4	39589.5	38953
M665T566			0.983026	8.0172	1.00023e-09	665.213	565.896	100322	98168.1	78596.5	96299	90670.7	100850	10603.8	15815.9	14122.2	15454.9	7313.06	7152.08	60942.8	62079.8	61692.1	62079.5
M482T403			0.819953	0.484273	0.000102387	482.147	403.461	37189.7	20425	36141.9	29490.7	36685.6	47352.6	86494.7	60537.7	56742.1	73124.1	80922.3	70214	45464.7	47218.3	46602.1	47200
M476T239			0.903754	5.51557	2.45927e-09	476.169	238.7	80031.5	87319.8	101153	82244.5	88937.1	97158.8	9604.66	17514	19536.5	19954.5	15095.4	15627.6	55408.2	55408.8	55407	56559.4
M999T178			0.638178	0.675334	0.0123956	999.009	177.959	41049.1	40702	40672.3	49116.8	44355.5	39631.5	71290.2	65588.1	30506.8	71325.2	69728.1	69933.4	40112.8	42652.9	39948.5	42671.3
M287T427			0.542187	0.78041	0.211927	287.048	427.123	36249.4	53804	40920.7	32868.7	49462.2	63912.5	89226	61857.8	35358.9	38147.2	74515.5	56114.9	49629.6	50626	49627.5	49627.2
M495T68			0.441239	1.99427	0.184608	495.233	68.408	150402	27253.9	18413.9	50802.7	117122	55545.2	13407.4	60084.9	81183.2	28713.4	15781.1	11202.4	129161	125781	129206	123300
M729T360			0.778142	0.510106	0.000365225	729.139	360.065	35496.8	43139.4	34234	22677.3	26728.2	50360.9	91569.4	67669.4	56384.1	68559.9	71229.1	61436.2	34681.2	35551.6	35548.6	35308
M197T396			0.577593	0.766177	0.00767162	197.092	395.718	44337.3	54510	44163.9	41010.3	48143.2	39751.8	49477.6	54831.6	69868.5	58004.3	53102.9	69615.6	41071.5	41262.9	42529.5	42406.9
M595T396			0.64209	2.43702	0.0265229	595.271	396.366	45251.4	40077.2	82506.5	141687	66072.1	68785.4	53567	12395.8	14953.4	25955.4	53872.6	21600.7	60241.8	60263.9	59499.5	55166.2
M581T136_2			0.813278	4.24407	9.05264e-06	581.297	135.659	91941.4	70656.8	64132.6	113843	90504	75851.6	17758.3	23851.4	15496.6	20776	29888.3	11673.5	79267.5	72634.1	72667	72519.2
M687T34_2			0.675159	3.41934	0.0068307	687.21	34.307	71909.5	57271.6	55571.3	162534	74075.3	62871.6	23253.4	23373.4	27212.3	13575.8	22992.2	31208.7	33884.6	34408.3	34073.6	34637.2
M710T32			0.999641	0.0399126	0.150614	709.536	32.2	3922.21	4347.41	3476.19	3605.09	5072.81	3541.68	346845	4857.34	7930.94	5053.89	232280	3478.73	3554.37	3554.4	3556.14	3290.19
M718T77			0.91589	11.9596	0.0468275	718.341	77.28	275873	124772	26081.2	46360.1	62252.2	40795.5	2593.65	27720.7	6529.21	6275.88	1308.68	3745.01	14438.8	14413.1	15685.2	15746.1
M729T180_2			0.359118	0.996194	0.965553	729.335	179.504	53918	52004	59840.5	43502.7	46917.1	55303.1	67186.4	48972.4	59540.1	46306.9	43115	47554.4	45778.1	37418.6	44806.6	45789.2
M127T27_1			0.533429	0.827075	0.0685872	126.906	26.709	46192.2	51558.6	38957.5	50810.5	53198.3	41381.2	48973	55686.6	67961.6	70833.2	46164.8	51460.2	46672.4	44447.2	46215.4	46706.7
M459T138			0.826732	0.414127	0.00479714	459.135	138.085	63496.3	41430.1	22284.6	19380	11701.7	23693.9	69030.6	62238	59085.7	116104	76002.8	56985.1	14243.5	14471	14387.6	14470.1
M446T389			0.961764	10.3041	8.09387e-05	446.148	389.113	79886.3	68244.3	73020.5	156956	95886.2	91622.9	11701.8	11685.7	7468.84	14061.5	4918.59	5056.07	86740.1	86458	85833	86741.1
M303T387			0.783632	0.496381	0.000565323	303.08	386.57	38431	33824.5	31768.4	30477	34387.2	36931	70231.8	85690.5	53165.5	46355	70645.3	88550.6	18439.3	18424.6	18341.6	24697.2
M288T150			0.322095	1.81809	0.240209	288.049	149.558	30471.5	57242.3	32509.7	180950	36619.3	61913.9	48555.4	47937.9	42047.9	31475.7	16675.7	33157	51261.8	51252.6	43953	51273.9
M332T179_2			0.645575	0.705376	3.06353e-05	332.476	178.93	44860.7	39928.2	42205.8	41407.9	46767.4	41055.1	68320	61093	59743.9	60227.3	62630.9	51230.8	40698.8	40692.3	37152.6	38429.8
M716T203			0.512007	0.820793	0.257105	716.369	202.911	47917.5	50561.5	29448.8	32764.2	66541.1	51957.3	35128.4	73917.2	71123.2	61938.2	41980.8	56059.4	61342.2	61343	59379.7	61342.5
M232T386			0.868665	0.227475	0.0359487	232.045	385.768	28337.1	25887	13161	20618	14311.1	12370.8	63731.8	215007	45676.2	52253.5	48827.8	78670.4	49675.6	50593.4	50590.1	50001.8
M938T76			0.22155	1.05557	0.806552	937.547	75.599	53378.4	49997	27001	69878.4	33292.2	83352.1	50855.9	51202.7	65896.2	67716.2	22493.4	42052	15348.1	15871.4	12258.4	15853.6
M259T143			0.488924	2.03485	0.148228	259.04	142.831	114334	155784	28498.8	40864	32087.6	41890.1	35649.6	34641.4	14960.3	55673.4	35651.8	26611.7	27860.9	27654.9	27764.2	28003.9
M731T73			0.26772	1.00571	0.976364	731.484	73.137	35538.3	34083.6	43964.8	47217.7	69442.8	78496.9	44084.7	51438.7	55835.6	76053.2	31496.3	48083.7	42264.3	42275.4	42274.2	43948.4
M863T81			0.834375	0.388816	0.00266059	862.558	81.4155	20137.4	6282.88	30588.8	39697.4	46479.8	29192.3	43173.6	92933.6	99139	92607	52366.4	63122.3	12569.4	12570.3	13070.6	12569.2
M743T73_2			0.427494	1.42526	0.311015	743.484	73.289	32844.3	29370.7	68436.2	50720.9	74889.1	104511	55816.6	17699	23449.8	36453.7	96260	23448.6	38534.4	38657.9	38304.5	38960.1
M359T33_3			0.946316	0.127528	0.140099	359.278	32.822	4321.83	24488.2	17400.8	9428.47	5218.69	8480.4	297543	5637.72	7426.14	13582.6	177129	42394.5	46196.8	45673.3	46129	42979.8
M315T71			0.918032	0.31229	0.000508323	315.133	71.12	20573.2	16176	21624.9	26753.3	27701.3	32522.2	59904.3	74978	45272.3	70511.7	108475	106295	56116.7	56077.9	59520.3	56119.4
M751T360			0.736654	0.537032	0.00135587	751.121	359.994	35769.7	46195.8	31477.3	20949.8	28392.4	50494.1	89328.5	66434	51543.3	64405.5	68493.5	56939.2	30338.9	30401.7	30775.4	30778.7
M321T24			0.44758	0.782572	0.502727	321.214	24.3945	50203.8	52848.5	3097.95	66804.9	31272.8	63417.9	119467	17523.2	24853	61043.7	68583	50538	20152.7	20255.1	20195.8	9576.53
M837T179_5			0.553865	0.731154	0.0532457	837.338	178.761	43285	42298.3	37503.7	37618.4	40977.5	55757.8	72317.4	45587.2	70007.5	77751.6	44073.4	42364.6	63935.9	63738	63860.7	63936.2
M467T186			0.402097	0.841544	0.43118	466.98	186.332	41359.8	41476.5	56957	53057.7	42665.4	42862.9	92925.3	81058.6	33172.2	43050	41293.7	39296.2	28673.1	27015.1	28691.5	28138.7
M569T177			0.541129	2.28148	0.0318973	569.261	176.516	123804	68528.6	28963	37786.2	102559	60679	22797.3	35114.5	44437.8	45178.7	22250.9	15328.1	70008.7	70009	69667.2	68587.8
M492T178			0.584612	0.670906	0.0257674	492.484	177.959	38174	37913.5	41214.1	41586.9	42288.1	42509.9	41879	71997.9	68801.6	72592.5	75648.5	32300.7	37498.4	39089.6	37557.5	44257.1
M299T34			0.256051	1.03976	0.79519	299.024	34.271	48264.4	69790.3	52167	34146.5	49662.3	55127.3	69843.7	43078.1	54477.9	45254.2	28640.1	56040.5	16221.1	16136.1	16136.3	16422
M317T483			0.705995	0.220004	0.196933	317.06	482.511	15830.1	14070.7	15855.5	23392.3	20648.3	19262.5	41179.6	314921	28240.9	24141.3	39878.8	47354.3	21833	21833.8	21832.2	22809.5
M217T447			0.209045	1.46111	0.00251547	217.082	446.954	53332.5	68111.9	48634.5	59599.3	63652.1	64247.7	34576.8	49492.1	39224.4	51399.7	28052.5	41985.5	49560.8	49271	49563.2	48359
M996T42			0.554755	0.746069	0.292597	995.735	41.817	44427	81156.1	18160.1	24796	44970.7	43378.5	48168.8	102908	59821.1	51646	38501.8	43276.9	44242.1	42065.7	46228.2	42134.4
M687T365			0.51993	0.867284	0.492356	687.236	365.089	33612.1	23170.8	45259.5	70291.3	47517.4	58879.9	80404.8	42081.2	47457.1	41518.9	70997.2	38924.5	51555.9	52087.5	52800.1	52714
M228T390_1			0.509849	0.783096	0.146688	228.05	390.036	54402.5	58609.3	40406	39572.3	34204	35598.7	48946.2	81759.4	52475.1	49184.3	36572.3	66644.3	49466.5	52001.6	50275.2	51391.6
M754T42			0.526199	2.46463	0.0249379	753.549	41.765	28664.9	42657.6	54412.7	90488.4	136361	73056.9	24584.4	34507.2	27606	34933.1	30017.9	21050.9	37026.8	36253.5	37014.4	36261.8
M601T212			0.575434	2.66477	0.121032	601.25	211.723	190866	78763.9	17148.6	22730.6	89244.6	36190.3	21994.5	27001.5	40186.2	28691	22674.1	22672.8	42493.5	29190.6	44763.5	44862.4
M471T37			0.84287	0.241933	0.260118	471.205	36.755	1369.39	2894.63	2533.13	84869.3	6522.1	18324.3	282795	7321.93	7527	4025.3	176485	3437.45	44113.1	45969	41155.8	44674.8
M488T417			0.929463	7.17115	1.62263e-08	488.158	417.414	92212.1	94816.8	76321.9	72791.2	86171.8	101700	12148.4	12308.2	15852.8	11820.9	11583.2	9359.06	51553.8	51555.9	52608.8	51555.8
M250T30			0.129039	1.32624	0.240799	250.147	29.919	39436.5	64014.7	80896.5	71454.6	20617.1	63549.3	34571.9	65222.9	31105.5	49452.4	23051.9	52935.2	76968.6	77770.2	65267	77897.3
M489T387_2			0.893743	7.44963	0.000450652	489.188	386.529	70139.1	46770.7	144214	116111	66739.7	81026.8	14647.4	8354.74	9811.33	19319.8	10728.7	7611.48	163237	163233	163981	164920
M850T355			0.624776	0.719079	7.54851e-05	850.022	354.709	37973.4	41378.1	39329.9	41137.3	43067	45428.3	66345.4	54957.7	52348.5	56005.6	62358.1	53306.9	50532	50583.8	50790.9	50980.5
M833T402			0.666586	0.617077	0.014292	833.288	402.14	27377.1	22474	44125.5	25790.8	43408.7	63280.3	80690	63478.1	44843.6	61354.3	57725.7	58891.1	41793.5	40752.5	40752.4	41109.8
M661T193_2			0.959562	0.243483	0.000316114	661.317	192.686	12987.3	30115.3	7966.21	6551.73	28769.9	29544.2	99601.7	116964	47041.1	73099	66642.2	72802.7	19349.6	18841.5	19699.9	18826.6
M761T371			0.714518	3.48693	0.00049106	761.28	370.914	79915.8	108788	46735.3	104477	58813.7	60898.2	25021	23456.4	31318.5	23315.9	14327.7	14375.3	44907.7	44609.8	55696.3	45849.4
M270T163			0.456241	2.13707	0.00680223	270.073	162.729	61841.3	69208.5	104103	32063.4	61323.9	73458	46557.3	27268.1	41204.5	32674.7	21825.6	18576.8	42200.7	38871.8	43727.8	43682.9
M761T95			0.125688	1.30186	0.245189	761.495	94.722	42349.3	41832.3	52206.5	34909.6	82569.9	79590.8	57633.4	28315.5	41579.9	63634	38912.7	26064.5	32646	32252.6	31024.7	32639.5
M719T271			0.747451	5.00191	0.00752874	719.484	271.231	24095	52406.4	54885.5	96162	131438	131977	8329.88	12445.2	50498.9	13442.7	7533.31	5905.06	60741	77484.4	65174.2	59792.5
M891T355			0.611431	0.734211	6.64696e-05	891.023	354.743	41537.4	39705.3	39729.1	42051.6	40545.5	45797.1	66148.3	55808.6	54234.4	53314.5	58259.9	51872.4	52093.5	51833.9	52111.7	51467.8
M357T433			0.843096	8.05834	0.00244956	357.101	433.038	62918.5	86880.5	58740.6	59671.5	75742.9	179701	12579.9	10495	11102.1	13148.4	7829.76	9827.98	46722.8	49710.1	47703	46717.4
M675T37			0.725979	0.54421	0.00104139	675.423	36.563	23437.7	39052.1	33376.8	25365.5	38670.1	47324.1	52460.2	61668.1	85469.1	70500.8	53425.6	57260.1	42717.2	43866.2	43676	43071.6
M600T347			0.828863	4.5913	4.74729e-07	600.248	347.422	67820	69161.6	98650.1	94079.3	75952.6	77134.3	19497.2	12460.2	19502	13839.2	16638.8	23217.4	48373.3	47927.2	47926.8	49491.8
M498T179_1			0.390568	0.945612	0.492357	497.657	179.381	47147.5	50175.6	48993	50194	44403.9	44524.2	42370.5	48793.9	42558.7	67025.5	51586.9	49520	49559.3	49232.6	49589.3	45838.7
M128T188			0.690256	0.491167	0.0159288	128.107	188.363	26899.9	39001.6	42283.3	28230	34428.3	22503.8	42496.6	56003.4	103096	56285.6	39907.2	95858.8	32414	31857.1	32037.5	31653.1
M779T80			0.910146	0.236358	0.00359224	779.458	80.293	28230.1	16607.9	17378.6	12934.8	18601.7	18433.8	145967	36192	58450.1	91804.9	86894.2	55340.2	30258.8	30536.6	30636.7	31031.5
M718T426			0.938347	9.00747	1.04344e-05	718.249	426.49	52658.2	85123.7	81165.7	87273.5	97502.5	124049	8286.77	15270.4	8497.65	15001.9	6271.82	5264.2	43831.7	44961.9	44961	44961.7
M387T385			0.557174	0.737064	0.0235729	387.185	385.184	50857.2	48911	47418.2	23735.9	34668.5	42641.8	51146.7	61554.4	41854	65229	62034.9	54966.9	41539.8	40259.8	41542.6	41542.6
M203T193			0.599612	0.688511	0.0819132	203.055	192.54	46002.1	61851.1	30497.7	43912.6	33546.5	22615	37846.5	82960.9	69745.7	62686.8	37088.1	55962.6	61597.6	60922.9	60922.3	60936.1
M816T322_1			0.0822844	1.23549	0.0309809	815.694	322.335	51872.1	59962	43495	56472.6	59871.4	51327.9	37155.6	49221.5	36298.8	55884.7	38507.7	44368	33688.5	33688.6	32763.5	33687.1
M233T55			0.801772	20.6196	0.040082	233.03	55.494	64815.5	104019	19195	267606	22581	78590.6	9833.01	3608.7	606.588	5440.37	4761.21	2753.89	9690.02	10037.9	9870.96	10040
M284T54			0.4929	0.866583	0.456694	284.266	54.228	18285.1	61274.3	53208.4	53118.9	47967.4	37049	74665.7	35269.7	55749.9	34543.2	49599.8	62782.3	52408.8	51512.5	53317.5	52204.1
M896T95			0.798137	0.253578	0.0808506	895.517	95.106	23404.2	23871.6	22100.8	12361.3	17146.8	19100.3	39087	93194.5	33162.3	219272	38849.4	41715.3	27411	26479.8	27424.4	26879.4
M173T87			0.758822	0.516081	0.000396988	173.118	86.7	49159.1	28665.8	26590.3	17531.4	51056.5	25396.2	70325.9	57022.9	68677.2	63494.7	63850.5	61062.8	60852.7	60801.7	58585.7	60850.3
M758T386			0.997059	14.0193	1.85427e-08	758.255	386.197	78601.2	78023.3	80353.9	105193	100901	99369.8	6984.71	7680.99	7408.42	8697.42	3301.8	4619.3	63737.5	64120.2	64257.4	64413.7
M326T57			0.399047	0.806384	0.444545	326.185	56.851	48814.3	47064.9	33506.2	55160.4	59174.7	15506.2	39431.1	98435.7	68614.5	22581.1	34326.8	58078.9	65937.9	70945	70174.6	70175.4
M569T181			0.53575	0.679639	0.120157	568.994	180.855	37252.2	35824.7	37423.8	35507.2	38888.1	49093.8	86594.1	36218.9	31730.1	80308.4	75729.4	33704.5	33966.8	38953.9	34107.6	35045.9
M645T421			0.933159	8.25276	3.28337e-07	645.233	421.236	64493	72800	86982.1	105398	88673.5	96862.9	7370.22	13942.6	10396.6	16148	6058.37	8512.89	47163	47471.6	46198.2	47470.1
M159T105			0.820426	0.356927	0.00351529	159.102	105.347	29644.7	27609.1	18740.6	21921.6	29694.4	24170.8	85670.6	40014.6	113932	50964.1	87098.8	47564.9	56203.3	59591.9	55926.3	59432.2
M839T179_5			0.510274	0.807997	0.07068	839.336	179.148	49959.4	43653.7	34514.6	40100.1	49420.9	39415	52760.7	40749.7	57159.6	68889.6	41245.4	57344.2	39602.4	44105.1	44482.3	44561.6
M189T90			0.491041	0.92413	0.866177	189.003	89.8685	89700.9	115108	16651.4	10024.4	24896.2	19656.1	78774.8	78064.1	34064.4	71212.4	19908.5	16675.5	45629.1	34108.9	34340.4	32580.5
M409T469			0.3501	1.19222	0.6938	409.144	468.833	60253.9	66790.3	15021.9	59568.2	42967.5	67361.7	19710.3	123451	2382.4	75886.8	17400.6	22834.6	78683.3	84201.5	78668.6	79547.4
M902T32			0.58824	0.637146	0.0948284	901.545	32.089	24950.3	44954.5	29476.5	27650.4	52214.2	42902	42579.1	94362.6	47255	85703.2	30338.8	48422.2	25653.3	26134.8	26604.9	25118.4
M325T864			0.263458	1.63317	0.166157	325.182	864.493	53089.5	42907.5	41473.4	130592	47858.8	37994.3	55638.4	44036.2	29875.2	37040.1	22493.9	27620.2	45099	56043.3	45906.3	46019.7
M780T31_1			0.354212	0.881221	0.69781	779.596	31.4155	33636.5	46146.6	36933	60977.1	54330.5	35181	19544.7	63967.1	83752.4	95666.3	18330.8	21959.9	31812.6	31816.5	32869.5	31816
M287T184			0.513249	0.761833	0.161536	287.102	184.43	29022.1	26678.2	37128.3	57389.6	43661	52765.6	78852	64957.7	35703.1	53978.4	54088.2	36172.3	61127.7	57360	56471.9	58120.4
M725T124			0.0888678	1.30854	0.289782	725.376	123.856	59621.9	82838	22971.9	62843.4	35051.9	59761.3	38932.4	23647.4	29189.2	70555	53532.5	31051.2	18434.2	18470.4	18301.6	18471.7
M645T467_1			0.542456	2.14334	1.16926e-05	645.183	467.265	71236.1	63329.1	59222.7	64846.3	59856.1	70146.4	29755.6	36756.4	29677.2	44076	22521.6	18535.7	63958.7	64035.5	64053.5	63406.4
M715T167_2			0.506221	1.13217	0.770034	715.364	166.81	21829.5	15733.5	35107.5	115377	58167.9	56133.3	91411	10386.5	18505.1	33753.9	72237.9	40757.1	39358.9	39257.3	39359.2	39107.3
M489T91			0.0129006	1.31119	0.270225	489.303	90.686	35483.4	63588	16441.4	51949.9	77812.7	77682	33168.2	54566	47384	31122	29285	50783	41318.4	40516.9	39145.8	40331.9
M96T36			0.61173	0.663371	0.00799536	95.9521	36.295	36588.3	43726.7	44294.6	26485.4	35834.6	39725	53740.1	81356.3	49394.5	47497.1	50609.6	59073.3	62623.1	65245.7	62774.9	63462.7
M209T399			0.285621	1.09611	0.497198	209.067	399.356	33786.9	40428	64329.4	40703.5	58486.6	58804.5	49404.3	59619	42529.9	37523.5	38515.7	42945.1	54740	55091.1	55089.4	53953.8
M247T555			0.512433	0.807028	0.115188	247.165	554.648	45123.7	41720.5	34074.6	41646.2	43573.6	47098.4	70464.7	46733.9	37495.5	43515.3	67987.1	47592.9	43205	44619	47439.3	41639.9
M663T40			0.0313433	1.25525	0.0919083	663.22	39.802	51926.8	39524.5	51090	56338.5	54964.5	60909	25409.3	46593.2	51872.6	53265.2	28263.8	45344.8	55949.5	54920	53225.7	55924
M354T490			0.534586	0.756448	0.191309	354.058	490.249	25472.7	29135	46610.1	38655.5	59323.7	43910.4	49665.5	33212.7	81221.7	35834	50088.9	71357.4	51622.2	47928.5	49589.5	49383.5
M855T40			0.712836	0.164802	0.103928	855.345	39.6565	4698.05	2468.88	58109.4	3800.65	4999.55	5756.91	98996.5	213122	154918	6836.34	4267	6281.18	44684.3	107015	107692	107153
M683T255			0.47538	1.43909	0.483875	683.347	255.165	131088	96342	5730.21	4710.89	38684.2	56256.4	12404.9	88636.7	30985.6	27031.3	27703.8	44502.8	28532.8	27558.3	27283.5	27281.8
M450T298			0.422776	0.869848	0.649312	450.144	297.584	14472.2	22125.7	58670.6	62270.7	59587.2	44899.1	46340.6	37674.3	99270.2	21761.1	36047.2	60138	47194	47194.6	47193.3	46455.5
M200T359			0.339139	1.65421	5.97572e-05	200.053	359.293	59315.8	62102.7	45619.3	60920.2	59983.5	62888.9	41612.2	35699.5	24752.7	36452.5	35572.9	37994	42579.2	42459.9	43067.5	43404
M159T100			0.505795	1.59275	0.489472	159.029	100.066	189326	57079.5	48817.6	5569.11	13448.7	31235.2	38415	71066.8	15587.1	69141.7	9147.21	13547.9	103833	113725	111502	113776
M346T384			0.836021	0.408596	8.32896e-07	346.108	384.436	27347.5	26560.4	28108	30060.2	23886.8	27010.8	78877.7	74153.3	56218.7	58750.7	66606.1	64256.3	38635.2	38489.5	38692.9	38614.4
M293T41_1			0.228979	1.35442	0.494751	293.175	40.85	31794.1	32995.7	39465.4	146509	21248.2	50914.3	38852.5	23420.9	31755.3	66508.4	36101.1	41786.7	33871.9	30112.2	31661	30233.7
M362T54			0.242518	1.58115	0.183174	362.179	54.1935	88886	55897.3	10773.9	27784.4	102566	57874.8	26852.8	29677.6	46327.1	44417.8	27396.9	42753.9	42647.2	43433.1	43444.7	41355.4
M328T41_2			0.610194	2.76539	0.00134522	328.22	41.3165	90442.5	85854.9	40092.6	43288.9	91050.4	61015.4	15039.5	24442.2	30070.2	32428.7	21740.2	25171.2	38583.3	37883.2	38065.1	39038.7
M529T394			0.951553	0.263143	1.28919e-06	529.188	393.882	18129.7	22244.5	20708.5	16726.9	19506.1	19342.2	59227.9	88028.5	85289.5	77912.2	57521.6	75346	31779.6	30298.5	30324.5	30301.5
M354T317			0.260645	1.04659	0.7843	354.138	317.349	36411.8	42085.7	68422.4	23111.3	55646	60292	52367.6	49817	54786.1	39756.5	36960.2	39552.2	49437	48481.5	49831.7	49842.5
M279T26			0.478714	4.34432	0.226273	279.131	25.575	5868.56	94431.8	13348.3	20023	32851.6	287745	5388.87	10555.9	60676.2	11970.5	5821.69	10152.9	47869.1	47869	47222.5	47609.2
M637T22			0.9887	0.0706087	0.0197186	637.397	22.407	2472.79	14869.5	4667.02	4067.66	5184.82	5564.12	223753	23246.4	57916.4	53525.4	98755.1	64353.1	44561.1	44555.5	45394.1	46281.9
M450T456			0.503025	2.48046	0.00245836	450.099	456.216	64052.2	90106.7	48024.7	44222.8	64344	86713.2	46847.4	8838.12	14903	26395.8	41186.5	22067	35996.7	35608.5	36002.2	35187.1
M503T247			0.816248	6.19682	0.000452918	503.206	246.817	73248.4	53271.3	138707	92921.9	63047.4	58944.5	10210.1	11247.1	18792.5	15145.9	10888	11198	42619.5	42613.7	42574.7	41154.3
M973T355			0.607303	0.713224	0.00011011	973.026	354.75	38151	37964.2	33836.8	36499.2	38859.2	45135.4	60499.4	54821.5	48902.4	49877	58588.3	50415.7	46433.4	46432.9	46801.1	46565
M307T161			0.367734	1.6769	0.0354686	307.043	161.241	86025.7	72862.8	46331.5	26022.5	59975.9	55507.8	18817.3	45160.5	35683.7	46170.9	35968.6	24965.7	57535	61305.4	58628.5	56921.1
M239T391			0.889899	0.315156	4.79232e-05	239.102	390.521	23985.5	25140.9	15692.1	47606.1	13943.6	6260.14	80340.6	80844.6	54368.1	67150.4	69476.9	68653.6	46048.3	46053.3	47734.1	46051.6
M486T345			0.97846	33.5004	0.00037283	486.154	345.43	50442.8	58957.4	162707	89473.9	74006.5	101782	2879.22	1459.26	4147.49	3542.79	1694.83	2317.07	47990	47393.3	47170.1	47984
M339T825			0.167167	1.197	0.503017	339.197	824.85	6721.14	57153.1	52247.5	45837.4	50160.9	89087.6	35912.6	40612.5	30656.2	66119.3	38044.2	40291.5	45962.2	49181.9	49244.6	48262.6
M871T179_2			0.517286	0.789408	0.0236227	871.343	178.721	38994.7	35222.2	41467.9	47566.3	44733.6	35603.7	34898.3	56492.9	55222.2	59065.1	51014.6	51877.8	37165.8	38246.1	38711.2	35805.3
M203T95			0.743975	0.401309	0.0191534	203.055	94.756	21776.3	43817.5	21745.4	31114.9	19940	19505.8	68521.9	88730.3	59457.3	115194	27521.6	34037.1	37391.5	33800.9	38318.1	36523.5
M535T363			0.779856	0.358208	0.0075092	535.148	362.995	32547.5	32965.6	28103.7	12361	14303.2	24858.4	63277.5	90513.1	115851	44734.8	33666.2	57139.2	73877	77050	73864	74380.8
M257T362			0.399183	0.935831	0.521374	257.092	361.964	41265.2	37779.7	39801.8	52494.9	51154.3	43429.7	40988.3	62994.3	54724.5	43808	42088.9	39555.8	51460.7	52213.8	53496.5	51454.4
M941T120			0.341044	2.05485	0.0879674	940.572	120.21	13885.6	70171.8	23229.5	71606.9	70511.5	120518	20649.8	26873.7	46495.4	46976.2	14211.2	24818.7	20320.5	20395.3	13249.8	20325.9
M355T33			0.34572	1.53272	0.461219	355.156	33.1195	152305	42711.2	26702.4	34159.9	34205.2	42491.9	16565.7	24613.8	114989	24530.7	16542.2	19742.2	32767.3	33882.9	33869	33828.8
M211T376			0.810486	0.412933	5.61038e-05	211.108	376.165	24869.8	26339.3	24680.6	24846.1	32172.9	27338.8	52707.7	75449.1	86275.1	51260.1	62309.3	60070.5	28131.6	28134.6	29195.1	28452.6
M274T125			0.409427	0.830824	0.345554	274.092	125.424	36932.9	60394.7	35416.3	46806.4	31174	37857.9	59653.9	69513.7	18032.6	59524.2	46950.9	45524.2	35180.5	35125.2	35195.4	38895.7
M786T460			0.972503	16.6353	2.37344e-09	786.284	459.898	99180.2	82999.4	96620.6	83274.9	80218.1	73884.1	7819.31	5127.77	2907.92	3494.15	6721.38	4958.43	32632.8	32303.7	32305.4	33334
M971T36			0.291917	1.66396	0.0826214	970.516	36.385	37167.7	54401.6	51533.3	91162.3	22330.9	84510.3	23571.4	26350.1	54499.2	34201	31434.4	34940.3	52375	54384	54373.5	54365.8
M823T72			0.907882	0.193292	0.00220575	823.484	72.0245	6897.66	5848.18	43478	7003.3	13560.5	11566.5	67227	68112.4	142633	57349.3	47148.5	74630.6	63909.4	61317.1	61782.9	62578.5
M685T195			0.437755	0.767071	0.321697	685.363	194.992	36888.1	71827.7	27753.1	21203.3	27409.3	51224.4	32919.2	57507.1	56040.9	31902.8	42515.9	87176.8	51905.6	51756.2	51321.7	51905
M925T40_2			0.300594	1.66091	0.0340856	925.492	39.765	53217.7	36330.1	70219.6	43714.9	92853.9	43395	33872.9	42203	41788.3	22891.7	29848.4	33940.8	55648.3	46507	55596.3	53562.9
M690T190			0.791488	0.0618059	0.150206	690.269	190.389	4942.62	4715.27	2434	4867.02	3167.75	11490.5	2634.78	9021.98	247443	2311.61	247540	2604.46	14687.6	8899.98	15740.9	16072.5
M728T179			0.708524	0.565617	3.26073e-08	728.004	178.59	32308.5	30988.2	35613.6	33937.2	31169.4	31933.6	60723.3	50626.7	59078.3	59785.8	58779	57443.5	32981.2	37130.5	37119.7	37138.7
M737T152			0.821846	6.85219	0.0725914	737.335	151.745	214336	141991	19670.6	16660.8	56046.8	24448.2	8890.75	32262.1	13783.5	8720.7	2146.03	3248.3	21932.1	17166.9	23887.8	24550.7
M272T543			0.521884	0.664702	0.130806	272.087	542.889	47779.8	33482.1	21917.5	52217.9	25348.9	34334.4	54521.2	25367.3	72960.5	90361.2	37457.7	42906.7	39625.9	39421.8	39510.9	39421.7
M596T183			0.452874	0.833809	0.34564	596.494	182.886	32693.5	36785.2	45285.3	42883.5	40848.1	45932.3	26817.9	48583	60607.8	24824.2	72730.9	59582.6	26523.7	24747.5	24517.5	24499.8
M996T355_1			0.607684	0.699312	4.95252e-05	995.54	354.76	36623.9	35763	36402.4	35266.2	35698.2	41335.5	62182.2	51188.9	52067.8	47020.9	54384.6	49308	45937.6	45777.4	46111.1	46116.5
M837T179_2			0.412191	0.842041	0.254305	836.673	178.883	44609.2	40869.2	39765.4	38815.4	38212.5	43144.3	67884.8	35531.3	48904	60850.8	26812.6	51470.1	42773.1	42813.9	38859.3	38931.7
M413T179_1			0.649483	0.642648	1.60996e-06	412.979	178.721	34118.6	32066.3	33490.8	34461.8	37324.1	37880.6	59126.1	53858.8	52889.7	52877.3	58924.2	48072.9	36456.4	34729.5	34297.1	35265.7
M401T480			0.333066	1.81626	0.00635647	401.012	479.837	61365	83470	67463.1	39278.7	46898.4	45770.2	31747.9	36317.4	19467.4	39340.8	37955.2	24706.7	39622.2	39622.2	39956.8	40264.5
M872T179			0.684848	0.591807	1.60692e-06	872.009	178.745	34610.3	32287.7	30740.2	31606.2	29242	39937.9	59969.8	59837	53824.3	58033.7	49606.8	54013.8	48311.2	47985.9	48100.2	47986.3
M686T569			0.887057	7.53883	2.29865e-11	685.714	568.552	79322.8	82852.9	73458.1	77924.1	85136.2	72292.3	8958.7	8960.67	11256.1	10659.6	12705.8	9933.83	54811.7	53075.5	53078.4	53077.8
M978T179_2			0.530429	0.727258	0.0359814	978.014	178.594	38025.1	38125.2	33060	33555.8	34577	46913.2	64888.4	35767.3	58073.6	63331.1	35305.6	50992.7	52881.3	52983.8	52660.8	52984.2
M820T193			0.762184	5.53465	0.00101053	819.526	193.014	44235	54411.2	52146.1	78348.7	131812	90116	9661.6	15105.4	19210.9	13067.8	9704.52	14748.9	37576.8	41428.1	35124.2	33735.4
M364T63			0.523254	0.714609	0.14507	364.195	62.6035	53915	38499.8	12330.6	21719.3	53394.9	42092.7	54143.9	49189.9	46074.9	65716.9	26238.1	69228.5	28709.6	28928.1	28929.2	28303
M456T160			0.803129	7.1924	0.00307403	456.135	160.048	92106	137732	35663.2	102815	26004.6	73176.6	10001.8	16229.1	6964.43	15400	8666.14	7737.48	20367.9	20796.5	20373.6	20690.6
M786T130			0.228507	0.926305	0.88136	785.538	130.089	8936.87	54085.6	16028.6	24076.7	35182.8	117268	35549.4	16136.8	98153.8	86418.7	16060.4	23592.4	21609.3	19197	20635.5	21570.5
M361T34_1			0.48995	0.842803	0.0436464	361.184	33.61	44388.3	39668.8	34324.1	34964.5	38179.5	51395.8	53072.5	53355.2	40825	47698.1	47813	45466.2	43645	44175.2	44612.3	44625.3
M255T134			0.487374	0.599662	0.201332	255.159	133.806	38101.7	24689.7	78556.1	10132.2	30577.9	17037.8	80459.5	31306.8	28114.2	92535.9	77375.1	22221.3	26593.9	27446.2	26593.6	26587.3
M353T178			0.350945	1.65231	0.000242269	352.986	178.036	52641	47097.9	63130.2	53572.9	57714.3	56599.8	42355.1	30530.6	28555.8	29127.6	25308.4	44299.9	58687.4	65286.2	64663.8	58314.2
M737T394			0.847386	0.281532	0.00166009	737.354	393.861	19132.2	27250.5	22004.3	14580.9	20970.9	12559.4	43414.9	94007.8	100809	45025.2	42674.3	87869.3	38884.5	37954.3	34217.4	38874.9
M940T152			0.70317	0.507579	0.000847559	939.542	152.014	27912.6	21681.5	38283.8	22704.7	36509.1	31395	78425	47990.9	56252.7	66642.4	61357.3	40974.8	33126.5	34065.9	33729	34068.1
M434T566			0.923922	10.0807	4.24561e-09	434.133	565.867	81972.7	81060.5	68608.6	80500.4	74595.6	95497.6	6058.47	12045.3	10240.2	9751.07	5479.53	4263.02	47861.6	48115.4	47483.6	46983.6
M509T330			0.538746	0.752014	0.0104276	508.883	329.807	41239.4	39764.5	34451.3	35928.4	37545	38547.5	53659	57274.2	31857.6	56547.5	52277.5	50873.3	45483.5	45057	45481.8	45217.7
M665T26			0.250142	1.01135	0.946472	665.403	26.2435	52577	47993.4	43921.2	37774.9	31361.1	52780.9	40513.4	36590.7	75075.8	32667.9	40410.9	38159.6	40207.7	40890.1	39126.9	39171.2
M955T355_1			0.573008	0.746268	0.000127009	954.538	354.743	36163.4	36427.4	35445.5	38134.4	38704.1	41108.3	59002	48113.2	46412.8	47075.9	52882.9	49330.9	46190.8	46359	46361.2	46162.7
M141T254			0.720247	0.452902	0.0262831	141.055	254.117	36323	40419.7	19331.8	26103.3	23522.6	18942.4	39743.2	114587	69941.4	62400	34353	42504	47282.2	44830.3	45417.9	44850.7
M144T106			0.191904	1.20509	0.781051	144.031	105.81	61113.6	67769.5	12887.2	8475.45	11512.2	126191	17650.3	13193.1	15424.3	15398.6	146007	31270.2	107126	67730.6	92279.3	96788.4
M281T76			0.552438	2.89144	0.00904112	281.062	75.84	50052.5	70198	42876.9	127053	45071.9	56062.5	16755	26326.4	31608.1	23753	16719	20174.1	30374	30324.5	30360	32495
M240T99			0.118968	1.40699	0.398861	240.035	99.361	91555.1	61835.9	60501.3	5969.76	29819.5	58042.8	84448.3	39317.5	7276.88	51705.3	22777.9	13185.6	97159.8	100193	90450.6	95134.5
M922T130			0.690713	0.320485	0.0551167	921.575	129.505	8172.25	6903.46	16665.2	51847.4	26755	17230.4	83819	155637	37978.2	57100	32248.4	31281.1	42757.5	36303.6	36314.4	36348.9
M513T33_1			0.679283	0.544745	0.0133326	513.319	32.542	15473.4	42182	29852.9	31204.5	38808.8	27546.3	83418.5	38590.8	38135.4	47562.6	57931.7	74094.1	41810.3	43635.6	46318.9	41839.8
M459T153			0.516356	0.773847	0.502478	459.135	152.714	103541	39228.5	25798.6	15022.4	15214.6	29999.4	34793.9	80149.3	38360.9	69605.9	43928.7	28832.9	38276.7	38216.7	38187.2	32117.8
M815T322_1			0.130273	1.41633	0.00483731	814.942	322.13	47426.1	54398.6	43604.1	54935.4	58950	47931.9	30654.2	42411.7	26269	49107.2	31502.8	36986.4	28629.6	28936	29414.5	29603.2
M311T40			0.749325	0.384478	0.293955	311.257	40.042	11095.1	9044.93	38067.5	73790.6	5532.14	8027.68	194526	6735.92	7361.18	9264.17	135901	24796.9	36721.3	36837.2	36887.2	46075.4
M626T178			0.588637	0.646582	0.0116913	625.991	177.541	34337.7	30084.7	32683.1	34454.3	32910.3	41062.9	59486.5	62210.6	26387.3	67159.9	52072.9	50559.3	18209.3	19720.9	18645.7	19069.2
M283T389			0.330396	0.821893	0.685181	283.091	388.594	40878.4	44979	27783.9	36849.3	44610.7	40945.9	3353	2614.28	2955.31	102131	81554	94591.5	22927.3	26429.2	22343.9	22355.6
M522T120			0.724141	4.26801	0.0823672	522.291	119.739	120860	183202	7811.43	25183.8	44399.1	41631.7	7278.9	37349.5	23824.4	12828.7	5081.16	12767.5	23653.4	23659.1	27164.7	23691.3
M127T398			0.688932	0.425455	0.0297463	127.087	397.711	18083.5	25908.6	30725.1	16685.2	27126.4	37280.1	63948.3	117115	26795.3	29016.7	70790	58551.1	45467.9	45999.5	45998.9	42949.1
M517T440			0.528561	0.782693	0.00580302	517.173	439.688	41678.5	45862.6	32905	36404.8	34824	37345.6	56913.7	53219.3	42930.8	42415.9	49406.9	47719.4	38979.3	38731.7	38153.7	38978.6
M765T179_1			0.538897	0.712918	0.015946	764.671	179.449	38602.7	31955.6	42214.8	36466.8	33947.9	33734.1	32346.3	66789.8	46690.7	56516.7	55507.1	46422.8	36990.3	37619	33058.3	37598.9
M599T36_2			0.613322	0.639635	0.00501142	599.407	36.382	24583.6	31580.5	28861.5	30470.2	48306	39308.7	39810.7	49987.7	66517.9	57037	44965.6	59222.3	33584	35155.5	35165.7	35162.3
M545T36_3			0.329779	0.736073	0.5255	545.345	36.116	15087.9	21386.1	81656.4	8752.49	54987.2	38626.7	68910.6	123148	33039.5	11807.2	26674.6	35978.4	81345.9	82539.3	81825.2	83386.8
M889T359			0.412336	2.15405	0.0334819	889.114	359.428	58136.3	107988	23428.3	42284.5	50430.2	71648.5	44945.8	39124.8	14114.8	26325.7	23286.3	16505.1	9998.88	10239.5	10007.8	10911.1
M515T34_1			0.518555	0.631271	0.524092	515.296	34.491	4338.44	13244.7	95900.2	2751.06	6150.21	77819.2	12084.6	2573.71	97454.8	10423.6	45300.7	149306	36367.4	8699	91948.9	91601.4
M420T335			0.934411	18.9689	2.70214e-05	420.088	335.027	53356.4	71240.3	120874	71096.4	67304.9	107021	4816.43	4268.94	4957.48	5170.71	2927.7	3737.57	44722.8	44349.4	43656.9	44724.7
M724T522			0.862643	7.94888	6.72888e-06	724.249	521.821	74666.7	97104.5	53359.8	54296.6	86665.5	92896.8	8526.6	12807	8811.13	10781.2	7453.71	9363.06	48301.8	48300.2	49057.1	49055.8
M663T181			0.430209	0.820006	0.442061	663.221	180.59	48678.1	25629.2	26373.2	23676.4	64203.8	44159.5	67359.5	11460.3	36409.6	59318.3	52570.6	56684.5	18018.4	16782.5	18237.2	10677.1
M945T179_5			0.591089	0.699967	3.13783e-05	945.343	178.702	39348.8	32960.7	37266	39689.6	30311.9	32993.4	52461.3	55743.7	45645.6	51702.4	49367.6	48765.6	36880.1	33752.6	36907.3	36909.9
M480T349			0.811602	5.97433	1.69338e-05	480.206	348.727	72727	93097.2	54149.1	55252.9	97930.4	69072.5	5583.77	21434.6	18095.6	9413.5	6065.5	13428.6	25604.1	25174.8	25799.5	25799.2
M946T72			0.566581	0.679188	0.0551874	945.573	71.743	24967.8	8858.96	31903.5	54073.7	34997.5	53001.1	39336.1	57468	52307.6	57068.2	51587.8	48189.7	22541.2	22544.1	22542.6	21499.2
M692T23			0.47825	3.7962	0.400799	692.135	22.8115	3352.12	347545	15704.8	20208.2	11574.9	7446.54	2023.98	2173.24	6625.45	41076.5	51607.4	3398.12	3989.61	3334.51	3340.2	3340.79
M819T382			0.622351	0.62746	0.00417127	819.249	382.498	32151	27871.4	31628.4	23913.7	36562.3	45480.8	54961.5	51057.8	36062.4	48024.6	68213.3	56612.7	42197	41989.9	41597	42198.1
M927T550			0.895437	9.60821	7.91662e-09	927.251	550.164	94929.3	72915.4	78648.4	76393.2	72003.2	69238.7	6143.54	11059.4	7496.15	12480.7	5894.02	5231.58	52379.4	51913.1	53294.2	52410.8
M383T553			0.904805	10.022	7.44692e-08	383.117	552.648	83580.3	88446.4	58427.2	67773.4	80686.4	86967	5986.47	9506.7	8796.32	12586.6	4860.04	4749.49	46548.4	44945.6	45663.3	46495.2
M292T160			0.380389	2.03215	0.0265568	292.068	160.092	30876.7	63117.5	46193.5	42792.8	70737	89092.5	43409.8	14255.3	35278.4	14004.2	10964.3	50781.6	34501.1	34425.8	43866.8	33476.2
M192T35			0.275961	1.15831	0.0669685	192.066	35.405	44459.8	38891.4	37881.4	48852	53591.5	50683.6	41470.9	37712	35855.5	35951.5	40207.4	45664.4	43784.7	41329.2	44765.9	43175.3
M357T40			0.380115	1.77819	0.0238363	357.171	40.019	87554	60421.4	31673	42238.1	43052.8	60705.8	25296.7	32497.5	46763.6	32708.8	24660.6	21205.4	43457.6	42866.2	44743.4	43813.7
M255T194			0.349556	1.882	0.00251664	255.232	194.112	77543.8	46232.8	69104.6	43247.7	58281.3	37788.8	25833.9	28982.7	30681.5	27343.8	30578	33094.2	36679.5	34701.3	36675.6	36669.5
M202T375			0.397546	2.04553	0.00516345	202.071	375.365	68902.9	54115.8	90680.3	42005.7	40406.8	45454.7	31059.3	30875.8	28354.4	29666.8	20092.3	26933.5	26240.7	25527.5	27147.1	26655.2
M494T162			0.650433	0.465414	0.0258194	494.221	162.333	40016.9	33818.1	20297.3	25620.9	25056	16673.9	45514.1	77787.7	49868.2	32466.5	37247.9	104082	32437.2	28442	29704.1	28572.2
M315T44_1			0.658214	0.540312	0.0359944	315.133	44.219	27737.9	34835.7	22053	20543.7	31798.4	41350.9	58835.9	36300.1	32491	34757	86741.9	80904.9	37358.7	37287.7	37358.6	37287.5
M819T591_2			0.962348	22.7388	9.53437e-11	819.263	591.25	92772.8	75082.2	78415.1	84559.8	75147.5	79653.4	3006.5	4014.5	5880.55	3907.27	2397.38	2150.77	49567.9	50128.5	46594.6	50143.3
M373T154_1			0.629692	3.45854	0.000446205	373.051	153.944	78285.1	46288	100967	61537	58805.4	47370.4	15250.9	23195.7	15908	10342.9	16719.6	32287.8	128704	128577	78445.8	128857
M553T352			0.381525	0.730625	0.777791	552.988	352.033	8179.16	10519.4	10443	10307.3	165756	8558.26	234128	14215.3	10580.1	8566.42	11839.8	13247.4	9809.82	9799.41	9808.22	11411.9
M499T362			0.897674	0.277094	4.83649e-08	499.104	362.049	18129.4	16648.2	20735.9	13947.5	18271.7	21866.2	54953.4	69909.5	75503.4	69845	59581.7	65737	47078.7	47069.3	48292.7	47696.5
M135T38			0.571439	0.690244	0.00309892	135.044	37.783	35120	38914.6	35950	28214	32893.4	35099.9	63086.5	48379.2	56569.6	38499.2	42092.3	50096.2	40236.1	40243.6	40229.3	41969.2
M693T456			0.844827	0.261616	0.000798993	693.114	456.278	9066.71	10074	35750	30717.5	6317.78	12585.2	59363.7	53716.2	51020.9	90574.5	46437.1	98371.7	33985	33981	34633.4	33983.7
M662T122			0.879064	82.9625	0.00873223	662.263	122.135	52876.3	196764	46905.8	65508.5	28137.7	107016	586.584	1962.58	971.895	868.829	873.04	730.241	6251.1	7042.34	6869.39	7024.51
M831T549			0.938995	17.4606	1.09645e-09	831.282	549.467	87491.6	77821.7	85201.6	85609.3	68108.5	70118.7	3814.17	5725.37	5881.61	5640.39	3652.62	2452.77	48550	49318.6	49631	49957.4
M897T577			0.998685	228.456	3.13222e-09	896.81	577.284	72419.1	87430.6	99915.1	82444.3	71510.9	85507.1	586.127	308.742	236.24	332.676	391.481	329.953	51498.5	51983.5	53551.8	52441.8
M715T44			0.616156	0.619554	0.00202285	715.452	43.862	30819.4	20335.3	31493.1	41696.9	32342.6	34811.1	49627	41960.5	58852.1	66166.5	48958.1	43526.4	31496.9	32897.5	31135.6	32085.5
M445T179_1			0.376105	0.921136	0.380034	444.654	179.2	39540	43937	39787	35015.1	35894	45560.9	36503.1	36155.8	42248.7	55926	50463.3	38962.1	39606.9	39627.1	36812.9	39537.1
M211T440			0.44602	0.854502	0.155502	211.071	439.688	45717	45385.4	30577.5	38199.5	37750.8	32105.7	46880.1	58453.7	37472.5	37049.3	40492.2	48505.7	37990.4	37892.6	37989.9	37755.6
M441T27			0.392462	0.594791	0.370199	441.259	26.6375	5435.76	43239	20555.2	29068.8	25916.7	61550.2	71418.2	19842.7	147877	37107.6	26764.5	9310.89	34895	34904.3	32934.6	33845.1
M724T378			0.961862	60.7121	1.4629e-05	724.249	378.171	57997	82003.2	99212.7	70429.5	58220.2	122020	1216.63	1167.36	536.958	444.364	2891.94	1811.7	61874.3	44381.8	61823.5	61879
M625T540			0.537711	0.526749	0.215261	625.157	539.683	41308.4	30329.6	19742.6	40970.1	18545	20840.2	28008.8	18222.2	106021	121039	19535.5	33203.7	38222	38229	36543	38228.1
M681T524			0.822542	5.96291	9.51304e-10	681.207	524.324	70483.2	81815	68098.8	68153.2	69301.5	68189.2	8735.69	13527.4	16319.5	16200.4	7565.31	9100.16	51184.7	51193.9	52135.4	53395.4
M819T344_2			0.342237	0.890587	0.538566	819.192	344.183	29063.9	29227.8	46392.6	38189.8	47097.3	44172.3	51945.1	72636.1	26165	41353.4	36602	34207.9	46773.5	46771.7	47098.8	48207.2
M496T564_1			0.959155	28.5267	9.62516e-10	495.661	563.911	79110.4	75447.1	93995.4	86631.7	72111.6	72904.1	2549.92	4347.37	3225.27	3437.06	1795.36	1478.35	45967.9	45501.6	44913.9	44785.9
M376T499			0.364673	0.911063	0.512294	376.133	498.673	41181.4	55437.6	34734.4	40956.6	33475	30959.8	44967.4	60983.7	35962.2	32200.5	36529.6	49212	35798.9	34182.9	35479.4	35796.1
M519T483			0.727	4.02466	4.68675e-07	519.153	482.952	55442.1	80268.4	66748.8	60194.8	75962.5	59090.7	12408.4	20361.7	19583.9	20083.6	13412.1	12968	44856.6	44344.1	43738.1	43730.5
M659T180			0.452674	0.778013	0.130686	658.664	179.863	34552.3	41293.6	33645.6	35705.8	33511	38467.8	55344.9	62754.2	27828.4	58958.5	29691.8	44564	34014.2	34026.1	31523	33911.7
M158T271			0.79199	0.337174	0.00608646	158.045	270.667	18729.4	20335.2	22624.4	21518.7	20310	21588.8	52357.1	60015.7	37093.8	29377.8	89557.5	102642	29876.7	31054.7	32528.6	31475.6
M734T98			0.718565	0.379666	0.00600443	734.468	98.0645	23138.9	18818	20385.7	17399.7	26647	29792.9	92455.5	44143.9	40502	88406.1	61714.4	31467.6	26143.9	26144.4	26360.1	26360.3
M853T36_2			0.377659	2.83129	0.294403	853.396	35.6	1974.85	110791	60204.3	1933.1	7957.51	182799	2824.54	1863.35	2439.18	2972.28	117130	1920.53	97984.7	7554.4	98594.4	8063.27
M890T129			0.564171	0.558442	0.059491	889.586	129.055	13714.9	24637.5	20800.9	30881	48505.6	38524.2	76824.5	51316.7	86475.3	40769.1	30250.1	31432.1	32846.4	34028.4	33889.2	34028.3
M230T402			0.919572	0.203705	0.000424984	230.066	401.981	15400.5	12674.1	14034.5	18208.8	12841	10413.1	91301.7	57200.9	45519.2	39002	103601	73635	31490.8	32675.9	32673.8	32675.3
M717T40			0.242959	1.5337	0.0631408	717.239	39.916	54220.6	24053.4	73126	45383	50965.3	51093.9	22851.4	51122.3	42292.1	16654.3	27596.4	34334.1	40147.3	38820.9	39590.9	38838.8
M229T189			0.233369	1.16873	0.186668	229.107	189.18	41529.5	43291.1	34360	35873.3	59522.8	51281	41867.3	36107.1	35413.8	29653.9	38944.9	45488.5	43849.2	45185.6	44232.3	43845.1
M859T552_2			0.905372	11.4241	1.04801e-09	859.27	552.125	78652.8	86246.8	65549.5	72041.8	76377.7	74411.4	3983.46	10738.8	8498.21	10522.7	2698.46	3235.86	52870.4	52961.9	52871.2	53417.2
M256T119			0.763951	5.30047	3.92891e-05	256.059	118.711	52595.5	89687.8	57219.6	78737.7	45651.2	88520.3	13147.9	9605.71	8227.66	15275	12767.4	18783	25110.5	24897.7	23789.5	24812.5
M849T591			0.949311	23.307	2.65873e-11	849.271	591.393	84029.6	78413.1	75374.7	82822.5	68202.1	80772.8	3230.89	3884.02	4223.83	3645.19	2984.66	2180.48	42209.4	45265.8	43314	44764.8
M239T43			0.428877	0.760897	0.34417	239.164	42.795	58543.6	47814.2	8580.22	39093.6	31553.5	25976.4	27010.6	34030.3	42920	29841.7	78095.8	66143.7	28493	2734.6	28729	29102.3
M396T271			0.852625	0.262894	0.00026492	396.113	270.771	13700.9	13508.7	14779	11950	15370	32564	53187.2	39465.3	86175.7	85523	73248.4	49903.7	30169.8	34350	30190.1	30162.8
M339T853			0.281808	1.19948	0.229924	339.197	852.856	30009	37538.1	56803.5	55621.5	32875.7	53779.8	31848.3	44499	40230.1	26034.7	36834.6	42839.3	46230.1	45987.2	46890	55630.1
M801T374			0.840987	0.291929	8.27048e-05	801.383	373.846	17147.3	20938.1	10316.6	18094.7	19987.9	23898	74133.7	84905.3	60785.8	48516	69404.1	40369.2	24495.6	24474.2	25700.7	24460.5
M344T71			0.533333	3.76933	0.0300394	344.213	71.477	82969	44456.2	27132.2	25401.4	61478.4	144585	12527.9	14342.8	19494.2	17611.2	5706.84	32728.5	44141	31807.4	44167.7	42403.6
M651T27			0.261273	0.931311	0.843414	651.387	26.559	44121.1	59767.5	2167.36	39839.1	30835.5	58031.4	46581.6	2117.97	88395.4	34190.7	42023.7	38767.6	38526.5	37362.6	37359.7	38102.6
M516T149			0.605342	0.53535	0.0165439	515.989	149.014	24127	24989.3	40638.7	28624.8	24853.1	26287	34642	30788.1	52721.4	82095	69516.8	46889.4	29392.1	30061.2	30067	29422.5
M63T487			0.502446	2.44953	0.000232378	62.9642	486.667	65234.6	69491	36663.9	48997.6	59378.4	65176.7	20785.5	24454	11967.1	28213.1	19281.5	36118.6	48614.9	47040.2	48600.3	47432.4
M597T183			0.484082	0.720975	0.129388	597.492	183.487	40549.9	35397.3	32066.4	41752	26560	26898.9	77359.3	47925.1	27397.1	36171.4	35370.5	57651.1	25227	25227.2	25223.9	24024.2
M747T127			0.380101	1.84706	0.252352	746.502	126.63	50725.2	88588.3	15384	22114.6	58898.4	78377.6	16487.5	6692.27	17686.1	106437	10429.8	12314.6	18509.3	18473.3	18590.5	18590.5
M719T366			0.979465	137.994	8.34704e-09	719.306	365.55	93547.2	84221.2	60300.6	79680.6	77194.1	85332.1	695.023	521.401	804.559	415.756	577.659	466.01	35311.4	35393.4	35745.8	35744.4
M393T216			0.599608	2.94892	0.0092162	393.1	215.95	35106.6	32759.8	105841	84381.2	57263.1	45697.9	26511	26287.8	29791.6	12281	13282.1	14281.1	43011.7	43782.3	43011.7	43011.2
M155T244			0.77112	5.62613	0.000770903	155.02	244.384	42624	31057	93945.6	91231.5	94831.6	56634.7	18112.7	12254.2	18101.4	7359.59	9133.97	7970.1	51271.5	52055.3	52055.9	52059
M252T39_2			0.56487	0.698823	0.0648559	252.445	38.553	45152.3	48424	19250	24479.4	33843.2	27599.6	37023.5	70744.8	49064.9	45836.5	41668.9	40066.3	39470.9	38001.9	37454.1	36178.8
M663T81			0.882168	0.211091	0.00048365	663.421	80.5985	14590.8	11831.6	11786.4	14416.8	13397.6	17919	56083	63600.8	60055.9	115889	44468.2	57561.4	26249.7	26766.7	27088.3	27085.5
M977T355			0.663186	0.567904	5.92332e-06	977.018	354.673	29552.6	30429.7	25114.1	26173.6	29345.3	33346.5	55922.5	56719.3	46854.9	53936.7	50090.9	42798.3	39098.4	38475.1	39142.4	39143.1
M554T47			0.0574225	1.17298	0.67512	553.573	46.989	33215.5	17769.3	35521.2	77979.7	75986	18688.8	18302.2	51332.4	79004.6	27871.4	21465.3	22965.7	52853.5	52853.8	52827.4	60091.8
M765T179_3			0.512512	0.748128	0.0177344	765.336	179.018	33881	33784.7	31403.1	30632.1	32348.6	43349.8	52734.6	36981.1	34122.6	56545.6	48990.2	45176.6	49008.7	48998.9	50597.3	49474.7
M211T35			0.592776	0.612563	0.00965001	211.096	35.49	34516.5	26021.4	22172.4	33639.4	29495.9	36467	67353.6	58278.1	27055	46740.9	45269.8	52925.3	49345.5	49252.8	56612.8	49227.4
M244T321			0.750268	5.20742	3.75864e-05	244.013	321.252	52256.5	65642.7	46068.5	98864.4	68858.4	70823.3	10869.2	5147.02	12590	13043.7	18088.2	17558.1	14247	14332.4	14182.5	14332.7
M693T179_1			0.415393	0.908503	0.172839	692.668	178.536	37989.9	34913.9	34753.3	35863.7	44880.1	39930.9	37184.4	38981.7	49668.2	40801.5	38097	46594.8	40918.1	44255	44223.3	44253.1
M150T38			0.439885	0.831768	0.138617	150.001	38.298	39007.9	37102.6	43711.2	29350.9	30923.1	37626.9	41162.9	29882.4	57687.1	36737.8	48890.6	47397.9	35939.7	35645.3	36304.1	35645.2
M331T42			0.869364	0.226467	0.000693995	331.189	41.8835	13954	5745.23	8308.68	40540.3	7935.97	12019.4	63743.9	103264	63568.8	36363.4	54235.7	69625	39742.9	38088.8	40087.1	40086.3
M914T355_1			0.559821	0.721992	7.92871e-05	913.537	355.308	30666.4	34876.4	32558.6	34403.3	32979	35434	54165	47600.8	42264.5	41772.5	48000.1	44479.7	40996.8	41711.3	41711.9	41709.3
M674T40			0.331709	1.7377	0.188546	674.207	40.2655	16804.4	30893.5	57760.4	103147	54828.7	40661.4	11138.4	24345.8	66349.1	13255	13684	46226.8	56868.6	56443.3	57282.1	57408.2
M543T384			0.846641	0.298403	4.10424e-06	543.237	383.764	19344.2	18810.5	19764.5	19057.1	15091.8	17790.8	60737.6	77329.7	51068.1	47317.8	59866	71836.8	29399.1	29947.3	29948	29784.1
M371T34			0.770861	0.229657	0.0817492	371.313	33.583	6692.89	22316.3	12375.8	21422.9	12916.5	13282.1	173998	11316.6	20447.7	42817.2	103997	34987.5	30271	30270.9	32239.8	30500.6
M475T238			0.789058	5.77294	5.9067e-07	475.175	238.487	73855.6	55717.9	53344.9	80073.3	63459.1	79493.1	15516.9	14122.9	10829.1	13674.8	5987.74	10186.8	41220	46023.4	46020.2	46014
M539T412			0.550739	0.701099	0.0216646	539.243	412.144	32832.3	31356	31197	23848.3	29612.3	46550.7	58453.5	38359.2	36726.2	37354.9	54808.7	52997.9	35648.1	36356.1	36087.2	36351.1
M737T576			0.88444	11.3314	3.07625e-11	736.728	576.309	78048.7	77257.3	69350.9	74520.7	68965.3	66606.3	6222.65	7397.05	9791.94	6552.64	5029.12	3373.34	54139.5	53376	53377	53830
M720T40			0.344116	1.98802	0.0189062	720.214	39.803	56126.7	35578.3	68041.4	34358.5	58337.9	62304.6	7435.57	52291.4	42352.9	12587.4	15125.4	28529.3	36770.8	35219.8	35228.5	35247.1
M255T381			0.331965	1.8509	0.0064959	255.072	380.832	59591.1	59922.9	26136.6	72146.9	45981.6	43310.9	34825	32502.7	25772.9	24726.8	23855.6	24230.8	33123.1	33121.6	34036.2	33124.9
M294T146			0.527809	0.741044	0.0806965	294.117	146.02	32650.6	13617.7	45111	40341.7	24688.2	44742	52660	46415.9	34843.5	38458.4	55088.8	43976.3	40874.8	40806.7	39544.9	39797.3
M425T351			0.936313	45.5219	1.94224e-06	425.175	351.38	66039.4	65512	95821.6	101399	79405.4	53249.9	1278.41	2858.55	1349.33	1562.87	1513.01	1574.22	28225.9	28414	27087.7	28798.7
M288T42_1			0.44171	2.23026	0.00017896	288.072	42.0935	63208.5	60201.4	52396.3	40648.7	52383.9	56733.9	25571.7	11961.4	20185.2	17701.1	39564.7	30995.7	30062.7	28905.1	30469.6	30461.7
M803T60			0.351925	0.877056	0.457889	803.496	59.52	26416.4	20802.5	34882.8	48282.6	43628.9	46179.8	39207.2	38281.7	48834.2	61861.4	28984.5	33890.2	33919.8	33920.7	33920.6	34301.4
M143T552			0.867644	9.80744	5.91376e-09	143.034	552.102	70008.1	81807.4	57981.2	67279.5	76597.9	73726.3	5319.49	9763.74	7805.9	11117.8	5426.62	4145.63	41137.1	40778	40772.1	41423.2
M710T79			0.416351	0.75943	0.364641	710.387	79.431	35911.7	47523.8	15644.2	42617	30879.3	30708.6	29500.4	36464.7	31858.6	95410.2	42968.7	31477.9	27035.7	24687.6	24718.4	24696.6
M896T151			0.934627	0.138066	0.000136279	895.516	150.625	5547.22	7011.17	10571.9	12768.3	10748.9	10481.9	51835	48587.1	68665.2	106534	48943.4	89219.4	32379.6	35611.3	32364.8	32372.5
M544T383_1			0.952944	0.155686	9.1718e-06	544.151	382.656	10650.5	8168.96	11959.8	9043.46	10436.7	13145.2	78552.1	55970.6	43879.2	60962.2	88519.9	79375	30881.4	31585.9	29240.1	31619
M230T135			0.879556	0.157075	0.00432741	230.066	134.751	9196.63	6761.34	12249.9	11178.4	12897.1	11549.1	61172.2	120204	27261.3	23847.7	78548.3	95348	31068.5	32365.3	31821.4	31073.7
M601T166			0.459318	1.60176	0.388592	601.251	166.234	59976.8	134039	12223.4	14989.9	23060.4	44750.3	20243.8	36338.9	28120.1	62257.9	13937.1	19553.2	15572.2	16125.8	16139.9	15059
M300T149			0.587109	0.630404	0.0023227	299.983	149.218	30799.4	27887.6	33805.5	28948.6	30432.9	29432.9	56068.5	36495.6	47408.7	44369.3	39066.4	64196	29878.7	30769.2	27985.5	28929.6
M656T569			0.878308	11.5392	5.76259e-10	655.702	568.925	79294.8	74265	66973.4	64792.4	79576.6	66131.8	4648.11	8220.69	7604.52	8112.37	5075.43	3692.63	48502.7	47251.7	48511.5	47892.1
M991T331_1			0.677725	0.541856	2.99793e-05	990.792	331.179	29186.2	34661.5	21444.3	23611.1	26826.5	28568.6	46079.4	58269.5	54292.6	56056.6	43403.4	45112.6	35288.9	34917.3	35038.1	34916.7
M692T445			0.57581	0.639931	0.0071569	692.108	444.781	24795.3	38898.6	28936	25002.1	27972	36735.3	44491.4	68483.7	39600.6	42349.8	40420.9	49589.3	40063.2	37653.7	40053.2	40075
M699T468			0.886301	14.7301	5.62523e-06	699.218	468.082	108393	79168.5	55268.3	63804.2	66033.6	64789.8	4510.58	6802.67	6121.97	7628.66	2699.33	1934.93	41790.9	41785.2	41786.9	43124.1
M932T78			0.308049	1.16946	0.665917	931.594	77.673	20276.8	24010.9	46604.1	32155.5	54907.1	73807.2	88545.8	21653.1	31583.7	25317.7	32121.1	16058.7	16880.4	16229.4	14641.6	16899.9
M805T464_2			0.900458	17.367	3.36229e-06	805.231	464.06	91270.7	90266.5	54679.8	51008.8	67774.3	86341.6	2966.57	8400.63	3319.34	7565.23	1713.33	1447.49	61543.8	61549.8	59822.2	61544
M259T45			0.330723	0.92116	0.650146	259.19	45.4465	53160.9	24095.9	20536.2	56259.1	39677.4	29803.3	45297.7	37841.7	39903.7	43550.4	48412.6	27658.5	65848.8	65863.9	70041.4	65865.6
M230T69			0.813619	0.106494	0.0207182	230.102	69.068	5841.42	4530.03	8151.02	18791.1	4788.05	2472.6	134773	145216	16718.3	44945.8	40311.5	36596.4	31707.1	30732	30733.3	31054.5
M200T179			0.598801	0.627288	0.000391264	199.969	178.684	26828.7	34100.8	25216.8	30630	31923.3	29716.3	60711.7	41849.4	40945.9	49532	49594.6	41790.4	35137.5	32031.5	31738.9	35170.5
M439T179			0.626549	0.602394	8.75721e-06	439.481	178.74	28409.8	31373.9	27926.1	21644.4	27946.5	36545.9	52989.5	46313.1	45411	47349.5	50002.6	46527	18922.7	17242.4	18935.7	18811.1
M273T49			0.491706	0.710192	0.202005	273.169	48.842	56665.5	19969	9840.48	22495.5	49829.1	33036.3	37273.4	38995.7	37299.5	74911.1	41293	40345.4	16049.4	16684.3	16654	12025.2
M627T456			0.447971	1.49111	0.176109	627.164	455.522	32326	22117.9	71920.1	67378.8	31710.3	51003.1	46676.1	14126	13040.7	26336	42572.6	42651.8	43350.9	42662.6	42955.3	43353.1
M797T61_1			0.598843	0.562432	0.0145939	796.506	60.671	14467.2	19730	21428.7	34867.8	38527.5	37232.2	36228.8	59518.1	61327.7	63558.9	28410	46554	34173.1	35010.9	33254.9	34439.6
M159T87			0.583779	0.572176	0.0267811	159.102	86.722	32496.8	36257.6	16216.3	20761.6	29700.4	32645.9	76766.1	26881.5	49964.5	41616	62236.2	36288.9	30899.2	29413.3	30903.8	30829.1
M195T186			0.396245	0.85694	0.315297	195.015	186.06	37231.3	32934.5	32772.3	55227.3	32039.3	22809.8	42221.5	27983.8	53118.7	47246.1	38854.3	39151.4	41619.4	41614.3	39763	41614.8
M565T439			0.837961	0.22529	0.00135001	565.089	438.918	14485.4	11767.4	13082.9	20854.3	13856.2	10787.2	59652.4	16564.5	91137.8	85748.8	53598.4	69849.3	25386.9	25582.9	26627.7	27517.4
M242T85			0.420541	0.871649	0.126292	242.175	85.2875	33011	29997.8	38136.7	36700.6	36230.8	40701	42590.5	52047.2	36068.8	41430.7	42070.3	32196.8	43400.2	42836.3	43401.9	43126.2
M371T38			0.316381	1.64597	0.00867237	371.186	38.4685	69268.6	49105.9	33475.5	39012.4	40294.2	54540.4	26818.2	35453.6	33814.2	31212.4	23338.5	22937	34987.4	35573.9	35014.1	36684.1
M831T355			0.535805	0.738853	6.51833e-05	831.033	354.76	33241.6	32578.3	30788.5	31422.5	32631	34465	50313.3	45231.7	40155.5	40518.9	46743.1	41131.6	39855.7	40564.1	40636	40682.3
M158T199			0.707139	0.333048	0.0089029	158.045	199.352	22737.8	25956.6	21578.5	14062.2	7528.05	22795.5	33574.7	51452.5	70339.3	52717.9	29813.8	106372	36211.9	42267.6	39846.4	36299.6
M679T334			0.877269	15.7437	3.46361e-06	679.135	334.36	53422	65771.8	96342.9	63004.6	60501.7	92341	4017.72	3988.74	4320.43	7184.15	5032.26	2857.08	36311.1	36311.9	35947.9	36145.3
M276T71			0.768928	0.309439	0.00132714	276.144	70.807	16551.8	9285.13	25454.3	25165	18984.7	12968	46989.8	72021.5	31342	85669.1	41201.9	73116.7	31856	27564.8	29448.6	31681.5
M645T45			0.346844	1.44753	0.283583	645.218	45.093	21761.6	16812.5	52838.4	88678.4	53858.5	37310	24351.5	23274.6	58136.8	14754.3	31484.6	35392.4	55747.1	55750	55430	54370.3
M307T417			0.467206	0.76136	0.0698879	307.095	416.875	40259.2	43033.7	27796.5	39438	21406.1	26232.9	53850.6	43614.8	41443.2	50869.9	41452.2	29049.1	37078.2	37219	37223.7	36270.4
M224T33			0.179656	1.18957	0.284578	224.027	32.92	36836.5	54073.7	50732.1	32275.6	36189.7	38915.6	50644.6	20595.4	41052.6	30963.3	25018.5	41064.2	16752.7	17048	16849.2	17342.6
M809T355			0.537581	0.735809	0.000147618	809.02	354.856	31969.8	32120.7	30423.7	31737.4	33132.4	34908.4	51346.8	45174.2	39556.3	39771	46488.3	41715.9	38131.5	38254.6	38131.5	38365
M599T575			0.867477	10.7802	1.53066e-10	598.686	575.062	72277.8	73642.1	61773.5	74893.1	65132.2	71162.2	5714.76	9078.03	7919.27	9684.9	3411.13	3048.25	44336.5	45705.4	44624.3	44329.7
M829T388			0.918151	26.9016	9.87688e-08	829.291	387.778	68330.2	53847.8	79137.1	89814.8	67914.4	81991.4	2333.58	3168.18	2812.33	5881.19	1155.95	1043.18	115576	112931	115239	115572
M479T101			0.588308	1.83588	0.467015	479.246	101.362	175862	76228	8109.96	1719.33	15172.7	18238.3	30285.4	66804.9	5309.04	48752	5869.65	3844.55	69299.7	71092.2	70619.5	71340.9
M351T38			0.240996	0.963566	0.819493	351.288	38.445	35485.5	34470.4	45356	32366.5	38866.8	37188	44179.8	49080.4	46087.3	46245.9	11899.3	34700.5	30435	30425.9	6927.56	30378.7
M822T44_2			0.219538	2.03707	0.294707	822.472	44.274	62399.1	95274.8	4881.25	133009	6742.1	3278.22	37922.2	5111.89	47802.7	12011.5	29077.3	18086.1	9944.37	10101.4	9482.31	10101.3
M373T443			0.104357	1.30786	0.332455	373.122	442.717	36540.8	85335.2	31696.8	31139.6	42269.6	31124.9	23551.6	34628.8	44137.6	27147.9	18618.2	49265.8	30509.6	31045.7	31513.3	31279.9
M339T881			0.139654	1.14951	0.349286	339.198	881.462	44759.5	41756.9	33712.8	53561.9	33342.2	36339.7	49907.1	29858	28676	45848.5	35006.1	22509.7	40738.6	37410.7	43775.4	42533.6
M405T435			0.680232	0.432511	0.0141739	405.123	435.205	22551.3	31120.4	16819.2	13823.4	23592.9	29448.4	82834.4	48220.2	29722.8	28111.4	80429.1	48258.9	33208.6	33122.4	33018.3	32776.7
M653T36			0.0960159	1.15787	0.565643	653.258	36.034	53926.5	25252.5	61753.3	32353.8	48221.2	22272.4	19559.7	57804.2	41345.1	45544.1	16259.5	30029.4	55609.9	44791.2	55458.8	55559.4
M330T308			0.631038	0.565626	0.00262275	330.135	308.053	19387.3	25162.9	25099.6	40672.7	29299.7	24403.2	57009.7	47054.8	32084.3	44822.1	62997.6	46020.5	36465.3	36479.6	32931.4	35472.8
M136T196			0.238127	1.57084	0.0874295	135.97	196.466	66975.2	68005	23314.8	57240.4	34260.9	27580.3	15773	33169.8	39890.4	28549.8	31423	27773	41273.7	36764.6	38851.4	41249.4
M428T179_1			0.500668	0.752255	0.0192612	427.652	178.871	34450.4	30595.7	27965	28264.8	28991	44414.1	38148.7	36567	51161.2	37284.2	51739.5	43896.1	47856.6	47209.2	47734.2	47863.8
M819T344_3			0.352003	0.872635	0.440554	819.443	344.204	26518.7	26745.8	42280.2	36630.9	41176	37795.6	43278.9	65277.3	22924.9	39910.9	34832.3	35740.7	45376.5	44355.1	44631.9	44355.3
M233T210			0.577963	0.592646	0.0437632	233.077	210.066	25714.5	17772.1	22602.8	30783.1	30577	40702.3	72064.7	26179.9	30511.7	52291.5	65105.9	37576.6	38691	37401.3	37832.5	37249
M493T405			0.921835	39.534	3.17811e-08	493.163	405.469	81302.3	70584.4	73996.6	91348.3	61959.2	61394.5	1855.81	2200.66	1510.51	1368.27	1355.24	2853.98	34396.8	33941	33933.9	35251.1
M227T29_1			0.558384	0.643704	0.00457999	226.982	28.655	25328.9	30923.1	29267.1	31535.5	24162.3	35520.4	41998.2	38393.2	57718.2	59379	41203.1	35871.3	36339.8	35764	35952.9	36344.9
M605T179_1			0.516334	0.709545	0.0129171	604.995	178.719	36108.2	31197.7	26353.5	25868.6	28784.4	38809.5	49284.5	31550.4	50174.8	52263.3	46504.2	33943.8	39192.5	39172.6	36535	39171.6
M372T312			0.398414	1.89924	0.00113002	372.211	311.967	35898.2	39112.4	43051.1	52467.3	62549.1	62113.3	24441.2	32422.4	24431.3	26070.1	30164.3	17896.5	36817.9	36397.9	36407.8	38593.7
M273T136			0.300964	0.409318	0.57529	273.123	135.593	2952.89	1376.44	122105	641.4	1384.58	2140.85	4426.36	305097	1819.4	1599.48	2966.21	3161.7	173874	171274	173866	171257
M264T87			0.637422	0.24556	0.0790389	264.086	86.565	7765.51	7172.85	22260.5	23004.7	15717.4	12729	113560	148937	16795.5	29025.4	31930.7	20762.9	44526.1	44535.8	45033.7	45028.6
M200T147			0.586969	3.62138	0.00962532	200.056	147.239	74131.3	98207	23603.5	19369.2	82651.2	54387.1	22233.3	22942.7	14758.7	11255.4	16462.5	9644.33	41156.8	41838.7	40912	41493.6
M697T364			0.692613	0.449931	0.000812157	697.223	364.23	19590.5	26073.1	20483.9	17927.7	16684.1	38665.3	73565.3	40946.9	47912	47147.9	57689.7	42618	22489.1	21994.8	22488.4	22309.3
M766T161			0.217623	1.11792	0.728872	765.509	160.804	5603.99	34491.7	26335.9	53317	70984.5	46223.2	32230.4	11936.9	65465	39178.8	34165.1	28985.8	31132.6	36786.3	27517.7	36343.5
M501T409			0.715446	4.54779	2.85796e-06	501.143	408.836	53763.1	83526.4	60729.1	55365.7	59727.4	54134	8364.1	14214.4	15806	22435.8	9335.83	10596.4	41847.8	41846.1	41870.3	39553.2
M213T290			0.316015	1.69808	0.0731219	213.025	289.58	76791.4	55488.6	47024.5	17681.1	44489.9	40221.4	35441.6	42087.4	14791.4	41889.8	16198.5	15482.4	54409	54404.6	52945.3	53889.5
M633T71			0.41111	0.717121	0.297277	633.345	71.337	18506.1	4044.81	44726.8	23945.9	65952.2	29597.2	23494.4	72257.1	34034.1	46150.7	48165.6	36346.3	24684.1	23581.7	24683	24326.3
M420T493			0.509801	2.41638	0.000303742	420.018	492.709	62610.3	64857.3	43192.1	45421.5	47416.2	52537.9	20134.5	38339.1	6867.59	28441.1	18815.1	18191.3	36076.2	36339	36073.9	36339.5
M595T181_2			0.404735	0.824454	0.167271	595.495	181.49	26852.5	29950.4	37084.6	35580.2	34598.9	37801.2	37309.1	52309.4	26534.4	52315.2	45480.3	30901.9	23104.9	22914.4	23101.2	22411.5
M123T161			0.676657	0.388638	0.0147776	123.056	160.753	12743.9	19843.2	28603.7	14537.5	23919.3	25244.4	44634.5	98631.9	30827.1	26816	53400	67049.3	34536.2	35465.4	35160.8	35685.6
M735T64			0.811123	0.176542	0.00961337	735.433	64.0045	11460.4	8950.8	12583.2	12312.7	8378.65	13232	45260.4	49058.8	53840.6	144050	40520.6	46317.6	24111.8	23780.8	23774.4	24114.5
M787T44			0.366458	0.850392	0.56061	787.464	43.8675	18697.5	9858.21	32740.7	42530.2	75776	25312.9	46053.3	41936.7	34505.4	49887	38969.2	29614.6	24174.7	19137.9	24192.5	23123.9
M421T227			0.856414	15.4314	3.83318e-06	421.18	226.578	73833.5	96858.2	80996	49471.2	57430.7	60128.3	3149.22	3987.35	6086.28	3739.93	2686.94	7484.44	45929.7	43478.2	44154.4	43489.1
M593T363			0.721669	0.415617	0.000153667	593.19	363.473	15789.5	12890.8	22381.3	25916.5	25904.3	27926.9	33152.8	55702.3	58315	47125.6	54754.8	65684.6	51178.7	53490.7	51180.4	51898.5
M244T394			0.364412	0.941797	0.73984	244.366	393.861	42290.1	50269	12247.2	31705.4	40517	39027	28311.7	44767.3	50354.9	38554.6	27003.5	40415.9	38079.5	37256.3	37774.1	36500
M331T417_1			0.73905	0.418971	1.45496e-07	331.052	416.752	24328.4	21505.3	18668.2	20492.8	19277.4	27243.3	58231.3	49582.6	50384.6	55885.1	54472.6	45345	33249.7	32363.1	33002.8	33240.2
M676T479			0.332801	1.7105	0.00216064	676.077	479.204	36435.6	52111.1	59815.5	48376.7	42932.9	41133.3	37505.5	27006.9	14494.6	31135.6	31388.7	22633.9	39640.8	39837	39837.8	39272.4
M517T179_1			0.454518	0.770311	0.08824	516.656	178.883	33835.4	31060.4	30794.2	28170.2	27635.6	42115.3	33980.8	57218.1	30425.6	52795.2	32723.9	44197.9	47535.8	46297.4	47784.6	47786.6
M496T382			0.660955	0.516377	1.71983e-05	496.105	382.383	24919.5	20745.1	31917	19567.1	25570.4	28733.9	44554.8	52482.7	40059	56133.4	47623.3	52445.9	32606.2	32964.3	32269	32272.5
M809T159			0.705272	5.0114	0.0867874	809.348	158.699	160226	122044	7792.99	16912.7	32287.7	31349.7	14153.5	24830.7	11864.7	14481	4688.21	3936.01	13987.2	14442.8	13988.8	14065.1
M331T362			0.338679	0.970153	0.753602	331.068	362.217	38077.8	31726	31200.1	39861.4	42604.9	35410.6	30628.5	46285.3	40223.6	44700.2	29311.3	34465.8	40070.1	41647.3	41131.9	41650.9
M370T366			0.431713	0.873178	0.110456	370.078	365.778	31621.8	25921.5	34811.6	40325.4	36122.6	38115.9	41008.5	33365.9	36889.5	44365.7	45180.3	36161.9	37622.9	37626.3	39087.6	37606.9
M445T179_3			0.529966	0.719786	0.00399763	445.319	178.745	30545.2	31702.9	29036.3	28451.8	29644.1	36199.1	47426.3	35174.9	47644.7	32818.8	51290.4	43470.8	44250	44406.1	44428.7	44022.4
M722T464			0.259517	1.00571	0.980306	722.234	463.927	29528	54049.4	25906.5	20128.4	25370	67291.6	43579	29802.3	29895.7	32674.8	46965.2	38094.9	29058.7	29331.4	29061.3	29295.3
M275T356			0.504917	2.56413	0.0873097	275.037	355.627	107108	104447	28778.2	16628.9	23450.3	38347.3	30300.3	23042.2	20343.1	22202.3	11385.5	17041.6	34394.6	33989.3	32858.4	34390.6
M317T176			0.529475	2.43658	0.171962	317.195	175.571	143559	75724.7	10569.3	16395.5	44201.7	23403.9	12008.9	23378.6	23582	33705.3	10894.9	25239.7	32026.1	31682.9	31266.7	31243.9
M781T381_2			0.878836	28.8882	4.83748e-05	781.272	380.752	59394.3	106517	57190.1	44345.2	62378.9	97651.9	2365.73	2906.89	2191.81	3654.59	1861.18	1817.46	29162.8	29527.3	28996.7	28996.1
M837T49			0.741169	0.308786	0.0322159	837.345	49.133	13666.7	4050.8	30784	31041.6	14246.7	10509.9	70154.5	28920.3	28751.6	43776.5	124581	41590.3	35330.7	45333.1	45372.5	40252.7
M164T135			0.745573	6.19565	0.000141375	164.057	135.109	44499.6	94440.2	46448.9	74174.5	43579.1	77332.3	10391.3	17728.6	6581.56	8539.64	6771.21	11397.6	20268	28547.5	20026.4	20194.2
M437T420			0.615028	0.326121	0.121581	437.174	419.936	15418.4	19884.5	4794.9	46396	12788.3	9356.01	34796.1	149533	3550.77	79253.8	37142.7	28845.4	59957.4	59535.3	58848.9	58376.8
M712T31			0.461808	2.38717	0.0291808	711.626	31.4475	17938.4	26259.4	50547.2	52304	95618.8	68526.8	19657.4	32997.8	22223.2	14058.4	17648.2	23776.1	28401.3	28054.8	28401.6	28079.2
M211T330			0.57345	0.56777	0.0210153	211.001	330.436	33450.3	40304.6	20447.8	26192.4	25578	13436.3	47358	27609	33605.4	68918.9	44055.5	59217.5	39075.9	39076.1	39451.2	39199.7
M270T147			0.687025	0.412427	0.00270952	270.073	146.672	18467.9	20123	37363.6	16538.8	6679.16	29029	79658.2	39770.3	60722.8	40981.2	44787.8	44925.9	47326.5	47302.7	52694	47678.6
M937T70			0.180468	1.05814	0.851524	936.59	69.788	27427.7	18851.2	25476.2	34952.7	82724.9	36093.7	34094	28940.9	24330.6	59922.9	28359.9	37485.6	19572.9	17512.1	35976.6	30758.8
M648T421			0.769448	6.75156	7.82358e-06	648.207	421.371	48600.5	46296.8	87037.3	70324.2	61656.4	67792	5559.57	9160.68	13963	16447.4	4746.71	6658.79	40454.2	40429.2	39780	40358.7
M233T89			0.713321	10.3888	0.0166238	233.03	89.346	30714.9	59524.5	28669.8	163003	37560.9	79164.1	11847.5	5871.61	2598.54	6096.93	6604.62	5352.53	16146	18169.1	15759.2	17285.6
M715T76_2			0.605621	0.474032	0.0161616	715.452	76.21	19747.4	11900.6	27852.3	22484.4	22535.4	35620.5	54425.7	33825.4	46827.1	87414.3	31530.8	41611.9	29403.9	30473	29406.4	29692.2
M119T349			0.323914	1.77453	0.0147312	119.016	348.73	33436.7	60144.6	42753.5	71651.5	30640.6	39753.7	26044.7	19329.5	24108.5	23758	32118.4	31516.4	49544.9	48504.8	48043.4	54326.6
M517T179_2			0.493164	0.736469	0.014295	517.322	179.294	32201.7	30792.8	28727.1	26640.9	26723	39513.5	45553.9	32851.7	48235.8	50356.3	32314.5	41341.9	42572.1	42572.1	42479.6	42075.8
M582T335			0.855181	18.7771	2.54677e-05	582.16	334.745	45565.4	59626.9	103594	59034.1	57977.3	86844.9	3463.63	3510.25	4051.91	4782.54	3110.15	3057.31	35785.1	35782.2	36024.9	36271.9
M80T93			0.438578	0.812405	0.06318	79.9571	93.419	34835	35189.5	32369.7	26829.7	32051.5	33506.2	40965.9	44108.9	32484.3	53897.8	35599.5	32702.8	33680.2	34333.6	36714.4	33940.9
M414T179			0.111919	1.1497	0.570877	413.977	178.626	38253.4	30383.3	41157.3	37449.9	37515.9	47624	65004.1	31802.9	14220.5	51390.8	18331.4	21375.3	26210.9	26206.3	24577.8	26208.2
M150T158			0.307861	1.04074	0.883871	150.067	158.102	67807.7	51835.6	16423.1	35572.6	17440.3	32346.2	29406.5	37074.7	22197	58083	27972.1	38024.7	33968.5	36511	36030.6	34119.6
M317T193			0.534662	3.25827	0.0280229	317.195	193.293	118389	67286.4	20815.5	52492.1	52590	20639.4	12827.8	15839.6	19165.8	18535.9	9231.97	26358.8	39994.1	22758.2	40127.3	40144.3
M448T132			0.82605	0.111373	0.110163	448.27	131.805	5335.57	1671.91	8539.97	15448.9	2272.18	10222.5	198153	9251.37	8528.23	12138.9	132072	30353.9	24708.9	24710.5	24709.9	23967.2
M379T364			0.801481	0.300086	3.74355e-06	379.082	364.351	14485.5	13331.3	20039.2	14949.3	17528.6	19827.8	71085.9	60401.1	59630.5	51641.3	43301.2	47716.7	34507.7	39945.7	39952.8	39961.2
M279T385			0.366588	0.753167	0.299865	279.081	384.603	33712.9	39087.9	30398.1	45949.5	13002.7	24108.5	49959.3	61595.7	62386.3	33874.9	17161.2	22324.4	41394.9	43446.8	41392.9	41394.1
M737T462			0.348994	1.71895	0.0592641	737.245	461.585	56598.3	76402.6	26890	42431.5	35575.3	36193.4	24637	51465.2	23008.1	25088.9	18696.2	16556.9	67279.4	65170.7	65171.9	65762.6
M675T179			0.659035	0.501442	7.43224e-05	675	179.456	21543.9	23489.6	21130.6	20952.3	25890.6	31329.9	31570.4	50460.7	49576.3	53743.3	51106.1	51386.8	33481.3	36057.5	36052.5	35836.5
M313T472			0.702951	0.381627	0.00182805	313.042	471.62	15523.7	22301	24235.8	9463.02	27780.4	19899.6	67933.1	37261.1	37956.1	57080.4	76316.5	35809.4	34782.8	34245	34315.1	34634
M773T43			0.470572	0.776135	0.0503451	772.523	42.768	16169.6	39440	29288.8	34133.4	35932.3	33606.9	45008.6	39103.7	31818.2	48368.9	40365.7	38296.6	30792.1	29331.7	29329.7	29329.4
M903T361			0.577599	0.604541	0.00192027	903.218	361.274	29957.8	25737.2	23931.8	22667.5	25377.8	34850.2	54693.3	54482.4	34052.5	45918.1	46232.9	33456.5	27495.1	27845.5	27262.5	27259.6
M415T34			0.596191	0.521685	0.0318078	415.303	33.577	10924.7	17158.1	41025.9	18204.1	37301.8	23252.8	82193.1	51592.8	39604.4	30209.3	44993.2	34849.3	42430.9	42431.1	42431.2	43504
M495T400			0.337797	0.928385	0.646436	495.129	399.617	20158	24126.9	53224	28685	42268.1	39171.9	37838.5	38585	47450.1	34594.4	29468.3	35714.5	40087.8	39566.3	39774.7	39783.9
M559T191			0.196035	1.651	0.0393226	559.235	190.63	54996.5	45265.5	36586	48054.4	62925.7	20415.5	17656.9	18180.8	29223.3	18473	38550.9	40388.9	28581.9	33119.6	26539.2	26655.1
M740T374			0.654032	0.50579	0.000133947	740.464	373.588	31268.2	22903.7	26336.8	14832.9	21518	27648.7	36464.8	50866.7	45304.9	59200.2	43415.8	50456	18751.9	19039.4	19761.3	18753.2
M325T271			0.33581	0.902566	0.482391	325.182	271.477	49135.1	28804.2	38142	24501.5	34842.6	28664.1	39040.1	24702.8	49653.9	39529.4	41492.9	31702.2	39371.9	39433.7	34390	39327.4
M810T45			0.500132	0.636916	0.112082	810.497	44.7415	22827.7	28662.1	36034.9	15348.2	42360.1	21698.6	77715.9	30112.3	37728.9	35534.2	56690.3	24312	34760.9	31804.5	32950.9	31780.2
M531T225			0.745899	12.4447	0.0678049	531.255	225.174	202350	85192.9	13407.7	11741.3	59667.9	24539.5	2654	11832	6058.39	4304.52	3193.12	3851.09	31476.3	22439.7	31521.3	31511.3
M157T61			0.676161	0.309616	0.0199766	157.087	61.268	21630.2	16533.6	15883.4	14207.9	16515.6	16598.7	28620.8	24881.1	105199	64012.8	78065.2	26625.3	14392.5	12786.2	13967	14391.2
M208T158			0.285006	1.10257	0.470712	208.06	158.024	39273	25992.1	46803	29890.2	37279.9	45495.8	38017.1	38492.1	33708	18736.6	39792.9	35080.5	54244.1	52206.9	51889.4	54186.7
M271T67			0.350189	1.12333	0.714542	271.154	67.193	78556.9	51166.8	11786.2	14970.7	42324.6	27917.7	24001.8	40010.3	31867	44720.5	20303.8	40927.1	35049	33331.7	36976.2	33276.8
M269T210			0.540591	0.614671	0.0549127	269.053	209.53	26921.4	19936.5	18892	31208	27940.4	38220.8	64639.3	25783.3	26082.6	50709.4	63410	34751.4	35557.3	35447.7	35876.3	35447.3
M252T352			0.563085	0.655908	0.000928048	252.045	352.043	23011.3	23966.4	26564.1	35583.9	26591.6	33873.4	48979.9	37076.7	36351.5	48237.6	40358.5	47554.5	39513.9	39771.1	39513.7	40288.7
M966T35			0.559703	0.502493	0.0560786	965.526	34.735	13210.6	25658.7	19023.7	24479.5	35266.8	25535.3	11362.6	44827.4	81494.1	66556.7	26552.3	54135.7	30525.5	30230	42641.7	30779.1
M353T553			0.837917	11.2981	1.81899e-07	353.107	552.514	65700.5	84336.4	50163.7	58715.8	67979.9	66335.7	4156.39	8424.69	6803.77	8537.26	3802.62	3080.42	35983.4	33480.1	36017.2	35309.7
M481T179_1			0.416958	0.843429	0.100917	480.655	179.381	33554.8	31697.7	30418.1	30472.9	27616	41879.4	36256.3	32447.1	44262.4	48909.6	33080.1	37000.8	37682.1	37993	32378.5	38078.5
M735T361			0.385312	2.00141	0.00120139	735.182	360.815	50727.6	45680.4	30167.2	51930.2	54685.7	51929.7	30750.8	37822.7	13844.9	22673.2	23529	13839.3	17475.1	17480.5	17481.3	18061.2
M194T372			0.786442	7.66237	7.27798e-06	194.457	372.171	71022.9	88299.9	45747.4	49443.4	61858.3	58923.4	9606.04	10301.9	7132.43	11819.7	5363.74	4755.23	39268.3	36763.4	39250.1	38416
M172T229			0.28756	1.90355	0.0209553	172.061	229.064	40806.2	63312	45967.6	54399.2	45901.1	27417.1	29254.3	13635.1	18600.6	17368	13500.7	53581.3	32746.8	37527.3	37561.6	37505.9
M138T36			0.393921	0.798453	0.236746	138.019	36.385	40250.1	43758.2	43577.8	24326.4	29092.8	7037.62	35058.1	39699.4	36922.2	32501.3	43942	47386.2	30776.2	34381.7	30671.1	30744.3
M129T373			0.219538	1.06292	0.741151	129.038	372.948	30589.4	31489.5	52863.3	23345.5	51314.7	28412	44164.1	47156.9	30539.1	25119.3	30043.7	28085.2	52741.5	45205.8	64151.5	51330.5
M827T513			0.621504	5.28854	0.0654903	827.263	513.06	37315.3	36077.3	172657	37612.5	37753.1	33900.8	10315.8	4015.34	5069.68	3980.7	8641.09	35163.4	23171.8	23273.4	23215.6	23394.3
M255T115			0.404212	1.1188	0.732464	255.159	115.454	69904.3	57474	2992.33	14993.2	45377.9	32224.7	27567.7	42322.4	37689.7	46137.5	19266.3	26306.5	28426.1	28934.3	28560.8	27953.4
M186T200			0.947078	0.112945	3.97502e-09	186.045	200.004	4935.11	9637.44	7178.78	6401.83	4303.92	10375.6	75356.3	58269.1	60976	65278.6	63623.4	55729.9	29693.9	29703.4	31952.3	29735.7
M99T100			0.389353	1.30018	0.579148	99.0086	100.095	100512	58180.3	23688.9	3603.1	25847.1	26716.7	40698.8	49041.3	13952.4	51920.6	15251.8	12608.5	47565.9	48439.3	48226.7	48438.1
M613T22			0.816402	0.0856043	0.0735728	613.396	22.351	3370.28	7041.65	3010.64	5137.91	7365.78	7333.14	193023	8008.23	20773.7	28481	110065	28174.1	28661.3	33223.3	33200.2	32216.4
M896T579			0.911821	167.04	2.06442e-07	896.305	578.904	57713.3	68104.1	81592.2	90366.5	55552	65555.7	417.315	395.741	470.174	401.999	424.195	398.265	40853.5	39898.7	40959.3	40857.3
M427T179_2			0.442107	0.793073	0.0605916	426.987	178.761	30859.9	30607.9	30307.2	28030.9	27697.1	38857.6	48831.7	33152.9	49183.5	33799.3	29294.1	40724	44234.3	43850.1	43850.9	43985.3
M784T179_2			0.442237	0.751072	0.0719685	783.67	178.726	28551.8	29530.1	27885.1	28011	27860.7	38697.9	47926.7	30721.8	49764.2	53087.5	31382.2	27489.5	42732.5	42420.4	42311.6	42217.6
M440T247			0.800313	11.3765	3.1882e-05	440.21	246.619	59480	50574.5	100203	75778	47843.4	52766.4	5360.59	5662.59	7299.4	5564.28	4640.43	5458.99	32202.4	32453.9	32456.5	32200
M741T40			0.475827	0.725669	0.0523687	741.231	39.765	21721.2	23342.2	28721.2	22412.3	40665.3	40018.4	28927.4	46665.1	49882.3	46249.4	30937.5	41086.8	34775	34593.5	34144.1	34773.7
M185T192			0.503075	0.713311	0.12955	185.045	191.82	38964.2	43677.5	21649.3	31524.9	25138.6	14135.6	28432.8	58664.4	50597.2	48866.4	27139.5	31760.5	38159.8	40552.7	38747.5	37956
M79T55			0.512376	0.634828	0.0616328	78.9185	55.107	39820.2	21776	20660	44567.1	18846.6	17569.6	35824.6	51995.5	59668.4	53344.5	29860.5	26446.4	37473.3	41263.7	41255.8	37518.9
M303T30			0.0799148	1.0384	0.961773	303.201	29.693	10015.5	27287.1	18284.6	139480	5663.34	12564.1	15455.2	7029.8	21705.7	116008	19924.6	25285	10222.9	5566.35	6621.65	6583.37
M345T103			0.753203	0.28336	0.00294035	345.143	102.734	8165.58	10939.9	22556.5	10107.2	19038.7	21630.9	47781.5	66769.8	32282.5	34077.2	50087	95225.9	32828.7	38582.2	30208.4	29189.4
M189T59			0.446035	1.51008	0.476933	189.003	58.7645	115149	77558	12124.4	6249.38	15537.1	25050.5	35819.6	45875	10554	43779.2	15601.6	15030.3	27294.7	29167.8	27763.9	28444.4
M495T53			0.665255	0.388362	0.0897372	495.287	53.009	1326.25	17476.1	36480	32259.7	21055.3	8408.83	64629.8	20792.8	20330.5	40324.1	119693	35510.9	20230.3	20220.2	21285.4	20542.5
M339T69			0.707983	0.392729	0.000569938	339.138	69.0575	12497.3	8804.12	29344.9	21535.1	16008.7	29719.8	43655.4	52476.7	36629.4	46454.5	48542.1	72474.4	33285.7	33328.4	33270.1	32971
[truncated: 8,594 more rows]
