# Supplementary material for: Unlocking the potentials of cyanobacterial photosynthesis for directly converting carbon dioxide into glucose
Source: Nat Commun. 2023 Jun 9;14:3425. doi: 10.1038/s41467-023-39222-w (PMC10256809; doi:10.1038/s41467-023-39222-w)
Supplement: Supplementary file 7 — Supplementary Data 4 [file 41467_2023_39222_MOESM7_ESM.xlsx]

## Sheet: POS
		Note: *indicates that the metabolites with differential abundances between SZ3 and WT are detected in both the positive ionization mode (ESI+) and the ionization negative mode (ESI-), the one with less change folds is shown here. VIP represents variable importance for the projection, the VIP score is based on the variable weight value obtained by the OPLS-DA model to measure the influence intensi…
name	adduct	description	VIP	Fold change	p-value	m/z	rt(s)	SZ3-1	SZ3-2	SZ3-3	SZ3-4	SZ3-5	SZ3-6	WT-1	WT-2	WT-3	WT-4	WT-5	WT-6	QC-1	QC-2	QC-3	QC-4
M130T62	(M+H)+	.beta.-Homoproline	1.11684	0.478258	0.0124904	130.085	61.6105	37223.2	53338.4	66911.4	62626.6	40392.9	79706.8	130352	112757	36290.9	181394	117316	133220	77260.3	81627.7	77261.1	77268.1
M102T416_2	(M+H)+	1-Aminocyclopropanecarboxylic acid	1.92033	0.380224	2.9112e-05	102.054	415.657	97639	91057.6	74525.5	94005.3	76797.3	107675	317680	198406	192420	227831	271968	216380	154588	152747	153631	153148
M224T247_3	(M+CH3COO+2H)+	1-Deoxynojirimycin	1.45808	32.8478	0.000128802	224.112	247.094	137000	116307	171756	182126	75987.6	62353.5	3696.23	7808.42	2868.22	4549.26	2547.16	1227.2	59272.9	59667	60117.9	59278.9
M313T89	(M+H-H2O)+	1-Palmitoylglycerol	1.13006	0.34554	0.045362	313.272	88.566	45089.5	26474.1	28117.7	33756.6	40519.3	51827.3	228913	52019.8	145229	20913.2	72232	134117	121876	114378	110541	110308
M152T256_2	(M+H)+	2-Hydroxyadenine	3.36681	6.17978	0.00683701	152.056	255.867	1.21687e+06	1.48886e+06	277397	297401	964568	715840	91946.6	327049	131439	74389	80852.2	97093.1	425772	422434	425007	425771
M360T409_2	(M+NH4)+	3.alpha.-Mannobiose	2.70154	24.7219	5.0818e-10	360.148	408.589	420772	422531	327945	358645	401686	419997	14917.8	20536.6	17184.1	17854.4	12450.9	12177.5	187122	185197	185363	185406
M240T403	(M+H)+	7,8-Dihydrobiopterin	4.48113	0.39613	4.11211e-05	240.108	402.61	613148	68512.2	684763	529602	586671	633322	1.369e+06	1.07573e+06	1.13409e+06	1.40617e+06	1.48176e+06	1.3994e+06	904518	914892	973524	904548
M136T148_2	(M+H)+	Adenine	15.3917	4.62947	0.000479728	136.062	147.929	2.07748e+07	2.25301e+07	9.66774e+06	1.17205e+07	1.82329e+07	1.88753e+07	1.71918e+06	1.08823e+07	5.2766e+06	1.49303e+06	1.04933e+06	1.56943e+06	9.42525e+06	9.28458e+06	9.42495e+06	9.38133e+06
M250T93	(M+H-H2O)+	Adenosine	4.3813	10.6838	0.000105616	250.093	93.016	1.15068e+06	1.60732e+06	647733	776900	1.20866e+06	1.59196e+06	37438	322416	205134	36195.9	20523.5	31922.6	650269	628251	650302	650286
M428T496	(M+H)+	Adenosine 3',5'-diphosphate (PAP)	1.79131	0.444282	0.00864852	428.035	496.351	99833.8	88967.1	196336	148107	100070	129918	325811	280575	100659	446727	311115	253011	207607	208986	209009	206556
M348T456	(M+H)+	Adenosine monophosphate (AMP)	6.67064	0.386485	0.000451641	348.07	456.377	709769	608207	2.01762e+06	1.90663e+06	712056	1.24467e+06	3.15099e+06	2.48424e+06	2.49774e+06	4.02271e+06	2.7242e+06	3.74683e+06	1.86834e+06	1.87945e+06	1.85625e+06	1.84321e+06
M261T512	(M+H)+	alpha-D-Glucose 1-phosphate	3.6824	0.117009	2.92955e-06	261.036	512.408	22872.2	68180.5	109745	81738.7	77147.5	111645	861157	676985	540179	850066	566727	533049	311818	314615	312988	311815
M261T489_2	(M+H)+	Beta-D-Fructose 2-phosphate	1.74057	0.232829	1.11274e-05	261.036	488.915	24981.7	41467.5	42491.4	37240.7	47194.8	44148.1	165101	202525	127311	230011	152881	142337	94452.1	96012.6	94995	94454.4
M238T403	(M+H)+	Biopterin	1.06996	0.589081	0.00027537	238.092	403.046	72799	35667.3	62525.8	53196.6	59979.1	71542.6	103671	83932.4	86871.7	111461	104123	113780	74321.6	74483.8	75556.9	76419.9
M487T223	(2M+H)+	Cytidine	1.92215	0.510762	0.0131752	487.176	223.393	190218	307960	46153.5	72440.2	152831	85466.6	224981	378491	288194	262312	241292	278833	165713	174103	165685	165611
M404T445	(M+H)+	Cytidine 5'-diphosphate (CDP)	1.01327	0.0878292	7.04566e-11	404.023	444.593	4110.05	2954	4928.84	5081.03	3023.53	4848.97	47702.6	52811	47292.2	47259	47548.8	41419.9	23171.1	22518.9	23234.5	23235.2
M112T184	(M+H)+	Cytosine	2.16304	2.30002	0.00755792	112.05	183.854	831757	949873	501621	666781	538383	313416	209469	441099	428081	197223	175675	201404	275355	159706	268828	275286
M685T388	(2M+H)+	D-(+)-Melibiose	4.72522	128.148	9.93306e-09	685.238	387.615	1.26368e+06	1.3014e+06	873761	1.05958e+06	1.17263e+06	1.27152e+06	2038.26	4496.37	12731.8	11717.3	12124.3	11068.3	522304	525979	525234	525983
M521T488	(2M+H)+	D-Fructose-6-phosphate	1.47927	0.0230372	4.77539e-05	521.064	487.933	1331.05	1854.14	2979.14	3083.99	2428.81	2482.55	91057.2	133532	74608.9	160420	81537.2	73490.2	30778.6	30639.5	30555.2	30555.3
M179T369	(M+H)+	D-Glucono-1,5-lactone	1.48843	12.4229	0.000908166	179.054	369.175	280714	167495	75440	122660	125231	116731	14452.4	9818.45	6670.81	26914.3	6956.64	6690.3	77561.7	77642.4	78910.9	80914.7
M278T512	(M+NH4)+	D-Glucose 6-phosphate	1.72088	0.115544	4.06737e-05	278.062	512.414	7406.4	19676.7	19626.3	18538.7	18145	21380	196053	210817	106543	169994	114194	109179	66096.9	66320.9	66321.1	66096.5
M198T274	(M+NH4)+	D-Mannose	5.16051	3.77818	2.65549e-05	198.096	273.872	2.41566e+06	2.66904e+06	1.56664e+06	2.0415e+06	1.74819e+06	2.18385e+06	495568	707003	404221	1.1264e+06	376492	231835	1.26552e+06	1.21712e+06	1.26557e+06	1.26547e+06
M130T556	(M+H)+	D-Pipecolinic acid	3.87257	0.441246	1.06037e-05	130.086	555.64	509661	478571	365282	490474	446595	459780	1.30821e+06	918065	996862	899305	1.18268e+06	928061	520848	541686	520915	521023
M183T385_2	(M+H)+	D-Sorbitol	2.94175	180.039	1.28394e-06	183.085	384.668	466409	387437	653667	500809	363646	382936	2838.72	3301.99	1282.37	1950.38	4171	1757.21	253824	253830	252766	252766
M252T129	(M+H)+	Deoxyadenosine	1.44042	6.70749	0.042069	252.108	129.235	292148	447586	84992.4	106048	62133.4	69913.4	7801.42	41133.7	40851.2	32054.9	18923.9	17688	171467	167563	172365	170380
M166T448_2	(M+H)+	DL-Methionine sulfoxide	1.76369	0.721614	0.0417509	166.052	448.228	332186	343756	210457	398017	308805	291405	368768	590266	304858	352656	472305	522829	333273	327359	333268	331869
M106T458	(M+H)+	DL-Serine	1.49986	0.178055	0.00370486	106.049	457.722	32723.1	33692.1	16420.2	28626	17828.7	18523.5	143101	277394	73537.2	82161	134607	119359	68393.8	68394.6	65120.8	68396.3
M145T194	(M+Na)+	Erythritol	1.49561	0.379942	0.00544082	145.048	193.996	64712.5	83756.1	35869.3	46412.1	62732.4	81232.9	236846	125808	84082.1	112413	248918	178177	89158.8	88134.1	90172.1	88556.1
M786T423	(M+H)+	Flavin adenine dinucleotide (FAD)	1.04357	0.836608	0.0230248	786.163	423.38	146973	143127	116539	166619	131554	173105	161019	180408	157375	189629	167200	193746	131011	131560	130764	132463
M277T499	(M+H)+	gamma-L-Glutamyl-L-glutamic acid	4.99632	0.497783	0.000380731	277.103	498.642	1.28161e+06	1.28176e+06	885756	1.21477e+06	620556	559826	2.19463e+06	2.39812e+06	1.58466e+06	1.65196e+06	1.8501e+06	2.06118e+06	1.2653e+06	1.27702e+06	1.24789e+06	1.27704e+06
M235T458	(M+H)+	Glu-Ser	6.60378	0.140143	0.00453708	235.092	457.664	471606	477882	264880	436785	267341	283336	2.52184e+06	5.52912e+06	1.40629e+06	1.45364e+06	2.50215e+06	2.29827e+06	1.25337e+06	1.25336e+06	1.23762e+06	1.24544e+06
M180T388	(M+H)+	Glucosamine	1.18065	16.8791	1.76566e-09	180.085	388.281	80699.1	80500.6	64592	71789.7	73832.3	89128.3	3364.85	4953.79	4357.98	6631.59	2347.38	5629.09	49188.5	49322.9	50096.3	49049.7
M613T542	(M+H)+	Glutathione disulfide	4.80916	0.568448	0.0265498	613.159	542.33	1.5267e+06	1.51736e+06	944777	1.9959e+06	1.21244e+06	1.51856e+06	2.61683e+06	1.3209e+06	3.12157e+06	4.12313e+06	2.00413e+06	2.14591e+06	1.78414e+06	1.73465e+06	1.78423e+06	1.78307e+06
M186T170	(M+H-H2O)+	Gly-Gln	1.31802	0.348087	0.000379199	186.09	169.934	27457.6	39752.7	48061.4	56754.5	43841.7	39357.4	75991.9	139175	180514	105177	104548	127817	69161.9	68439.6	69175.6	65620.3
M284T256	(M+H)+	Guanosine	2.49019	6.21195	0.00566662	284.098	255.671	643580	804612	152267	169175	541959	403957	53322.5	164144	74993.8	44105.6	45899.2	54683.8	231592	231304	232196	232197
M261T372	(M+H)+	Ile-Glu	2.68901	1.22995	0.00530386	261.145	371.904	2.44965e+07	2.72499e+07	1.99438e+07	2.46256e+07	2.37637e+07	2.5882e+07	1.9525e+07	2.22091e+07	2.17004e+07	1.96192e+07	1.8616e+07	1.70034e+07	1.79885e+07	1.84153e+07	1.83186e+07	1.84146e+07
M188T267	(M+H-H2O)+	Indolelactic acid	2.17669	2.8087	1.23193e-05	188.07	267.089	418460	420499	368718	483704	489362	596642	172789	122715	186793	237198	157551	111804	195913	197701	197271	195927
M343T466	(M+H)+	Isomaltose	2.78954	3.968	1.80988e-08	343.122	466.062	599555	646451	524703	560434	533816	586876	132401	175677	154357	216472	100691	90318.9	432030	426834	431571	432015
M180T293	(M+H)+	Isoxanthopterin	1.66133	1.68249	0.00430206	180.051	292.663	435707	604582	651265	929619	595722	660504	423224	338116	501548	325176	330953	385540	390745	395397	397191	397202
M175T550	(M+H)+	L-Arginine	1.53663	0.572292	0.0268022	175.118	549.558	127728	154594	114363	134136	119564	134378	198555	394920	221470	249846	177771	128701	171721	178365	171717	171732
M217T377	(M+CH3CN+H)+	L-Citrulline	1.06377	0.046768	5.79822e-05	217.129	376.607	1350.63	1427.41	2003.58	1923.42	7398.97	1049.26	62103	84697.5	50325.9	55621.6	41801.1	29460.4	24145.5	24157.1	24229.9	26878.7
M295T416	(2M+H)+	L-Glutamate	2.13622	0.176916	0.000190988	295.113	415.573	47544.1	40600.8	33747	47442.9	35264.2	57040.9	379873	198403	165035	207635	328763	199184	118402	116959	118280	117595
M259T293	(2M+H)+	L-Pipecolic acid	1.93574	0.151788	0.0015209	259.164	292.534	14859.1	29441.3	19807.8	47499.3	35771.8	34571.2	280712	94386.3	102498	157630	321773	241713	98134.6	94736.7	94707.8	94691.5
M147T385_2	(M+NH4)+	L-Pyroglutamic acid	3.31334	0.29414	0.000167645	147.076	385.318	171633	123553	263863	228672	153420	202569	898689	425807	490886	710592	801423	560921	445600	455793	445598	445609
M120T377_2	(M+H)+	L-Threonine	1.29833	0.892266	0.0408716	120.065	377.147	319817	291648	280062	300140	248637	247675	328527	341691	305654	281666	312720	321531	273427	274170	272197	274479
M118T298	(M+H)+	L-Valine	1.05491	1.91627	8.65483e-05	118.085	297.75	172699	232573	164203	148808	168777	184092	86591.8	92095.5	108783	89734.9	68647.3	113125	127086	124997	125000	124998
M127T513_2	(M+H)+	Larixinic Acid	3.80102	0.115907	3.6795e-07	127.039	512.806	24256.8	75550.1	99356.3	98930.2	89430.2	101437	696515	735204	619170	939599	624933	603123	356066	356051	356055	351785
M316T269	(M+CH3CN+H)+	Lys-Lys	1.14596	0.178072	0.00135407	316.232	268.636	5168.8	5723.5	24648.7	17139.1	11954.7	14198.7	96774.1	55219.4	60044.3	24472.6	92121.4	114075	34645	33956.5	34646.4	34428.8
M829T552	(M+H)+	Maltopentaose	4.88783	5.09498	5.00552e-09	829.281	551.624	1.6843e+06	1.81909e+06	1.4284e+06	1.54248e+06	1.55543e+06	1.59093e+06	256359	396384	370342	457146	217234	190794	1.19557e+06	1.18867e+06	1.19562e+06	1.19561e+06
M667T552	(M+H)+	Maltotetraose	1.28492	32.3435	0.000207289	667.227	552.34	115038	126307	15900.5	110847	101389	117513	2356.87	3674.76	3148.87	4655.31	2048.93	2264.05	19495.8	9965.38	16344.8	29536.8
M522T467_2	(M+NH4)+	Maltotriose	16.8824	4.02152	1.59931e-08	522.203	466.717	2.27745e+07	2.29527e+07	1.96287e+07	2.14185e+07	1.86298e+07	2.06554e+07	4.84165e+06	6.24914e+06	5.51597e+06	7.70633e+06	3.84706e+06	3.18606e+06	1.58347e+07	1.58985e+07	1.56962e+07	1.53785e+07
M460T230	(2M+NH4)+	N-Acetyl-D-glucosamine	1.75441	58.6355	5.18605e-08	460.211	230.321	129454	165969	176567	166592	128651	196470	848.2	4230.61	2100.88	1406	4198.33	3651.49	54664.5	53879.8	54897.3	54898.6
M384T375_2	(M+H)+	N-Acetyl-D-lactosamine	12.8197	1364.69	5.82996e-07	384.149	375.076	8.70913e+06	1.08101e+07	6.71872e+06	9.20821e+06	5.88295e+06	9.75537e+06	6739.22	6261.98	4743.45	9224.47	4310.55	6153.48	5.63559e+06	5.65035e+06	5.63566e+06	5.68642e+06
M212T405	(M+Na)+	N-Acetyl-L-glutamate	1.10227	0.122943	0.00109555	212.052	405.112	7911.64	8720.23	6977.65	8626.52	6721.45	9819.42	119075	49706.2	45392.6	51420	90024.6	41125.1	29380.6	28849.6	29087	28850.8
M222T227	(M+H)+	N-Acetylmannosamine	9.29408	253.49	9.81772e-09	222.097	227.192	4.24714e+06	4.98848e+06	4.80889e+06	4.16492e+06	3.39726e+06	5.048e+06	19576.1	13994.7	18396.9	20343	15230.8	17609.1	1.80572e+06	1.81111e+06	1.79031e+06	1.81103e+06
M425T339	(M+H)+	N,N'-Diacetylchitobiose	3.17061	37.5124	0.000281149	425.175	338.559	340119	478209	1.03432e+06	514937	409691	688407	16136.1	10876	18691.5	20334.5	11568.6	14781.3	301678	300871	301443	300261
M189T556	(M+H)+	N6,N6,N6-Trimethyl-L-lysine	10.2176	0.678949	0.00586885	189.16	555.638	7.94372e+06	7.73674e+06	6.72815e+06	7.89632e+06	7.58569e+06	7.77167e+06	1.43607e+07	1.01602e+07	7.83445e+06	9.90915e+06	1.38276e+07	1.11622e+07	8.35157e+06	8.35301e+06	8.3521e+06	8.92283e+06
M203T518	(M+H)+	NG,NG-dimethyl-L-arginine(ADMA)	1.96629	0.5312	0.000675	203.149	518.457	227892	143827	145405	167714	142290	169329	351818	189056	300915	360050	366462	307562	250582	245011	250590	250589
M123T47	(M+H)+	Nicotinamide	1.10941	0.62394	0.0106759	123.054	47.423	41471.3	123615	53085.6	59977.1	86660.3	122498	124576	118744	152718	133839	114291	136848	138692	138700	137371	137361
M664T464	(M+H)+	Nicotinamide adenine dinucleotide (NAD)	3.88756	0.0879682	1.04102e-06	664.114	463.993	49456.7	39189.8	98489.3	72598.6	44230.4	69991.2	782491	552454	614706	586254	774667	940465	182531	183647	181996	184853
M183T289_2	(M+CH3CN+H)+	Pelletierine	2.74025	3.11889	0.00164188	183.148	289.12	803913	923315	259482	804337	946415	1.10272e+06	251635	237854	32129.4	332137	370098	328040	366425	367131	365887	439616
M279T33	(M+H)+	Phthalic acid Mono-2-ethylhexyl Ester	8.22313	0.60298	0.0212819	279.159	32.86	6.86006e+06	107831	5.68554e+06	4.03644e+06	5.01092e+06	5.44945e+06	6.86972e+06	7.45923e+06	1.00222e+07	6.56715e+06	7.30715e+06	6.80136e+06	5.96249e+06	6.23573e+06	6.30779e+06	5.92e+06
M170T190	(M+H)+	Pyridoxine	1.26358	0.261706	0.000181871	170.08	190.264	24014.5	28627.9	23710.9	54425.5	16142.4	6055.35	62124.3	77804.1	119861	99738.9	93001.5	132007	47279.1	47281.5	47284.6	46635.1
M282T453	M+	Thr-Tyr	4.33253	3.77419	2.22906e-06	282.118	452.795	1.63747e+06	1.37176e+06	1.29735e+06	1.32745e+06	1.37871e+06	1.63915e+06	662473	140065	180955	272680	608219	427992	828367	828368	828367	820890
M120T261_2	(M+H-H2O)+	Tyramine	1.23614	1.78632	0.000267518	120.08	260.669	272440	272462	252427	325055	303351	372408	146878	217052	207154	178851	133129	123555	173028	175927	175929	175926
M584T476	(M+NH4)+	UDP-D-Galactose	1.88517	2.31684	0.000963827	584.088	476.221	300399	257543	474069	555521	355282	422354	216786	109941	173349	194574	195834	130375	283703	284875	287236	283697
M405T476	(M+H)+	Uridine 5'-diphosphate (UDP)	1.74346	2.39315	0.000838691	405.009	476.022	246574	205535	382862	453941	291026	346291	181281	91143	130525	138506	157836	105602	225390	222255	225390	224894
M153T167	(M+H-2H2O)+	Val-Ala	1.17816	0.341951	0.00599428	153.101	166.518	26198.5	46212.6	42908.6	35598.5	38412.5	33078.2	52323.7	83363.9	171623	96451.1	78347.1	168303	51343.6	51744.8	52131.8	50566.3
M219T497	(M-2H+3Na)+	Vanillin	2.60448	0.0903805	2.59005e-06	219.004	497.154	11161.9	29106.5	36304.9	36584.9	29200	34287.4	305340	375691	304688	453195	254561	260992	155051	157481	155048	155051
M247T433	(M+H)+	gamma-L-Glutamyl-L-valine	1.08895	4.27936	0.0515497	247.128	433.312	34789.1	280633	30391.3	250052	35255	231489	26712.4	31799.3	45915.5	31317.7	25492.3	40336.9	31818.3	31817	32510.4	32101.1
M608T458	(M+H)+	UDP-N-acetylglucosamine	1.07753	0.597751	0.079025	608.086	457.805	46239.2	93580.3	74615.4	99654.4	55778	64205.7	207731	49043.6	88491.4	129597	160985	90328.9	84202.4	84204.4	83131.7	84202.3
M377T202	(M+H)+	(-)-Riboflavin	0.732907	0.514371	0.000136059	377.144	202.13	19329.5	22335.9	15645.4	22977	19160.3	31735	41607.2	30780.3	45038.6	41981.5	46223	49405.3	26544.3	24494.4	24488	24915
M454T287	(M+CH3COO+2H)+	(-)-Tylocrebrine	1.31184	0.832718	0.480689	454.228	287.459	167873	145721	224550	384563	177360	206998	426771	157781	164251	235472	391768	193595	229893	225764	229074	229888
M276T534	(M+H)+	.gamma.-L-Glu-.epsilon.-L-Lys	0.458158	0.78657	0.105433	276.154	533.976	29242.2	30615.8	24400.2	25515.7	18797.8	19402.3	41770.2	26269.8	24721.6	25354.1	40651.5	29358.4	25114	25114	24820.4	25113
M137T204	M+	1-Methylnicotinamide	0.171499	1.25696	0.359672	137.069	204.053	3859.96	4720.68	13012.8	9061.3	10980.8	8499.18	8544.59	2779.33	10195.4	6247.63	5585.24	6533.47	9724.19	9621.7	9131.95	9844.18
M332T446_1	(M+H)+	2'-Deoxyadenosine 5'-monophosphate (dAMP)	0.510918	2.14641	0.0499089	332.073	445.837	80731.2	70956.9	91423.9	72868.5	16494.4	21927.1	19607.6	53815.4	29192.1	27017.5	14568.8	20912.1	39797.5	39797.8	39932.9	40529.6
M388T509	(M+H)+	2'-Deoxycytidine diphosphate (dCDP)	0.0496083	1.46396	0.0725632	388.028	509.444	2508.98	2670.68	1568.11	1393.01	1752.36	1922.66	1843.97	1356.25	380.179	1573.87	1857.22	1059.67	1442.82	1581.85	1581.96	1579.27
M364T497	(M-2H+3Na)+	2'-O-methylguanosine	0.327441	1.34709	0.0230752	364.064	497.325	125660	115660	132239	122602	96777.4	136136	86937.1	131936	57053.2	97919.5	76480.2	90895.8	95711.4	95467.1	94068.8	94958.3
M182T211	(M+CH3CN+Na)+	2-Methyl-3-hydroxybutyric acid	0.140928	1.90582	0.174848	182.08	210.986	3158.53	2401.22	8311.36	4298.18	937.312	1438.42	1230.07	1655.57	1176.6	2101.58	2400.8	2215.55	1354.08	1174.57	1173.65	1316.17
M147T35	(M+H-H2O)+	2-Phenylbutyric acid	1.21248	0.795539	0.292229	147.08	34.7335	292114	392427	323717	208002	9927	290681	280486	305457	325184	419961	279983	295646	264896	260647	251782	264977
M320T50	M+	20-Hydroxyarachidonic acid	0.355339	1.86926	0.0987683	320.241	49.706	39616.5	36505.7	4326.93	11192.1	30317.8	19870.8	7367.87	15208.3	8792.41	18646.6	12106.8	13753.1	10015.7	10020.4	10468	10207.9
M282T231	(M+H)+	3'-O-methyladenosine	0.0453931	1.31448	0.388907	282.114	230.515	1146.91	1293.35	1127.29	2626.76	1946.93	1271.15	803.926	2816.42	1298.89	657.632	823.975	759.715	2361.56	2451.18	2357.79	2560.4
M508T534	(M+H)+	3'-Phosphoadenosine 5'-phosphosulfate (PAPS)	0.393766	0.485448	0.0534644	508	534.107	4049.8	4704.69	11885.3	11288.1	14518.9	7323.32	21813.8	18303.5	5169.27	34129.6	19305.6	12042.1	12443.4	12443.1	12884	12444
M691T476	(2M+H)+	3',5'-Cyclic guanosine monophosphate	0.616834	2.53793	5.49104e-06	691.1	475.584	36120.3	37004.9	32898.6	48751.9	38140.8	43752.1	13190.3	19999.1	13650.5	13649.1	12868	19895.5	25578.7	24665.8	24751.6	24670.7
M85T386	(M+H)+	3-Butynoic acid	0.727547	6.1076	3.9089e-10	85.0275	386.043	36729.5	36054.2	31195.4	34763.8	30256	32089.5	6106.17	7131.1	4116.72	5334.7	5128.28	5107.35	23055	24671.6	25199.5	24507.3
M160T167	(M+CH3CN+H)+	3-Hydroxyisovaleric acid	0.124261	1.90445	0.112308	160.096	166.839	11602.3	7767.37	4754.52	1532.55	3494.54	4603.89	3126.28	2390.48	1076.3	3564.94	4685.63	2880.73	2578.79	2696.01	2697.78	2618.22
M258T154	(M+H)+	3-methylcytidine	0.0918955	1.38919	0.324658	258.107	154	7724.63	2542.8	8340.55	7661.23	6675.4	8960.69	5357.88	12771.8	3391.12	4490.4	2031.01	2122.94	7763.25	8032.39	7779.67	8960.73
M187T389	(M-H+2Na)+	3-Nonen-1-ol, (Z)-	0.496182	0.656307	0.000385932	187.106	388.643	20721	13515.2	14583	17414.7	12761.5	16104.1	26053.4	23161.6	20103.5	27094.1	25499.5	22988.9	18971.6	17646.1	17645.6	17644.5
M187T495	(M+H)+	3-Phospho-D-glycerate	0.491526	3.21047	0.0708909	186.999	495.173	65617.2	50474.9	25958.6	5315.27	9072.94	21720.3	6598.27	22798.5	1912.79	9386.74	7323.05	7473.86	11127	11127	11793.3	11301.5
M146T368	(M+H)+	4-Guanidinobutyric acid	0.662567	0.945622	0.878922	146.091	367.804	280183	154765	270651	105983	140395	140602	154005	486465	94410.5	151605	159881	109042	349517	350312	362922	353339
M147T309	(M+H-H2O)+	4-Hydroxycinnamic acid	0.282455	0.986201	0.886837	147.043	308.8	32906.9	38067.8	35297.6	38277.5	34520.9	43437	41648.9	48120.8	31976.2	31697.7	43536.2	28641.2	33311.1	33255.5	33181.5	33376.6
M324T384	(2M+NH4)+	4,6-Diamino-5-formamidopyrimidine	0.0737116	0.894013	0.658115	324.169	383.863	1619.26	1523.06	793.333	2468.42	1209.73	1211.05	1139.57	2302.36	1597.79	2143.28	435.121	2252.92	1838.96	1643.37	1921.26	1921.91
M219T429	(M+H)+	5-L-Glutamyl-L-alanine	1.85297	0.947003	0.622427	219.098	429.077	1.20934e+06	1.3056e+06	883447	1.15257e+06	941365	826556	1.21345e+06	758646	1.24137e+06	1.34643e+06	1.05536e+06	1.05725e+06	1.00844e+06	1.00841e+06	1.02909e+06	1.01199e+06
M272T113	(M+H)+	5,2'-O-dimethylcytidine	0.173163	1.48623	0.0763231	272.122	113.275	29310.2	31213.7	14491.3	35626.5	17017.8	17138.3	20310.1	15124.7	21391.4	10953.2	14168.4	15478.9	18625.6	18553.3	19434.1	18188.1
M132T372	(M+H)+	6-Aminocaproic acid	0.467886	1.22841	0.00387424	132.101	372.446	1.2022e+06	1.36182e+06	1.02488e+06	1.17959e+06	1.11513e+06	1.30684e+06	964363	1.04262e+06	1.05652e+06	1.01499e+06	923751	851239	873203	878902	878940	859710
M259T531	(M+H-H2O)+	6-Phospho-D-gluconate	0.848584	0.18278	0.0010961	259.02	531.164	2906.94	11697.4	12180.4	5247.28	6478.74	7676.88	34274.1	63775.2	27383.7	66842.1	33733.4	26686.2	18157.1	18287.8	18558.7	18259.1
M810T454	(M+H)+	Acetyl coenzyme A (Acetyl-CoA)	0.242168	1.13854	0.309218	810.131	453.579	123260	148154	154308	92235.6	143450	184060	132300	126122	76127.3	144307	133046	130688	134063	133386	133847	134063
M204T251	(M+H)+	Acetylcarnitine	0.66537	27.873	0.340129	204.122	250.997	2850.03	2352.65	2699.59	3895.06	440719	2423.07	5445.87	1479	1878.51	1973.82	2700.01	2844.7	2007.78	2001.48	2004.16	1262.85
M695T456	(2M+H)+	Adenosine 3'-monophosphate	0.882545	0.239448	0.00175334	695.13	456.304	4971.49	2208.63	25230.1	24696.8	4680.18	9828	43895.8	35633.3	34657.5	81840.7	37807.5	65250.1	25116.3	24934.3	25116.5	25116.3
M631T446	(M+CH3CN+H)+	ADP-glucose	0.469363	15.5334	3.56248e-05	631.113	445.548	15261.8	20312.9	11534.8	11650.5	9532.01	9292.5	905.203	885.241	421.7	548.271	1120.18	1114.09	6435.67	6393.59	6408.72	6393.68
M560T451	(M+H)+	ADP-ribose	0.486418	0.222476	1.19966e-06	560.076	451.089	1633.38	1672.67	4674.49	3412.9	2326.27	3301.32	14711.8	10963	13746	10015.2	12121.5	14949.9	7243.84	7465.89	7113.7	7117.88
M301T37	(M+Na)+	alpha-Linolenic acid	0.774511	0.568051	0.0406536	301.214	36.633	1142.45	55112.1	14478.5	54555	47287.4	50631.7	58361.1	32375.6	76312.9	69695.1	81774.7	74415	49148.1	45886.8	47141.3	44661.1
M245T298	M+	Arg-Ala	0.213682	0.445923	0.0130487	245.148	297.741	1779.82	1277.04	2148.8	2514.17	1615.1	1717.26	2627.74	2147.39	4761.01	7215.41	3667.75	4365.69	1676.03	1654.05	1599.64	1676.61
M288T344_2	(M+H)+	Arg-Leu	0.459058	0.196725	4.50408e-05	288.201	343.507	2796.28	2149.27	2362.56	1737.85	1672.79	2790.14	9596.37	14177.2	15377.8	13052.7	6931.95	9532.68	6061.07	6050.08	6038.96	6061.06
M369T315_2	(M+CH3CN+Na)+	Arg-Met	0.84732	3.01106	0.000208136	369.175	315.238	48460.8	41615	71966.5	78171.2	53157.8	84149.6	24781.4	11573.2	20715.6	19945.5	25406.2	22956.4	31252.9	31664.7	31665.3	31665.7
M343T308	(M+H-H2O)+	Arg-Trp	0.169526	0.646068	0.353509	343.188	308.37	11524.5	1622.84	2070.77	1262.72	1438.39	1712.49	9044.26	4223.22	4897.14	4428.43	3965.05	3828.3	1997.18	2008.25	2803.71	1998.92
M598T469	(2M+NH4)+	Argininosuccinic acid	0.186797	1.56095	0.00642807	598.291	468.808	7642.04	5702.11	9624.73	6970.34	8166.8	10432.9	6786.2	3692.48	4662.26	5434.7	6095.09	4424.98	7819.87	8081.4	7895.93	8077.9
M129T170	(M+H)+	Barbituric acid	0.320672	0.727946	0.175338	129.028	169.545	12064.7	10310.3	30239.3	6642.79	18511.4	17047.2	26095.3	30516.7	20345.3	17202.5	18599.8	17491.3	38253.5	39402.9	37885.7	37875.4
M144T69	(M+Na)+	Benzamide	0.248145	1.40871	0.178274	144.039	68.971	7738.82	18634.1	25317.7	12499	26065.5	25066.5	16143.5	5387.67	16440.6	9029.68	14493	20368.6	9074.93	9118.97	9052.91	8756.44
M118T190_2	(M+H)+	Betaine	0.245376	0.791869	0.178511	118.085	189.823	9123.73	12920	11892.1	11067.5	9045.51	9314.49	11441.9	12749.7	18722.5	10747.8	7830.51	18525	11294.9	13679.8	11465	11545.3
M132T275	(M+H)+	Creatine	0.361467	0.712407	0.194167	132.076	275.499	12539.5	14446.9	31220.6	13979.9	20976.2	20401.3	33996.8	25900.4	44488.9	11381.2	19718.6	23923.6	31802.1	32555.9	31699.1	31692
M160T300	(M+CH3COO+2H)+	Cyclohexylamine	0.14715	0.71477	0.199529	160.132	299.654	4730.15	2625.12	5599.27	1008.99	2452.3	1294.41	3337.76	3830.65	5931.23	3207.28	3943.27	4527.34	2239.1	2232.12	2689.09	2236.67
M324T492	(M+H)+	Cytidine 5'-monophosphate	0.573322	1.26875	0.0783848	324.058	491.964	374370	368218	307609	327893	267973	343514	240892	403157	184855	283209	200791	255239	271407	274432	273926	273832
M185T236	(M+NH4)+	D-4-Hydroxyphenylglycine	0.414865	0.486216	0.239653	185.091	236.485	14348.9	14770.4	4984.35	1986.03	1446.9	16067.3	25260.5	50407.6	5960.45	11821	10204.6	6593.14	22181.6	22840.8	22839.3	22706.4
M116T426	(M+H-H2O)+	D-Aspartic acid	0.480107	1.03393	0.817984	116.033	426.181	156305	230475	167684	139058	196847	239751	239379	200838	118876	130894	225580	177463	171357	173120	170718	170719
M116T304_2	(M+H)+	D-Proline	1.80932	0.654308	0.248288	116.07	303.774	274441	310126	282166	404150	339618	348071	418268	1.18949e+06	357133	364261	380833	283359	358258	358258	356155	358261
M293T498	(M+H-H2O)+	D-Ribulose 1,5-bisphosphate	0.45956	0.450372	0.00318635	292.981	497.596	5629.31	9178.2	8264.16	9259.02	5124.36	6793.4	21274	10805.3	10693.1	19939.1	22436.8	13100.4	11417.8	11201.3	11196.7	12832.3
M455T193	(2M+H)+	Deoxycytidine	0.386814	4.79545	0.000197699	455.186	192.681	6096.69	9903.49	16368.7	14010.1	10641.4	10541	814.728	2719.77	3900.85	1198.32	1365.53	4089.41	7823.71	8047.84	7702.07	7700.2
M420T430	(M+NH4)+	Deoxythymidine 5'-diphosphate (dTDP)	0.496336	1.33923	0.000187496	420.056	429.869	209658	221048	226576	249252	204204	194965	154487	179502	175893	166537	152253	146290	197839	199739	198812	200510
M757T481	(M+H)+	Diadenosine triphosphate	0.298418	0.143375	7.33232e-05	757.085	481.3	213.753	173.965	1264.15	1161.08	645.109	578.295	5745.02	3328.52	3403.37	7033.07	4003.32	4639.05	2378.42	2247.72	2209.54	2210.71
M146T452	(M+CH3CN+H)+	DL-3-Hydroxybutyric acid	0.0746318	0.919324	0.799479	146.08	452.253	944.834	2191.19	1288.39	1617.95	887.712	631.2	802.76	3101.14	1172.4	1184.23	796.844	1167.45	1015.49	838.946	1016.2	1012.76
M146T267	(M+H-2H2O)+	DL-O-tyrosine	0.698414	2.63385	4.67743e-06	146.059	267.13	46445.4	44790.5	41081	54053.7	50605.9	60177.3	19055.5	14818.7	20284.4	26858.5	19145.3	12658.5	22739.3	23216.2	22740.1	22872.8
M136T309	(M+H-H2O)+	Dopamine	0.722887	0.956611	0.646908	136.075	308.8	173520	188209	176010	190611	169632	204522	214834	242509	167127	161760	226269	140011	166993	164050	167694	167691
M338T34_3	(M+H)+	Erucamide	2.36674	2.1437	0.362504	338.34	34.463	1.09959e+06	213408	3.25131e+06	273530	179339	358708	438435	669879	150070	268690	732000	248683	851571	766393	835717	851925
M457T439	(M+H)+	Flavin mononucleotide (FMN)	0.349516	1.08252	0.532288	457.109	438.755	153555	191454	114789	146741	130908	216954	166898	131985	109896	171117	168159	133588	110781	110572	113107	110573
M279T383	(M+H)+	gamma-Glutamyl-L-methionine	2.10664	0.79877	0.514797	279.1	382.546	1.06034e+06	1.17099e+06	822134	1.35809e+06	295098	556653	1.15237e+06	1.74513e+06	2.06047e+06	852889	343836	434558	1.00804e+06	1.00894e+06	1.02219e+06	1.0125e+06
M295T360	(M+H)+	gamma-L-Glutamyl-L-phenylalanine	1.43925	0.994358	0.968495	295.128	360.385	1.64389e+06	1.40257e+06	1.97587e+06	2.2506e+06	1.75236e+06	1.46578e+06	1.0803e+06	2.0791e+06	2.56334e+06	1.58107e+06	1.56063e+06	1.68617e+06	2.75376e+06	2.70859e+06	2.69519e+06	2.69518e+06
M606T514	(M+H)+	GDP-glucose	0.410074	0.383434	7.73297e-05	606.081	513.869	3541.33	5194.18	4814.18	3719.04	3540.33	4351.13	14349.3	7805.14	9331.7	10747.1	13351.1	10033.6	6952.65	7140.57	6952.9	6952.12
M590T488	(M+H)+	GDP-L-Fucose	0.319535	0.95625	0.649996	590.087	487.704	31073.6	43086.7	33202.9	35864.6	32355.1	39023.5	42214.7	44105.4	40048.2	25156.8	40687.3	32212.7	35620.3	35616.1	36531.6	36542.9
M290T436	(M+CH3CN+H)+	Glu-Thr	0.414038	0.882746	0.809531	290.133	436.099	206333	35267.3	18233.7	164567	14092.2	11026.1	95670.4	165303	51329.1	43389.5	99841.2	53695.5	79977.2	80483.5	82468.2	79709.7
M308T442	(M+H)+	Glutathione	0.332025	1.33697	0.31906	308.09	442.329	36232.5	38497.9	57978.6	124890	100011	69031.9	40969.7	45345.8	63050.4	30816.4	44552.2	94376.2	45683.5	45681.6	45680.4	46944
M205T448	(M+H)+	Gly-Glu	0.656637	0.92204	0.713813	205.083	447.813	267634	154325	121265	128838	224148	138861	132037	131983	123888	285057	176792	272831	128871	128877	131220	128881
M444T488	(M+H)+	Guanosine 5'-diphosphate (GDP)	0.14655	1.12037	0.101674	444.029	488.05	25933	32970.2	26596.7	26809.6	23706.5	29488.4	27607.1	25863.2	22131.2	21366.2	24766.6	25988.6	23935.9	23750.9	23850.1	23751
M285T458	(M+H)+	His-Glu	0.492053	1.26317	0.183089	285.118	457.617	144325	197189	100297	133418	109454	99854.7	89216.2	159035	89485.2	92484.5	85340	105527	96950.9	97661.2	96130.6	96128.2
M203T216	(M+H)+	Ile-Ala	0.362705	0.865272	0.521388	203.138	215.905	26113.6	30031.2	14523.7	5776.62	15812.9	24598.7	20593.8	33468.6	17629	26246.6	22067.6	15046.5	16869.8	16736.3	16737.4	16869.5
M230T151	(M+CH3CN+H)+	Ile-Gly	0.777556	0.436532	0.00375437	230.149	151.252	11161	17166.9	38866.5	30064	23693.3	19748.1	42332.1	53838	87120.8	40271.3	49270.3	49480.6	35951.3	33691.3	35537.4	35025.4
M274T314	(M+CH3CN+H)+	Ile-Thr	0.0843864	1.70174	0.0220312	274.175	314.069	2816.64	2769.65	2173.51	2025.03	1180.38	1326.81	950.981	1816.85	1006.89	1055.33	1097.76	1295.4	1471.05	1470.65	1471.12	1556.59
M131T101	(M+H)+	Itaconic acid	0.25992	0.857804	0.739085	131.033	101.112	24760.5	17707	5548.49	981.018	3342.06	5741.42	14554.3	16578.2	5101.12	20132.3	5875.44	5466.97	9674.4	9233.13	9234.52	9234.81
M238T67	(M+H-H2O)+	Ketorolac	0.354075	0.740623	0.291117	238.092	66.677	19342.9	34391.5	11269	19266.6	9408.4	18852.4	30625.7	14656.3	20213.5	46054.8	21423.1	18967.3	27252.8	25333.9	27247.4	26806.9
M90T348	(M+H)+	L-Alanine	0.244569	1.75521	0.00111648	90.0542	348.415	10548	11128.4	13727.5	17268.3	12650.8	13208.3	5743.45	6518.86	6729.79	10102	5996.83	9650.9	8259.73	8257.16	8262.18	8697.39
M267T426	(2M+H)+	L-Aspartate	0.187495	1.0377	0.882759	267.081	426.024	23051.2	39999.8	30523.6	20851	43085.5	56022.2	50619.5	40922.6	14137.6	16332.2	50363.9	33399.2	31921.8	31921.5	31922.4	31279.1
M156T458	(M+H)+	L-Histidine	0.814713	1.45283	0.0520676	156.076	457.617	236024	327736	164548	214615	171551	170962	123761	227556	135343	134420	121111	142591	146438	150102	145190	144685
M132T271	(M+H)+	L-Leucine	0.789639	1.62218	0.00131662	132.101	270.807	160723	177058	140606	174860	191769	229907	74214.6	129708	136224	118684	110311	93499.7	119552	132555	119473	119444
M150T286	(M+H)+	L-Methionine	0.0955282	1.43976	0.0969505	150.057	285.765	10120.4	9591.09	7690.27	10493	4153.8	7637.17	8211.22	6940.25	7961.6	5738.41	2791.02	2867.3	6617.36	6519.53	6519.73	6812.15
M116T550	(M+H)+	L-Proline	0.308681	0.591551	0.0112104	116.069	549.505	5103	6158.73	4109.87	5192.31	4821.11	6352.52	8104.61	13831	8694.09	9998.37	6986.87	6036.5	6548.81	6650.65	6821.29	6535.13
M259T389	(M+H-H2O)+	L-Saccharopine	0.488345	0.542115	0.00714113	259.128	388.555	14772.1	14171.2	8144.2	23000.2	7289.39	4876.8	24325.3	27070.7	19985.2	18962.6	19511.2	23426.5	19500.2	19499.8	18757.5	19297.2
M106T384	(M+H)+	L-Serine	0.713668	0.903226	0.092426	106.049	383.64	110409	97543.7	103400	96486.5	85078.1	91845.3	106943	126592	104625	100223	96989.6	112043	97193.6	98504.3	99120.2	99549.5
M205T267	(M+H)+	L-Tryptophan	0.532951	1.63414	0.190509	205.096	267.004	75228.6	73946.6	81978	91826.5	86263.1	123457	35794.2	26573.2	38318.3	39568.7	169774	15952.6	51999.1	70226	52760.9	52690.9
M182T397	(M+H)+	L-Tyrosine	0.701958	1.02128	0.834563	182.08	397.287	353881	316493	342878	438740	317394	386155	405724	447778	323956	318988	369160	245011	315345	322149	321049	322153
M288T396	(M+CH3CN+H)+	Leu-Asp	0.355806	2.85191	0.0400449	288.157	395.758	33909.4	19816.1	2698.4	22384.1	10552.4	23724.8	1740.69	5829.72	2373.92	19338.9	3498.06	6871.19	3985.92	3620.46	4718.24	3775.04
M165T36_1	(M+H)+	Lumazine	0.443306	1.04539	0.639545	165.045	35.8735	144029	137687	126092	89308.7	103487	149163	140736	118807	121467	97620.1	121329	117251	121669	103607	121656	121700
M304T451	(M+CH3COO+2H)+	Lys-Pro	0.366408	0.295465	0.0196077	304.185	451.447	3663.15	5730.52	1904.72	1699.91	2379.74	1827.99	6162.23	18795.1	6938.68	5777.21	5242.67	15317.9	4933.49	4936.27	4844.4	4677.32
M533T447	(2M+K)+	Lys-Thr	0.64511	13.1124	0.00144387	533.279	446.53	36360.1	32605.5	5484.64	19397.6	27866	47974.8	2359.11	1015.33	580.338	4859.24	2494.81	1632.28	12545	12543.1	12071.4	12455
M244T95	(M+NH4)+	Myristoleic acid	0.491717	0.348584	0.000977107	244.226	95.466	4318.26	9263.35	4261.17	5142.66	5174.05	5257.32	22329.3	7773.32	13024.9	19105.7	18880.3	14750.9	8707.74	6483.34	8432.11	8709.66
M302T473	(M+H)+	N-Acetyl-D-Glucosamine 6-Phosphate	0.66273	0.0709055	8.14162e-08	302.062	472.611	518.632	669.365	1349	2055.46	1735.93	2262.92	21012.4	16589	16782.4	25452.1	20590.4	20739.3	7530.01	7529.83	7476.63	7476.58
M625T458	(2M+Na)+	N-Acetylglucosamine 1-phosphate	0.416589	0.582909	0.0449748	625.111	457.805	6987.79	12410.1	11425.1	13323.2	7897.94	8947.18	27928.7	8495.59	13419.1	19813.8	22843.7	12131.6	12214.3	11918.6	12087.8	12148.3
M249T466	(M+CH3COO+2H)+	N-Acetylglutamine	0.596088	0.892534	0.696027	249.107	466.002	137217	133300	100598	120138	99990.1	95621.4	188519	146327	25392.1	24384.4	193875	191069	131849	135417	132129	131828
M200T491	(M+Na)+	N-Formylmethionine	0.592067	0.12144	1.84482e-05	200.03	491.234	754.885	1877.7	2879.01	1574.88	2963.52	2754.03	10989.2	21871.3	20360.8	22012.7	12064.8	18136.6	6524.65	8033	6555.6	6496.8
M189T395	(M+H)+	N.alpha.-Acetyl-L-lysine	0.82444	0.295232	9.8689e-05	189.122	394.683	2018.32	12457.5	12900.3	16917.7	17741.3	13882	43041.6	59397.2	50966.8	35240	35428.1	33069.8	22131.9	22108.8	24660.8	22748.1
M744T540	M+	Nicotinamide Adenine Dinucleotide Phosphate (NADP+)	0.782919	1.80964	0.000674761	744.082	539.684	123838	142821	103367	93687.1	107240	119178	73806.7	76173.2	27455.8	80434.1	63155.4	60337.3	88194.5	87815.1	88277.3	87913.7
M336T508	(M+H)+	Nicotinate D-ribonucleotide	0.79257	1.62201	0.385414	336.046	508.396	84744.7	111801	38565	29465.7	59499.3	89133.7	11025.7	170732	38076.8	14403	7855.15	12658.8	47665.2	48762.4	48762.1	48762.1
M665T476	(M+H)+	Nicotinic acid adenine dinucleotide (NAAD)	0.517542	0.403646	0.0535144	665.098	476.287	5519.71	3168.46	15184.2	10111.3	11006.2	14600	15780.4	54309.9	28338.7	22056	11422.6	15721.3	18159.9	18142.7	17954.1	18061.5
M165T248	(M+CH3CN+H)+	Nitrobenzene	0.133908	0.85177	0.353378	165.064	247.903	4332.45	3900.07	5010.82	4090.97	3961.52	3364.1	3947.29	2929.9	7245.85	4783.23	3536.59	6508.52	2780.06	2846.69	2908.43	3166.01
M148T292	(M+H)+	O-Acetyl-L-serine	0.133493	1.25607	0.390002	148.059	291.854	12106.6	22583	15344.3	4438.94	20809.3	29934.1	9485.74	20342.1	13005.6	14953.6	10287.2	15692.1	12911.4	12883.4	15308.7	12914.1
M153T298	(M+H)+	Oxypurinol	0.730973	2.66749	0.0315954	153.039	297.594	66474.1	69824	22805.3	24270.2	54011.6	71100	6806.18	60711.1	28541.1	8653.05	4599.69	6335.16	30694.8	30849.6	31179.4	30693.7
M182T273	(M+Na)+	Pargyline	0.154838	2.31039	0.0209459	182.09	273.499	5960.25	6758.81	2567.88	3990.92	3253.72	5203.27	3865.53	1201.62	692.425	655.019	1144.88	4444.91	3112.43	2816.99	3196.6	3194.54
M201T147_2	(M+H-2H2O)+	Phe-Ala	0.692979	0.283475	0.00142902	201.101	146.93	5326.18	5621.82	14424	14165.2	10486.9	7318.67	22798.7	35115.9	58545.2	26059.7	27371.4	32394.2	18477.3	18478.6	17250.4	18482
M264T146	(M+CH3CN+H)+	Phe-Gly	0.669566	0.229178	0.000462326	264.133	146.138	1982.44	3651.43	11480.3	9826.83	7805.45	4308	19256.5	30165.2	46427.9	20997	24590.7	28973.6	14978	14075.8	14787	14982.9
M245T302	(M+H-H2O)+	Pro-Phe	0.346436	0.187743	6.98054e-06	245.123	302.095	1141.48	1109.02	1026.85	1748.29	1007.18	1178.34	6902.25	7359.53	3895.36	7120.49	7761.26	5370.98	3553.82	3650.55	3553.81	3553.79
M239T261	(M+Na)+	Pro-Thr	0.238988	0.418646	0.0169326	239.099	261.225	2558.37	3002.86	1285.95	2555.32	558.355	961	2986.42	7037.81	5910.54	3752.66	1821.53	4579.59	1188.27	1251.04	1149.26	1159.16
M385T467	(M+H)+	S-Adenosyl-L-homocysteine	0.752006	4.44699	1.15038e-08	385.132	466.836	45946.2	42586	36478.1	38861.7	39406.6	37816.5	8190.37	11061.1	9047.46	13581.1	6431.47	5903.85	27139.8	27247	27247	26919
M399T521	(M+H)+	S-Adenosylmethionine	0.384028	1.46922	0.0515987	399.142	520.627	186216	169170	130384	121440	61029.8	121810	87044.7	73076.3	120624	84472.6	85618.9	86897.8	95993.9	79619.8	79396.2	87177.6
M380T412	(M+H)+	S-Lactoylglutathione	0.452203	0.162134	0.0574057	380.11	412.164	2798.25	2993.23	1364.79	4686.66	2908.13	1695.4	16897.5	5359.31	12069.4	48862.8	9670.42	8578.22	7581.43	7581.37	7558.73	7558.68
M298T96	(M+H)+	S-Methyl-5'-thioadenosine	1.75272	0.935075	0.665122	298.097	96.2135	1.0783e+06	1.45685e+06	1.47579e+06	1.48031e+06	854307	1.00402e+06	1.10628e+06	1.91633e+06	1.53181e+06	1.29976e+06	837950	1.16776e+06	1.26231e+06	1.2381e+06	1.24541e+06	1.2552e+06
M221T451	(M+H)+	Ser-Asp	0.267606	2.17777	4.48708e-05	221.075	450.818	9501.05	10010.3	8075.63	7302.44	7860.52	9828.6	5835.37	2856.72	2515.86	4101.79	4913.26	3920.27	5930.39	5817.35	5572.23	5930.72
M219T187	(M+H)+	Ser-Ile	0.573309	0.393507	0.0123185	219.132	187.084	8197.69	15075.5	11359.7	9928.03	11482	11107.5	13662.9	22682.7	47220.4	25975.2	17971.3	43133.6	15992.6	15674.2	15992.6	15834.8
M172T428	M+	sn-Glycerol 1-phosphate	0.170673	0.547654	0.000141112	172.07	428.403	1447.69	1702.35	1134.96	1046.55	1169.74	1490.58	2274.64	2467.55	2344.46	2572.11	1898.17	3035.99	1689.57	1742.62	1687.48	1687.11
M277T72	(M+H)+	Stearidonic Acid	0.932191	5.34135	0.0422764	277.215	71.7365	238420	94436.2	8907.92	62826.7	80622.1	61977.7	7525.24	14663	27045.2	18196.9	20605.8	14408.2	38951.3	38948.7	38957.2	40324.2
M425T545	M+	Thiamine pyrophosphate (TPP)	0.211473	0.953373	0.850222	425.042	544.987	18491.7	14963.6	12001.5	8668.82	10295.5	13990.4	11406.8	24293.7	4927.15	20497.3	11964.5	9157.02	11839	11984.4	11698.1	11599.9
M231T283	(M+H-H2O)+	Thr-Glu	0.186218	0.726529	0.0300476	231.097	283.42	3307.69	4053.65	2569.78	3151.02	2776.03	3018.68	5940.86	3493.99	3550.17	3902.43	5281.01	3813.77	3685.48	3541.17	3685.45	3609.36
M233T213	(M+H)+	Thr-Leu	0.30517	0.744352	0.0344582	233.149	213.333	11259.7	11327.8	8564.19	5534.58	7317.09	11384.1	13400.6	10144.9	11501.7	15559.5	12923.3	10880.3	8070.58	8070.84	7789.73	8071.55
M323T428	(M+H)+	Thymidine 5'-monophosphate	0.108882	1.20692	0.0989003	323.062	427.942	35201.4	39754.6	31713.7	34235	22210.1	30115.1	23168.7	33941.8	25108.3	30610.3	23970.8	23301.8	27031.3	27031.8	27031.6	27328.2
M165T309	(M+H)+	trans-2-Hydroxycinnamic acid	0.622873	0.964409	0.722802	165.054	308.8	134157	156679	143176	164760	140561	179436	174292	204751	138249	134789	183795	116799	135922	135922	135924	136770
M150T138	(M+H)+	Triethanolamine	0.0936857	1.19557	0.277201	150.111	137.674	68270.9	32840.9	51676.7	43282	35753.3	63806.1	47105.1	44621.4	52211.5	26490.6	40574.7	36268.1	49529.5	55771.1	55828.2	55853.2
M296T102	M+	Tyr-Asp	0.540573	0.563058	0.00612952	296.097	101.968	16547.9	11136.7	24077.9	14195.2	12801	19752.5	26978.8	29559.4	23126.4	28621.2	22973.9	43697.8	24290.7	23851.8	23695.5	24275.9
M311T397	(M+H)+	Tyr-Glu	2.33389	1.03179	0.786301	311.123	397.239	5.14308e+06	4.44608e+06	4.65179e+06	6.86756e+06	5.00744e+06	6.00238e+06	5.93628e+06	6.85122e+06	4.9145e+06	4.6878e+06	5.18702e+06	3.55193e+06	4.57969e+06	4.62258e+06	4.6697e+06	4.67007e+06
M262T147	(M+NH4)+	Uridine	0.582621	2.86103	0.0315119	262.102	146.858	51369.9	75238.7	12605.5	11603.2	52714.1	34131.5	16047.7	17285.8	17621.6	10541.8	12518.9	9053.2	28078.8	27878.2	28373.2	27891
M325T471	(M+H)+	Uridine 5'-monophosphate (UMP)	0.776244	0.759165	0.169619	325.042	471.036	57203.9	89598.7	59921.3	96341.5	51688.3	98090.2	73821.8	138523	83110.5	143288	65783.4	91976.6	81126.6	70217.4	77420.1	81213.8
M217T196	(M+H)+	Val-Val	0.51728	2.05549	0.143057	217.154	195.702	82096.2	72522	20322.7	5366.25	34567.3	24057.5	11973.4	31452.3	24263	18853.6	14749.1	14949.7	26158.3	26361.3	25831.5	25831
M213T90	(M+CH3COO+2H)+	Xanthine	0.594097	0.502025	0.211111	213.06	90.07	21307.8	16615.3	89489.7	20037.4	45058.3	16141.3	142568	134318	67349.7	21926.9	23617	25836.1	133831	116487	116570	116407
M244T224			1.43618	2.07353	0.0280389	244.091	223.856	420369	651280	252732	202120	315453	226137	154694	188031	183875	160620	141376	168782	220912	225429	218923	218887
M268T193			1.77631	10.1806	0.000333056	268.103	192.702	229959	255118	86784.1	128118	217347	231159	672.624	103986	3882.11	743.985	752.807	2773.84	11673.2	16869.1	13794.9	44890.5
M268T157			26.0372	5.54634	0.000533617	268.104	156.567	5.36593e+07	6.04802e+07	2.41098e+07	3.24551e+07	4.8298e+07	5.64089e+07	2.15498e+06	3.05655e+07	1.04094e+07	2.16998e+06	1.62824e+06	2.72838e+06	3.05515e+07	3.03828e+07	3.06448e+07	3.02828e+07
M120T453			1.49647	2.70166	7.99393e-06	120.065	452.899	250077	201165	194983	197340	202567	239097	117441	41764.3	48733.2	67867.4	109073	90838.9	131435	131224	132015	132440
M360T422			1.25808	16.0668	1.28637e-09	360.148	421.816	96340.6	102092	79877.3	78644	84023.6	84214.7	4189.26	4621.09	5773.51	5911.09	6881.47	5311.56	41652.6	42186.6	42188.2	42187.4
M360T387			16.0208	27.5311	5.97886e-10	360.149	387.415	1.42957e+07	1.52676e+07	1.13578e+07	1.28887e+07	1.36701e+07	1.46216e+07	538247	493861	476047	891933	294571	287472	7.93142e+06	7.93145e+06	7.8698e+06	7.93154e+06
M649T523			3.14641	4.32007	2.82112e-08	649.216	522.858	707598	829300	611254	662227	695098	713902	148540	200083	173470	227908	122661	104030	544537	526015	526157	526010
M846T552_2			10.8703	5.46726	1.66972e-08	846.308	551.624	8.17045e+06	9.04638e+06	6.8027e+06	7.38585e+06	7.18152e+06	7.93273e+06	1.14873e+06	1.84911e+06	1.69725e+06	2.06491e+06	891282	857473	5.5144e+06	5.67259e+06	5.69732e+06	5.63494e+06
M360T361			4.04421	0.314185	0.000251969	360.148	361.055	311005	271127	384566	316289	287230	477318	723947	1.23938e+06	1.62301e+06	823490	1.02997e+06	1.07718e+06	854366	854336	854367	839278
M667T522			8.43782	4.24467	2.01202e-08	667.228	522.402	5.28457e+06	5.89177e+06	4.44183e+06	4.93294e+06	4.75609e+06	5.20508e+06	1.05777e+06	1.44742e+06	1.32887e+06	1.64394e+06	937102	773288	3.79859e+06	3.79923e+06	3.79889e+06	3.69684e+06
M521T513			5.0811	0.0189567	1.28162e-05	521.066	512.583	3369.58	16365.7	29601.1	29728.6	28377.5	27494.7	1.08832e+06	1.33192e+06	972990	1.8531e+06	951820	920018	403308	410555	409319	410561
M276T459			2.39919	0.677856	0.00636086	276.118	458.652	521350	569911	436175	469353	306876	294602	764056	536596	636243	599170	557116	739886	443734	443735	436528	442039
M325T387			12.1016	22.0099	4.03337e-10	325.112	387.205	8.65787e+06	7.64635e+06	6.73429e+06	7.71577e+06	8.00467e+06	8.84827e+06	403110	354724	337525	639923	244629	183078	4.95137e+06	4.96757e+06	4.89154e+06	4.96754e+06
M198T361			1.13826	0.222602	9.4274e-06	198.096	361.055	13273.6	12465.6	27112.1	14560.8	12148.2	18416.1	56829.8	87800.7	96363.9	57203.1	71342.9	70600.1	58451.5	59732.8	57879.9	57875.5
M325T309			2.32164	0.188773	0.00140916	325.112	309.03	28918.1	209461	18533.8	25119	16371.3	55426.9	424339	214541	152229	251755	424157	407344	153418	155659	152662	152663
M325T434			1.16341	0.553669	0.000897738	325.111	434.115	58313.3	52603.8	54655.6	74777.6	60548.2	72640.4	140151	71698.5	95568	125497	124351	117395	86187.1	85190.2	86191.4	84833.9
M325T361			3.34293	0.312814	9.0222e-05	325.111	361.055	174128	162476	277991	227665	228736	291569	487148	816269	1.01103e+06	576972	676317	788100	583725	583582	577760	579719
M684T523			15.1845	4.43904	1.36771e-08	684.255	522.617	1.67131e+07	1.85654e+07	1.39956e+07	1.5336e+07	1.61065e+07	1.65086e+07	3.27502e+06	4.53664e+06	3.93763e+06	5.09063e+06	2.79605e+06	2.26635e+06	1.19819e+07	1.18989e+07	1.1983e+07	1.17323e+07
M130T416_2			5.6876	0.379533	2.73439e-05	130.05	415.63	821251	758330	655222	831314	684831	982309	2.77794e+06	1.76206e+06	1.73141e+06	1.87654e+06	2.39936e+06	1.92393e+06	1.3837e+06	1.36154e+06	1.37493e+06	1.38597e+06
M130T385_2			4.47268	0.307435	7.80814e-05	130.049	385.349	336410	303715	449128	397428	336049	368231	1.60828e+06	774644	971188	1.27184e+06	1.44056e+06	1.06007e+06	712484	729144	724419	712594
M238T381_1			6.18424	0.667562	0.000624018	238.093	381.332	2.724e+06	2.03326e+06	2.65078e+06	2.28597e+06	3.01728e+06	3.27178e+06	3.81754e+06	3.88494e+06	3.27498e+06	3.93341e+06	4.35325e+06	4.6783e+06	3.16051e+06	3.1906e+06	3.18156e+06	3.19053e+06
M148T416_2			7.75321	0.357143	9.10989e-05	148.061	415.63	1.49642e+06	1.37933e+06	1.13542e+06	1.45014e+06	1.15557e+06	1.57277e+06	5.32568e+06	3.0877e+06	2.91741e+06	3.63053e+06	4.58277e+06	3.38691e+06	2.47143e+06	2.40839e+06	2.41684e+06	2.40833e+06
M84T416_2			4.69993	0.345477	1.44026e-05	84.0442	415.683	534500	478501	377128	477767	390955	557959	1.80112e+06	1.07267e+06	1.29224e+06	1.21177e+06	1.55539e+06	1.2202e+06	883060	854764	854755	864401
M130T458			1.03517	0.390122	0.000576523	130.049	458.368	34414.8	35378.7	27591	33109.7	23962.8	22700	74813.2	116523	54531	57453	73770.4	77015.6	45590.1	46857.9	45585.6	45856.1
M204T374			12.0814	890.272	2.76651e-09	204.086	374.272	6.75902e+06	8.24865e+06	8.9432e+06	7.13752e+06	6.47081e+06	7.32582e+06	10868.3	10719.1	1362.93	15363.8	8692.9	3410.22	4.40444e+06	4.40588e+06	4.40444e+06	4.42268e+06
M204T227			12.9817	115.812	1.61923e-08	204.087	226.839	7.94304e+06	9.82706e+06	9.39925e+06	8.54643e+06	6.5716e+06	9.95811e+06	88548.9	58027.5	85145.5	76079.6	67908.4	75414.2	3.69454e+06	3.69463e+06	3.64201e+06	3.69322e+06
M325T523			1.78499	5.49167	1.06127e-07	325.111	522.858	199495	247441	181950	194468	253756	201400	37217.2	48963	41132.6	53042.9	28044.3	24408.8	164077	149950	154976	150161
M243T513			4.07174	0.114665	0.000393778	243.026	512.904	38847.3	108951	127507	107103	114954	124825	984524	788834	678524	1.62833e+06	684283	661616	389483	389487	390755	391410
M277T396			6.02179	0.320254	0.0192482	277.102	396.104	647642	997126	1.13758e+06	688396	1.05552e+06	1.36826e+06	3.13813e+06	6.23082e+06	1.23161e+06	1.33839e+06	3.25011e+06	3.21673e+06	1.80812e+06	1.84614e+06	1.85239e+06	1.85241e+06
M259T390			1.89869	0.00601359	0.0113014	259.164	389.938	1858.63	2462.49	536.572	746.833	917.488	1365.22	103525	170038	1840.72	492671	318003	225490	28043.1	28532.8	27796	27794.7
M222T375			1.59957	50.9374	2.04329e-07	222.095	375.457	170800	135891	109928	167648	126920	112960	3898.4	1314.75	3039.55	3573.02	3265.65	1088.23	82864.2	82900.1	86549.6	86549.8
M505T466			6.9683	3.88598	2.49868e-08	505.175	466.368	3.69711e+06	4.14177e+06	3.27721e+06	3.55159e+06	3.35996e+06	3.68074e+06	857727	1.1156e+06	955256	1.38166e+06	713242	562841	2.7433e+06	2.74332e+06	2.76009e+06	2.76005e+06
M384T398			1.42534	54.0805	3.1225e-09	384.148	398.23	97217	128802	99393.5	98608.9	95595.7	114088	1713.91	1597.45	987.255	2884.84	2245.94	2288.39	58018.4	57450.7	57450.7	57450
M84T385			1.98626	0.297481	1.5156e-05	84.0437	385.358	62797.2	70125.4	94106.3	62357.7	61614.4	61653.3	313257	181104	191482	244879	253259	203179	138551	145139	136787	140212
M148T499			1.36518	0.505111	0.000463138	148.059	498.642	94042	101913	68887.9	91865.6	49878.5	43359.8	160511	185415	113992	128758	144659	157451	101861	101916	106785	101910
M243T501			1.47059	0.276467	3.62556e-05	243.025	500.655	26164.7	41924.3	38023.2	34982.9	35121.3	36327.2	155843	97431.9	98927.2	175790	128804	111988	76666.5	78045.5	75232.8	75958.8
M204T339			2.29915	44.9991	0.000297497	204.086	339.052	154107	289212	525685	212449	254587	399135	7499.86	4463.54	8094.62	9547.49	5629.27	5547.69	160534	160211	159271	159706
M243T487			2.33089	0.175208	3.45784e-05	243.025	487.441	29646.6	53511.7	60749.9	54926.2	51164.4	56829.6	289521	382357	215742	402517	246714	214376	151093	151709	150854	150856
M487T467_2			8.8973	3.87002	2.07646e-08	487.164	466.852	6.37347e+06	6.53897e+06	5.56973e+06	5.74711e+06	5.4578e+06	5.98181e+06	1.38024e+06	1.89087e+06	1.53517e+06	2.36116e+06	1.1157e+06	933583	4.33239e+06	4.31578e+06	4.34047e+06	4.31587e+06
M378T275			4.07121	9.06808	0.000138584	378.159	275.495	1.43163e+06	1.52313e+06	598022	926383	828034	989409	67019.8	137571	51506.4	381482	42645.6	14145.7	398344	391234	396864	383000
M186T226			9.77139	46.0253	5.8929e-09	186.076	226.344	4.73752e+06	5.65302e+06	4.39298e+06	4.89324e+06	4.32531e+06	5.93132e+06	126088	92607.8	108702	105611	104184	113175	2.33776e+06	2.33272e+06	2.33263e+06	2.38775e+06
M220T381			1.18149	0.702406	0.00161061	220.082	381.388	118065	91873.3	108878	92856.6	117481	135939	145686	151250	130892	154497	176127	188426	132855	131993	130357	133120
M136T96			1.39463	1.91288	0.00174857	136.061	95.6095	264071	377711	211043	249057	285739	340549	124009	237451	178687	143651	94574.3	125067	244245	231719	231825	231781
M186T191			1.42913	0.225447	5.24626e-06	186.075	191.377	19415.8	22963.9	19302.7	45802.9	26602.4	18683.8	98283.6	104373	97051	122655	101375	153900	56037.8	60393.4	63921.6	55654.3
M276T441			1.24186	0.512634	0.000995245	276.117	441.332	93964.3	69818.3	42011.6	81201.5	51038.8	47653.3	158715	145071	102517	118578	134157	93327.4	89689.1	91408.8	90261.2	89139.7
M487T523			3.00539	4.82076	6.37135e-06	487.163	522.849	723847	859920	505612	554554	541961	585077	116174	164338	139795	187992	93469.1	80467.8	414352	412365	414355	412374
M222T120_1			23.7767	10.3656	0.000279992	222.099	120.198	2.82244e+07	5.94823e+07	2.25782e+07	3.78868e+07	2.23398e+07	4.4363e+07	4.42665e+06	1.89136e+06	3.61358e+06	3.14633e+06	3.13728e+06	4.51439e+06	7.88042e+06	8.04914e+06	8.04884e+06	8.04905e+06
M222T136			19.7177	7.09279	6.16713e-05	222.099	136.115	2.3247e+07	3.90527e+07	1.81758e+07	2.90122e+07	1.71175e+07	2.62248e+07	4.28203e+06	2.18853e+06	2.89435e+06	3.10727e+06	4.08722e+06	4.98781e+06	6.92333e+06	6.85629e+06	6.83997e+06	6.92269e+06
M84T226			2.03867	42.298	2.51934e-07	84.0438	226.131	248262	284354	182344	224747	165270	219391	6571.08	5093.09	4753.06	5504.09	4377.09	5011.97	110988	110021	110729	109478
M343T387			2.04561	15.0812	1.40147e-09	343.122	386.977	242280	255754	196176	219397	218203	258528	19731.1	14758.3	15344.2	25234.7	9741.83	7380.01	145453	143716	145556	145557
M702T387			7.55795	182.106	3.03493e-08	702.264	387.268	3.24921e+06	3.40578e+06	2.16354e+06	2.64405e+06	3.01375e+06	3.27853e+06	18818.5	18444.2	15051.2	30520.7	6242.83	8419.98	1.25099e+06	1.26711e+06	1.26713e+06	1.26066e+06
M269T355			12.2757	0.835517	0.00666872	268.998	354.67	1.84097e+07	1.93191e+07	1.65745e+07	1.77815e+07	1.65908e+07	1.99716e+07	2.50677e+07	1.92342e+07	2.01065e+07	2.09226e+07	2.32469e+07	2.14581e+07	1.90724e+07	1.92587e+07	1.93358e+07	1.93354e+07
M515T355_2			12.6774	0.701683	0.00044154	515.007	354.78	1.22275e+07	1.23729e+07	1.1129e+07	1.1491e+07	1.0451e+07	1.35149e+07	2.04581e+07	1.47785e+07	1.50804e+07	1.67109e+07	1.83213e+07	1.61016e+07	1.42495e+07	1.41578e+07	1.42488e+07	1.40512e+07
M84T270			10.8101	0.730295	0.0200133	84.0806	269.786	8.84988e+06	9.39694e+06	1.23229e+07	1.14075e+07	9.92237e+06	1.25451e+07	1.91417e+07	1.52439e+07	1.26622e+07	9.8588e+06	1.58532e+07	1.54848e+07	1.23273e+07	1.21895e+07	1.22162e+07	1.22083e+07
M593T46			5.92183	1.47352	0.0865946	593.276	45.7725	2.07742e+07	1.79753e+07	9.94191e+06	9.01901e+06	9.05102e+06	1.3904e+07	8.6075e+06	1.20202e+07	5.78043e+06	1.19306e+07	8.36681e+06	8.03756e+06	9.09765e+06	9.16331e+06	9.16417e+06	9.00618e+06
M235T331			11.3736	0.673546	2.58558e-05	234.917	331.003	9.40699e+06	9.95678e+06	7.34298e+06	7.94962e+06	8.09354e+06	9.19385e+06	1.24215e+07	1.33692e+07	1.32396e+07	1.43341e+07	1.21171e+07	1.16383e+07	9.88901e+06	9.889e+06	9.88903e+06	9.64931e+06
M127T269			10.564	0.655371	0.00913699	127.123	269.365	6.41357e+06	7.16642e+06	9.51121e+06	8.09536e+06	7.37905e+06	8.45711e+06	1.61902e+07	1.21903e+07	9.49259e+06	7.86751e+06	1.32878e+07	1.27213e+07	9.76127e+06	9.74821e+06	9.81636e+06	9.74794e+06
M433T355_2			9.77783	0.752943	0.00112618	433.004	354.78	8.67707e+06	8.8976e+06	7.85298e+06	8.23187e+06	7.61402e+06	9.33837e+06	1.34031e+07	9.84001e+06	9.9845e+06	1.10051e+07	1.21126e+07	1.08735e+07	9.74698e+06	9.80014e+06	9.79904e+06	9.55294e+06
M365T360			15.8161	0.306049	5.00083e-07	365.105	360.286	4.29884e+06	4.45003e+06	5.69154e+06	3.52282e+06	3.54847e+06	5.85066e+06	1.42181e+07	1.70905e+07	1.75754e+07	1.24828e+07	1.41667e+07	1.38718e+07	9.49957e+06	9.39013e+06	9.40307e+06	9.38992e+06
M333T331			10.5687	0.663052	2.15419e-05	332.893	331.003	7.74223e+06	8.30524e+06	5.80208e+06	6.80943e+06	6.42022e+06	7.92355e+06	1.05046e+07	1.13057e+07	1.13365e+07	1.15999e+07	9.96093e+06	1.01482e+07	8.05047e+06	8.00778e+06	8.05052e+06	8.0505e+06
M187T355_1			7.72981	0.865733	0.0104059	186.995	354.781	8.27493e+06	8.66079e+06	7.54657e+06	7.88775e+06	7.47319e+06	8.90943e+06	1.07693e+07	8.58921e+06	8.85252e+06	9.09375e+06	9.75639e+06	9.25258e+06	8.46959e+06	8.47015e+06	8.51693e+06	8.64513e+06
M277T389			12.6514	0.402098	0.000500027	277.139	388.643	5.19952e+06	4.8322e+06	3.58179e+06	1.01562e+07	2.51456e+06	1.24021e+06	1.21419e+07	1.30735e+07	9.57937e+06	1.13538e+07	1.10781e+07	1.12255e+07	8.1857e+06	8.1552e+06	8.1945e+06	8.14035e+06
M149T33_2			7.71343	0.775548	0.012845	149.023	32.954	8.51516e+06	6.57968e+06	7.32423e+06	5.42053e+06	6.13347e+06	6.69296e+06	7.82639e+06	7.55764e+06	1.08587e+07	8.45593e+06	9.16912e+06	8.56746e+06	7.73331e+06	8.03697e+06	8.34983e+06	7.69746e+06
M597T355			8.98802	0.710928	0.000279154	597.01	354.781	6.26517e+06	6.473e+06	5.78552e+06	5.95654e+06	5.46159e+06	6.80121e+06	1.01994e+07	7.55044e+06	7.8669e+06	8.34735e+06	9.441e+06	8.27811e+06	7.33147e+06	7.38616e+06	7.36205e+06	7.32044e+06
M289T366_2			11.9077	4.91954	0.00335329	289.175	366.447	1.6609e+07	1.54035e+07	1.64828e+06	1.11302e+07	1.28121e+07	1.28268e+07	752520	2.99547e+06	62821	7.63293e+06	1.54646e+06	1.32614e+06	7.58235e+06	7.99819e+06	7.58004e+06	7.5779e+06
M199T119			13.1725	0.147187	0.0120118	199.144	118.797	1.64838e+06	2.17942e+06	360441	2.23924e+06	1.73104e+06	2.34354e+06	5.84376e+06	1.34844e+07	141378	2.33371e+07	1.61367e+07	1.24085e+07	3.53879e+06	3.56362e+06	3.55257e+06	3.53994e+06
M627T331			9.52627	0.619841	1.73375e-05	626.824	331.358	5.53164e+06	6.04167e+06	4.02109e+06	4.64236e+06	4.61956e+06	5.46561e+06	7.86491e+06	8.41158e+06	8.6982e+06	9.00778e+06	7.53045e+06	7.40595e+06	5.83062e+06	5.79816e+06	5.79325e+06	5.78144e+06
M679T355			7.99522	0.678647	0.000153465	679.013	354.781	4.44744e+06	4.55625e+06	4.08147e+06	4.18124e+06	3.83776e+06	4.92941e+06	7.64107e+06	5.63871e+06	5.80109e+06	6.22407e+06	6.95258e+06	6.10345e+06	5.37935e+06	5.37934e+06	5.37933e+06	5.28814e+06
M529T331			8.19032	0.634047	2.37586e-05	528.847	331.358	4.24135e+06	4.67244e+06	3.1184e+06	3.62849e+06	3.60328e+06	4.23743e+06	5.97698e+06	6.43465e+06	6.52721e+06	6.83196e+06	5.65127e+06	5.64361e+06	4.49445e+06	4.49449e+06	4.4945e+06	4.4067e+06
M295T448			5.86977	0.745384	0.0513788	295.096	448.228	3.85887e+06	4.08002e+06	2.5821e+06	5.10289e+06	4.1268e+06	3.48754e+06	4.44321e+06	6.88408e+06	4.0094e+06	4.11321e+06	5.41104e+06	6.31524e+06	4.02178e+06	3.9536e+06	4.01032e+06	4.02171e+06
M402T403_2			9.85345	0.403342	4.69836e-05	402.161	402.61	3.08488e+06	328017	3.39867e+06	2.6077e+06	2.87936e+06	3.21475e+06	6.70407e+06	5.52458e+06	5.39897e+06	6.76447e+06	7.33637e+06	6.7336e+06	4.25266e+06	4.31858e+06	4.26832e+06	4.27243e+06
M761T355			7.30612	0.64927	0.000112327	761.017	354.782	3.33245e+06	3.41874e+06	3.0725e+06	3.21588e+06	2.92031e+06	3.73531e+06	6.09609e+06	4.42573e+06	4.51515e+06	4.90874e+06	5.56792e+06	4.82071e+06	4.28948e+06	4.2892e+06	4.27921e+06	4.20658e+06
M137T331_2			6.7578	0.689287	5.19572e-05	136.94	331.358	3.60628e+06	3.69284e+06	2.81229e+06	2.94881e+06	2.87327e+06	3.4884e+06	4.63214e+06	4.65233e+06	4.71199e+06	5.35201e+06	4.4962e+06	4.33212e+06	3.68486e+06	3.71467e+06	3.68474e+06	3.68483e+06
M400T381			6.23643	0.694471	0.000915458	400.146	381.332	3104295	2.37199e+06	2.97507e+06	2.54247e+06	3.35717e+06	3.5333e+06	4.09365e+06	4.13425e+06	3.47942e+06	4.34801e+06	4.75024e+06	4.9468e+06	3.48359e+06	3.51958e+06	3.51958e+06	3.51961e+06
M125T198			5.5541	2.14748	0.0372138	125.107	198.356	5.83274e+06	256617	5.47147e+06	5.82058e+06	4.63525e+06	7.44569e+06	2.17398e+06	1.44791e+06	2.61945e+06	1.17716e+06	2.12515e+06	4.17588e+06	6.12568e+06	6.08105e+06	6.11682e+06	6.12566e+06
M843T355_1			6.97904	0.61731	9.79357e-05	843.02	354.782	2.77901e+06	2.80922e+06	2.52024e+06	2.55937e+06	2.42418e+06	3.09904e+06	5.35923e+06	3.82035e+06	3.84577e+06	4.22491e+06	4.84596e+06	4.1322e+06	3.53691e+06	3.53682e+06	3.52581e+06	3.45228e+06
M781T433_2			11.097	3136.1	8.97024e-12	781.344	433.342	6.50449e+06	6.01697e+06	6.26569e+06	6.63656e+06	5.50144e+06	6.62145e+06	1438.49	3375.65	1372.92	3285.87	1203.58	1295.89	3.16678e+06	3.16699e+06	3.23275e+06	3.17916e+06
M325T467			8.55691	5.25699	1.38281e-08	325.112	467.24	5.13013e+06	5.40582e+06	4.34958e+06	4.89237e+06	4.49734e+06	5.04972e+06	802647	1.18095e+06	1.01798e+06	1.59688e+06	555303	424506	3.65391e+06	3.6065e+06	3.61537e+06	3.73414e+06
M144T223			10.7041	0.071047	1.01748e-06	144.138	222.717	255630	282945	461485	444917	474071	341064	5.25801e+06	3.69115e+06	5.15861e+06	4.69059e+06	5.92967e+06	7.08348e+06	1.05302e+06	1.07055e+06	1.05305e+06	1.05741e+06
M138T227_2			10.0726	79.0163	1.85957e-07	138.054	226.515	4.93777e+06	6.88784e+06	4.75442e+06	4.94687e+06	4.09932e+06	6.10298e+06	78447	56082.8	68952	67299.4	61942.2	68829.1	2.74913e+06	2.66991e+06	2.67448e+06	2.67009e+06
M417T434			8.50637	0.265958	1.40166e-05	417.159	434.133	994544	581862	1.03974e+06	1.2831e+06	1.11712e+06	1.41627e+06	5.03804e+06	2.54633e+06	3.50394e+06	4.32615e+06	4.49424e+06	4.27793e+06	2.36045e+06	2.36041e+06	2.39548e+06	2.36052e+06
M644T372			9.94712	1394.57	6.94772e-09	644.286	372.451	4.58734e+06	6.14242e+06	4.55252e+06	4.52491e+06	4.76402e+06	5.69221e+06	2884	4449.71	3976.96	4519.55	2373.41	3497.29	2.51731e+06	2.52461e+06	2.5282e+06	2.52819e+06
M745T43_1			4.44294	0.75297	0.0425982	744.561	42.9015	2.1768e+06	1.59577e+06	2.01307e+06	1.82203e+06	1.86508e+06	3.0046e+06	3.51727e+06	3.05304e+06	2.50939e+06	1.96669e+06	2.86612e+06	2.65833e+06	3.05572e+06	3.04557e+06	3.01756e+06	3.07097e+06
M434T434			8.27921	0.254333	1.62671e-05	434.186	434.12	894788	517141	940227	1.14945e+06	981413	1.2773e+06	4.75865e+06	2.35621e+06	3.21964e+06	4.06086e+06	4.27456e+06	3.97886e+06	2.11686e+06	2.17121e+06	2.17103e+06	2.17112e+06
M406T370			8.74797	452.215	0.000644327	406.131	370.273	2.34424e+06	7.47423e+06	4.32276e+06	3.00697e+06	2.60031e+06	6.78644e+06	10222.9	10667.1	6161.14	14548.1	3916.65	13161.9	3.47257e+06	3.24061e+06	3.17993e+06	3.61485e+06
M493T392			5.49746	0.518223	0.0095194	493.249	392.168	1.54951e+06	2.13103e+06	1.40154e+06	1.19584e+06	1.3353e+06	1.16642e+06	1.86712e+06	3.34315e+06	4.2094e+06	2.3041e+06	1.79444e+06	3.42363e+06	1.91212e+06	1.91213e+06	1.91225e+06	2.00583e+06
M283T371			7.16529	0.34273	6.14103e-06	283.126	370.599	1.04103e+06	1.49472e+06	723465	960608	988562	1.28136e+06	4.14281e+06	2.84096e+06	2.95922e+06	2.89697e+06	3.34306e+06	2.7524e+06	1.03606e+06	1.05423e+06	1.03607e+06	1.03608e+06
M198T216			3.13374	1.59088	0.0117859	198.062	216.154	1.81956e+06	2.03512e+06	3.48583e+06	3.20643e+06	2.30119e+06	2.47841e+06	2.02207e+06	1.73882e+06	2.02837e+06	1.248e+06	1.27308e+06	1.32368e+06	2.16805e+06	2.13877e+06	2.15842e+06	2.16814e+06
M212T129			4.90805	0.432171	0.0744666	212.078	128.972	410041	250982	2.64974e+06	633720	2.69691e+06	610797	4.15727e+06	2.88979e+06	4.72153e+06	451080	1.59194e+06	2.96923e+06	3.09079e+06	3.05603e+06	3.09076e+06	3.09026e+06
M451T459_2			7.94339	33.2087	0.00131637	451.227	459.375	5.50306e+06	5.6067e+06	198816	2.73488e+06	4.31544e+06	4.96771e+06	48917.2	121971	4133.2	381595	74551.6	71256.7	1.13699e+06	1.13715e+06	1.08946e+06	1.1231e+06
M713T179_2			5.65065	0.528663	0.000597177	713.066	178.805	1.3936e+06	1.30618e+06	1.30518e+06	1.26295e+06	1.03072e+06	1.86554e+06	3.05472e+06	1.52823e+06	2.63108e+06	2.83554e+06	2.76971e+06	2.62377e+06	2022205	2.01781e+06	2.02598e+06	2.01484e+06
M773T42			6.052	3.50663	7.49716e-05	772.593	42.1685	2.95395e+06	2.02734e+06	2.96437e+06	2.8244e+06	3.20351e+06	4.35744e+06	1.35058e+06	1.00907e+06	628648	401026	1.11508e+06	723132	1.89303e+06	1.89299e+06	1.92681e+06	1.89294e+06
M220T76			5.07689	3.8815	0.0206913	220.083	75.9115	1.76464e+06	5.15802e+06	1.32383e+06	5.42352e+06	1.18634e+06	2.58102e+06	699662	598649	1.10879e+06	892897	444211	748217	902644	906416	912562	912630
M231T379			8.2309	0.105039	8.44811e-06	231.171	378.68	399840	339126	310815	529457	267437	205535	4.52645e+06	2.43286e+06	2.76357e+06	2.73765e+06	4.1154e+06	2.96173e+06	1.80101e+06	1.75771e+06	1.75864e+06	1.7684e+06
M255T434			6.92297	0.286628	2.15162e-05	255.107	434.12	720154	452107	753873	966997	815353	993919	3.40527e+06	1.69528e+06	2.41101e+06	2.92045e+06	3.1586e+06	2.81535e+06	1.62276e+06	1.58833e+06	1.62282e+06	1.61188e+06
M711T179			5.41978	0.487559	3.52754e-06	711.069	178.648	1.07699e+06	1.00205e+06	1.01845e+06	893529	807436	1.4797e+06	2.39663e+06	1.86771e+06	2.10003e+06	2.25046e+06	2.18882e+06	2.07303e+06	1.59885e+06	1.60464e+06	1.59886e+06	1.62298e+06
M220T111			4.46509	3.02945	0.00896319	220.083	110.57	1.71673e+06	3.5725e+06	1.77472e+06	4.18547e+06	1.13207e+06	1.94866e+06	765832	668250	1.03392e+06	772007	615543	874735	1.50811e+06	1.49697e+06	1.51869e+06	1.5187e+06
M925T355_1			4.76183	0.587478	0.000106495	925.022	354.796	1.1658e+06	1.21498e+06	1.04402e+06	1.09731e+06	973530	1.36082e+06	2.4244e+06	1.68426e+06	1.70483e+06	1.90023e+06	2.14457e+06	1.81271e+06	1.52562e+06	1.52565e+06	1.5257e+06	1.50566e+06
M715T179_2			4.78873	0.538924	0.00255724	715.063	179.293	1.19479e+06	982109	850617	969896	805793	1.44362e+06	2.32294e+06	957079	2.01481e+06	2.17925e+06	2.11134e+06	2.00585e+06	1.58855e+06	1.56756e+06	1.58853e+06	1.5819e+06
M589T392			7.04846	17.4183	1.59894e-06	589.242	391.882	2.94474e+06	3.91574e+06	2.12728e+06	2.32747e+06	2.49389e+06	2.80414e+06	175736	155049	163539	256816	102644	99999.7	1.43787e+06	1.43783e+06	1.4379e+06	1.46034e+06
M105T355			2.96473	0.893415	0.0537953	104.991	354.782	1.40976e+06	1.48534e+06	1.33053e+06	1.32079e+06	1.23664e+06	1.43784e+06	1.77874e+06	1.36867e+06	1.38571e+06	1.55666e+06	1.64526e+06	1.46662e+06	1.43755e+06	1.43755e+06	1.43412e+06	1.42956e+06
M725T331_2			4.47514	0.617283	1.51355e-05	724.801	331.358	1.22871e+06	1.31014e+06	872368	1.0061e+06	990944	1.17126e+06	1.70759e+06	1.87698e+06	1.85001e+06	1.95304e+06	1.64373e+06	1.62749e+06	1.2859e+06	1.2772e+06	1.28591e+06	1.27959e+06
M351T355			3.36311	0.82118	0.00231422	351.001	354.67	1.31473e+06	1.37092e+06	1.24957e+06	1.24993e+06	1.13317e+06	1.40916e+06	1.79802e+06	1.41481e+06	1.47767e+06	1.56187e+06	1.64857e+06	1.50927e+06	1.44418e+06	1.46287e+06	1.44419e+06	1.44419e+06
M431T331			4.29034	0.647435	2.30724e-05	430.869	331.358	1.21412e+06	1.33413e+06	920497	1.03058e+06	1.01602e+06	1.21866e+06	1.67628e+06	1.81959e+06	1.82303e+06	1.889e+06	1.6198e+06	1.57336e+06	1.29373e+06	1.29643e+06	1.29646e+06	1.2836e+06
M317T360			1.15027	1.34788	0.00623425	317.11	359.672	1.56724e+06	1.47949e+06	1.48503e+06	2.01255e+06	1.60853e+06	1.42778e+06	924151	1.44762e+06	1.39542e+06	1.15688e+06	1.10143e+06	1.08243e+06	1.59514e+06	1.58181e+06	1.58977e+06	1.59517e+06
M141T211_2			5.33228	0.37422	0.000158598	141.138	211.047	470579	499048	967051	849234	762599	695105	1.7179e+06	1.21929e+06	2.17368e+06	1.62822e+06	2.12033e+06	2.48048e+06	945374	987908	980520	987629
M943T485			6.40351	1812.26	0.00062541	943.397	485.066	2.7797e+06	3.05786e+06	3.0248e+06	3.25227e+06	2.54672e+06	667.294	957.137	2202.4	1041.79	2125.56	867.658	895.925	1.62e+06	1.62289e+06	1.60483e+06	1.61465e+06
M127T311_2			2.63929	1.83962	0.0102506	127.123	310.772	1.52172e+06	1.74995e+06	719669	1.74179e+06	1.66791e+06	1.74719e+06	1.15743e+06	1.07132e+06	362611	1.15388e+06	789259	438400	1.50438e+06	1.53955e+06	1.53949e+06	1.53958e+06
M764T433			6.79887	1541.68	1.90267e-13	764.318	433.334	2.35111e+06	2.38388e+06	2.27532e+06	2.37549e+06	2.17267e+06	2.50447e+06	638.684	2480.62	1099.73	2042.51	1453.64	1406.61	1.20666e+06	1.21572e+06	1.22794e+06	1.22374e+06
M492T446			6.26392	854.666	0.000959106	492.254	446.345	2.94518e+06	3.45154e+06	203105	1.5881e+06	2.44302e+06	3.19088e+06	6370.35	2833.38	165.936	3794.42	2134.68	873.43	795460	795461	792302	795460
M498T188			3.98954	0.510899	0.012325	498.253	187.663	835258	1.01129e+06	567441	857055	874249	424462	1.7218e+06	1.33328e+06	1.0919e+06	757929	1.75206e+06	2.28756e+06	1.58019e+06	1.58379e+06	1.58019e+06	1.58438e+06
M573T87			4.05112	3.29335	0.0807289	573.292	86.9735	3.14336e+06	3.73464e+06	696842	257987	1.30235e+06	869992	253550	794520	479604	1.0337e+06	243395	233220	257955	248890	250859	248962
M613T527			4.95835	6.57884	0.00504524	613.28	527.396	2.95476e+06	2.5435e+06	90544.1	1.32125e+06	1.96174e+06	2.29322e+06	77389	404793	5469	905003	179601	124855	538750	533552	539315	539316
M165T119			5.39631	8.52485	0.000395974	165.064	119.464	1.42318e+06	3.21934e+06	1.24439e+06	1.95954e+06	1.21996e+06	2.43871e+06	254264	128651	216078	229970	226714	293922	490820	490961	582212	492374
M823T331			3.89646	0.600368	1.36647e-05	822.777	331.358	879022	941424	619715	712014	711737	851632	1.25987e+06	1.39152e+06	1.37104e+06	1.44245e+06	1.19393e+06	1.19562e+06	914691	912186	914705	912184
M789T44_1			4.53231	5.29876	0.00268586	788.589	43.579	2.12245e+06	824316	2.54121e+06	721852	1.42293e+06	2.68363e+06	459311	461539	294547	163423	324947	243178	1.0575e+06	1.02289e+06	1.01374e+06	1.01377e+06
M422T381			3.72545	0.603358	0.00026856	422.127	381.334	810313	680542	691198	597489	740103	958099	1.47039e+06	1.11e+06	959339	1.25101e+06	1.34388e+06	1.28675e+06	829483	836081	836122	820975
M168T227			6.07257	47.0095	5.41443e-09	168.065	226.529	2.06748e+06	2.33863e+06	1.7435e+06	1.99349e+06	1.63945e+06	1.80783e+06	48024.7	36901.2	40721.4	40228.8	37744.1	42934	1.04123e+06	1.0651e+06	1.07177e+06	1.07177e+06
M148T389_2			4.3865	0.397144	0.000361378	148.096	388.643	620011	580568	398177	1.15218e+06	292928	178687	1.33553e+06	1.62702e+06	1.15516e+06	1.2904e+06	1.39967e+06	1.30653e+06	909767	904657	909782	892851
M555T87			3.37048	2.67792	0.0894435	555.282	86.556	3.101e+06	2.02659e+06	441539	276862	1.24942e+06	1.05448e+06	253094	786252	456096	1.03298e+06	276963	237987	334931	336233	335778	121503
M881T71			3.12182	0.474821	0.092463	880.599	70.973	923132	17530.1	762475	720179	709630	341001	344426	2.23263e+06	1.28157e+06	264101	1.61155e+06	1.58206e+06	41869.5	41649.7	43540.7	47194.7
M165T136			4.84823	6.47818	4.92052e-06	165.064	136.381	1.29016e+06	1.96788e+06	1.17091e+06	1.83803e+06	1.17535e+06	1.66956e+06	267581	142666	225926	214430	236060	319887	449856	440609	440174	461330
M624T364			5.67458	196.685	2.71376e-05	624.245	364.266	1.4732e+06	1.22786e+06	2.74996e+06	2.06237e+06	1.29985e+06	1.56091e+06	6812.36	8873.44	8581.17	10961	8506.19	9010.83	990866	1.01118e+06	990888	997999
M761T44			2.90944	0.600182	0.0703771	760.556	44.2545	755071	407434	817385	303769	503305	1.10758e+06	1.63835e+06	1.24624e+06	1.09784e+06	487805	1.34e+06	678696	1.17964e+06	1.15578e+06	1.10114e+06	1.10169e+06
M302T377			4.4393	0.376571	2.81358e-06	302.12	377.151	531970	451876	512378	495270	378350	465728	1.54463e+06	1.30932e+06	1.06538e+06	1.01419e+06	1.36401e+06	1.23246e+06	620255	620262	619949	612268
M613T330			3.21949	0.655503	5.15749e-06	612.807	330.426	711890	736818	542939	606237	586817	697887	1.0109e+06	964571	1.01633e+06	1.05809e+06	967741	905438	758358	756690	759233	754522
M717T179_2			3.79611	0.502403	3.57542e-06	717.059	178.805	539399	515706	506310	516509	405814	756124	1.19503e+06	946401	1.04437e+06	1.12426e+06	1.09367e+06	1.04499e+06	818358	813183	818376	808168
M935T50			4.32212	5.88155	0.00211059	934.645	50.38	1.28378e+06	195269	1.68552e+06	2.00195e+06	1.89235e+06	1.12462e+06	227357	294491	191057	73797.5	392238	212445	16226.4	16382.3	25516.8	16412.2
M333T458			5.50831	0.057639	0.000750361	333.212	457.932	140135	60978.6	79623.6	51287.2	98148.3	89173	2.42807e+06	966317	923032	940012	2.40231e+06	1.35056e+06	639682	639554	630286	630193
M365T387			4.80012	8.49421	5.03599e-08	365.104	386.661	1.40037e+06	1.50608e+06	1.16715e+06	1.27e+06	1.28187e+06	1.6942e+06	156043	105748	302659	167764	185111	62128.9	1.07774e+06	1.04846e+06	1.04839e+06	1.04851e+06
M339T359			1.7973	1.56327	0.000121878	339.091	359.278	937401	900482	786195	1.11797e+06	986046	883620	553906	719660	616737	647013	547228	505180	703429	703418	699978	688997
M424T403			3.99312	0.414118	0.000255913	424.143	402.635	548893	131758	532761	430569	429468	582074	1.42369e+06	805808	921301	1.02415e+06	1.2347e+06	1.00283e+06	664751	685169	666729	664483
M141T253			2.81328	2.73244	0.0062406	141.102	253.107	1.05948e+06	878523	392648	1.14246e+06	1.6601e+06	1.4536e+06	229214	406469	78657.2	659910	482317	554032	817984	813050	818113	797229
M709T179			3.66282	0.496487	2.18258e-06	709.071	178.977	489636	485259	472073	455478	370517	677892	1.10759e+06	880863	965455	1.02542e+06	1.00633e+06	957803	742741	719773	719814	719803
M463T336			4.89825	34.7721	0.000415103	463.131	335.921	693059	1.23051e+06	2.37664e+06	1.33464e+06	823303	1.85975e+06	48959.3	39178.4	31660.2	41714.1	36898.8	40800.7	686189	686188	689162	686203
M607T179			3.62757	0.482929	3.06388e-06	607.059	178.842	488279	450426	387955	415548	353144	663779	1.0564e+06	868348	924368	999177	958529	906510	702065	699378	704560	700039
M254T163			1.0347	1.49272	0.0374155	254.122	163.216	637959	1.14078e+06	830010	754537	836664	819309	581829	409532	1.00075e+06	485788	379113	505475	921431	923942	853732	852227
M59T259			1.86623	0.884381	0.0791447	59.0609	258.555	579509	741634	733887	612294	540474	602855	766296	645762	808990	673202	681233	733357	661891	681807	661864	661902
M848T550			4.57775	10.4883	1.55859e-09	848.317	549.909	1.25324e+06	1.29048e+06	1.3731e+06	1.25414e+06	1.03513e+06	1.10759e+06	98445.8	145992	137547	167832	76605.8	70895	786228	786217	810041	786231
M317T170			2.85443	0.534989	0.0330596	317.149	169.845	385921	540928	325143	302051	491976	736048	644167	801957	602480	518766	1.22481e+06	1.40806e+06	394689	394270	377474	378252
M144T227_2			5.0393	113.434	1.42539e-07	144.065	226.929	1.14545e+06	1.64347e+06	1.11067e+06	1.31486e+06	1.08554e+06	1.58436e+06	14449.3	9983.65	10606.5	11392.3	11053.9	12020.5	540264	576386	550681	540227
M894T35			1.99691	1.84006	0.0205024	893.541	34.8135	579327	510168	655347	1.21555e+06	1.18877e+06	881656	553286	553404	393867	185584	548048	499869	865073	841747	842156	864007
M318T521			2.63795	0.680147	0.000332498	318.201	521.03	459935	612793	583613	515713	469977	458349	799528	823827	774897	581139	800046	778959	650773	623822	623710	623770
M260T187			3.31401	0.416387	0.0127749	260.149	186.914	496798	448361	278156	388472	407645	222829	822666	687989	679481	408413	1.48663e+06	1.29986e+06	798907	799644	798394	799568
M670T207			3.32013	0.371368	0.0144752	670.4	207.237	450574	490176	191005	196403	299543	407400	1.79713e+06	1.00264e+06	612439	576857	773678	717266	534209	531818	534213	531835
M126T226			4.76866	47.1649	4.83659e-07	126.054	226.234	1.32969e+06	1.63592e+06	1.01607e+06	1.2319e+06	929360	1.10261e+06	25611.9	22560.9	28936.1	28737.1	22987.4	24788.2	593774	600998	599487	600979
M163T388_2			4.63309	18.5129	4.80538e-10	163.059	387.636	1.25124e+06	1.27919e+06	979791	1.13192e+06	1.12306e+06	1.25434e+06	68691.7	62248.5	51552.6	100654	38012.4	58011.7	723337	742094	723285	723309
M777T48			3.67476	0.298097	0.0397392	777.332	48.4575	164473	92586.2	512365	562097	203847	121738	1.25913e+06	360684	474213	808748	2.0654e+06	590770	1.46806e+06	1.47856e+06	1.44828e+06	1.47823e+06
M256T193			3.97798	0.222447	0.00338298	256.139	193.437	219554	347120	78101.2	103064	202918	360756	1.12661e+06	705327	450381	711180	1.79579e+06	1.10656e+06	491649	491822	496257	520885
M470T310			2.7035	2.23341	6.58153e-07	470.224	309.623	791066	767177	893848	894889	701518	875137	379735	245115	386505	384960	422300	385920	567232	568819	566260	568816
M291T388			3.38315	0.399864	0.00639267	291.118	387.983	415209	367314	285119	343367	274923	341085	1.22946e+06	412667	430187	1.0574e+06	1.139e+06	800557	430182	430619	478965	429655
M276T229			3.33125	5.40679	0.0144043	276.107	229.417	499861	1.12447e+06	738630	2.26827e+06	883224	457687	269458	154151	156413	153755	205432	165354	617941	617953	620397	625818
M384T362			3.95518	245.365	0.0139047	384.081	361.818	1.80506e+06	1.52962e+06	1163.42	2.3124e+06	1.384e+06	830.764	3794.85	4852.25	6030.66	4242.24	4729.2	5014.52	2070.07	1799.53	2479.43	2231.4
M177T179			2.92263	0.567756	0.00254616	177.043	179.478	463408	403270	446085	356774	321517	565205	888111	394927	792734	849437	807108	770070	542756	542988	502836	543021
M179T181			3.18427	0.517342	5.90691e-06	179.04	180.612	439889	403622	379389	340328	296894	539484	860871	674150	761332	812636	784848	744500	513431	517431	474994	502391
M361T359			1.83377	1.65045	7.9682e-05	361.073	358.885	714629	764156	571113	831720	740708	700575	470936	535243	408114	463562	389795	351574	398387	398401	398386	410315
M183T62			3.93884	0.102225	0.00830404	183.148	62.0985	74529.4	142390	64800.5	146913	69744.7	112513	788380	835823	35816.2	2.0669e+06	1.28805e+06	960947	258906	241689	241873	251020
M59T210			1.24851	1.73683	0.0703431	59.0605	209.914	1.00965e+06	675072	334305	1.17717e+06	316966	629149	345826	302058	449284	438530	407169	442120	624714	586980	586973	601951
M289T402			3.17754	9.19694	0.0322805	289.174	401.943	823387	686355	33872.3	1.99909e+06	291988	2.0503e+06	99328.5	139780	3841.36	287381	66207.4	43348.4	142064	138440	142067	142059
M682T443			3.93389	7.52497	5.67956e-10	682.238	442.724	936126	1.05282e+06	955720	979378	949526	833378	84088.4	115191	205034	176556	78809.3	98722.5	661750	652585	655877	652541
M844T499			3.98621	8.65664	4.08743e-10	844.292	498.938	901525	1.08702e+06	929495	914053	959346	897033	73574.6	99890.5	203379	114201	71148.9	94928.6	599174	599180	593930	588172
M660T179			2.58378	0.57492	0.0125735	660.061	179.472	460004	351280	327048	327998	284324	558613	437073	378093	790379	808520	836673	765941	612772	584625	612756	612747
M269T392			3.06868	0.495636	8.04809e-06	269.109	392.428	350000	482645	299937	287317	294678	381331	773511	572369	760558	695352	695461	731473	369991	369980	366504	366540
M497T180_1			2.84447	0.51982	0.000709036	497.058	179.745	416826	334972	296925	306258	260695	491623	397335	672509	730908	763426	767545	722177	579013	571499	576276	579586
M307T363			3.65317	0.0710167	0.0362916	307.248	363.31	24057.2	42842.7	23533.1	139927	80332.3	97814.3	216864	518302	3739.88	2.43938e+06	1.26568e+06	1.3083e+06	382683	380872	382683	374818
M440T239			3.93032	8.61193	5.78904e-09	440.211	239.341	917686	909681	892417	1.11438e+06	774975	903029	110193	117098	111626	116395	92589.6	92158.9	459614	465436	465577	465582
M543T371			3.66579	0.286368	6.9558e-06	543.26	371.318	216269	300945	170096	179482	207111	284491	1.00851e+06	803627	859971	711647	811095	548683	226428	226401	231068	228581
M443T119			3.86472	19.6056	0.00211141	443.187	118.803	667427	1.85892e+06	515397	1.10128e+06	411778	1.21533e+06	53189.5	15898.7	39332.3	56630	46680.8	82579.1	89174.8	89153.3	90240.7	94798
M501T354			1.79626	0.883057	0.0108369	500.99	354.106	474529	494686	466661	468768	433669	496661	596153	476498	506051	524787	571194	535727	524962	525296	524963	526806
M556T188			1.04524	1.51722	0.0997704	556.306	188.458	610814	653370	594526	756465	729040	298012	348993	492474	265998	80251.8	467024	745847	667704	554929	554793	569566
M573T112			1.57835	1.84295	0.0671493	573.292	112.412	835452	796195	308711	467043	931935	558906	221790	336392	851991	367965	158592	178493	863065	768513	768050	768404
M418T309			4.55071	0.0287916	0.000199947	418.191	309.473	29669.3	15463.6	19365.7	25166.5	34651.2	43919	1.33843e+06	643975	423937	785732	1.33762e+06	1.31352e+06	433874	436789	435361	437941
M326T387			4.12948	19.7863	2.42101e-10	326.115	387.431	966696	1.0161e+06	783253	886072	909374	984413	57978.2	44619.6	44402.1	75365.7	33012.4	24912.6	562586	565961	568116	568100
M515T330			2.48713	0.652204	1.68569e-06	514.83	329.667	413035	427840	336337	354799	345105	409845	596195	592768	594718	619635	571884	531311	442666	443040	443042	441486
M439T435			3.81046	0.225823	2.60986e-05	439.141	434.671	159287	121364	173048	198970	177344	228455	1.09458e+06	490454	695813	749889	873370	783037	312864	316408	316394	304599
M879T73			3.0615	0.271729	0.0185928	878.583	73.325	309722	5312.33	270051	315957	227177	99377.2	292683	1.14032e+06	536510	225944	1.0083e+06	1.31396e+06	58633.6	52091	56913.8	58556.3
M192T128			3.48132	0.0339237	0.0382811	192.148	127.992	15432	18312.3	85683	26787.1	16454.6	25342.6	2.10241e+06	2.06195e+06	13818	393046	578911	392057	1.01305e+06	1.01738e+06	1.01962e+06	1.01962e+06
M447T360			3.18521	0.40915	8.03444e-08	447.106	359.88	270422	254969	352382	210008	218866	350200	643121	667298	739313	655499	662486	681766	468295	469376	468288	469995
M802T355			2.8232	0.52649	6.47443e-05	802.017	354.81	335886	343464	290198	314363	274728	406025	787363	539394	536961	587671	697446	582794	468003	469885	468009	469884
M801T41			3.97319	17.7717	9.42218e-06	800.623	41.478	668172	514098	918666	1.05442e+06	1.12643e+06	1.09441e+06	78427.8	60031.3	33421.1	19001.1	72552.4	39081.3	394485	391147	394457	391130
M921T331_1			2.60607	0.588652	1.19721e-05	920.754	331.358	372966	402068	263865	308858	305940	373296	552842	615859	582671	643431	535435	513216	395091	391675	391831	391664
M892T578			4.168	86.7245	2.15402e-09	892.345	578.496	865786	1.08518e+06	897292	823141	772630	938221	10627.6	11709.5	10176.6	10519.3	9186.01	9842.45	574065	578246	575723	574056
M296T316			2.40787	2.89083	0.00135863	296.134	315.596	523256	696804	899019	302779	730837	887166	167062	180936	359856	204826	148563	336231	524668	539030	538947	534722
M497T439			1.783	0.803083	0.087263	497.207	438.755	496879	465800	317096	445672	323578	314533	466903	658038	421261	405075	468294	523533	446777	445488	448192	448126
M239T194			3.2236	0.285216	0.00387004	239.112	193.67	215876	289040	80550.6	107178	201837	282514	1.07906e+06	528939	324558	476341	1.04338e+06	674413	347138	347125	357005	347129
M366T375			3.81988	13.037	3.69498e-10	366.136	374.779	737159	885666	906034	805661	730490	843091	75406.9	40037.3	101014	42935.2	61531.6	55550.6	505811	508331	505797	514479
M665T437			3.21727	0.308783	0.00163844	665.259	436.818	190884	248208	136531	184235	177190	303122	1.12922e+06	438189	406101	679115	690539	673156	140036	143629	140026	141327
M306T460			3.96773	0.101578	6.96441e-05	306.128	460.339	118901	73530.5	58753	121062	39655.5	72172.8	803784	1.28194e+06	612864	542098	660903	863955	332226	330423	328481	328484
M342T389			3.92713	22.619	3.92675e-09	342.138	388.749	786856	892364	767622	857136	690335	978265	40088.7	37985.9	28570.4	66211.8	30673.1	16310.4	425857	423342	422935	422936
M277T407			2.96539	0.235153	0.0348878	277.139	407.363	183226	165421	134235	269608	120479	113509	280113	291087	919515	871625	241761	1.59093e+06	570108	438902	437158	572808
M443T359			1.59646	1.65494	0.00040815	443.076	358.589	565096	598973	380196	561759	544164	538224	381585	404317	275346	330035	291383	243931	251263	257428	251266	251266
M590T112			1.85727	2.20738	0.0409272	590.319	111.66	598099	1.05461e+06	266068	533910	644801	403740	161117	242300	644357	284943	121369	132060	592475	592235	636753	592388
M719T44			2.00243	0.667459	0.0328872	718.544	43.7895	306198	326670	289229	231346	407748	469208	583884	722717	569360	339390	399397	427238	633759	644947	642174	644943
M498T240			3.21385	5.20511	8.69483e-08	498.264	239.673	816972	690836	624494	837968	629524	614206	129016	134269	152035	153344	115815	125109	464658	465746	461263	462362
M783T64_1			2.78134	0.456596	0.000105549	782.506	64.384	350822	225878	253286	196972	166767	341571	670820	660705	452947	499694	484268	594053	445509	442876	446961	447697
M303T215			2.47399	0.413694	0.0156953	303.133	214.863	242085	322187	317197	180623	239849	90504.5	391327	742600	245097	510248	494066	982547	276843	194400	276654	275261
M884T355			2.59821	0.514697	5.18613e-05	884.019	354.819	265587	287351	239571	257184	218992	332693	659518	457873	450957	486748	576988	479218	388529	388518	380649	386466
M177T326			1.99596	0.69711	0.000850697	176.874	325.916	298273	317599	439460	280472	262395	315050	515325	429206	472557	450136	412512	464805	456758	484877	485337	455637
M119T147			2.90475	4.26361	0.000695653	119.034	146.918	716568	920254	366995	463822	593822	648522	69324	396161	231064	66609.1	48313.6	58680.2	363869	370906	370955	363853
M305T364			2.60853	0.468587	9.41774e-05	305.107	364.236	219958	286819	182737	210143	218825	298265	661966	556436	398669	468484	499878	438018	194890	202796	201308	202812
M418T385			1.9656	0.690281	0.00103475	418.155	384.575	244823	237083	329068	372974	295242	333431	441511	408679	498559	359434	441757	475977	338185	331103	336047	334479
M314T208			1.17205	1.68309	0.017115	314.091	208.194	360130	543356	344747	349168	675553	482895	193399	356459	200392	208411	280579	398131	309921	310354	310212	308645
M60T295			2.04672	0.69007	0.000169283	60.0556	295.445	332020	252276	252776	317080	274777	364431	474920	407791	389431	465054	425770	435844	338300	354855	338321	338265
M289T254			2.18241	3.14349	0.030339	289.175	253.91	1.07798e+06	544646	132767	349734	536941	628679	70415.2	298525	2545.06	466424	127061	75512.1	335797	327426	327409	327445
M186T375_2			3.51402	18.4658	1.44447e-09	186.075	374.505	619377	758001	760102	663771	571461	671531	35644.9	38698.8	40357.1	36802.2	33198.3	34310.9	408065	407861	407677	408345
M698T187_3			1.7326	2.72752	0.0507308	698.43	186.914	1.15566e+06	155384	345697	377368	672631	384602	214648	293689	148675	126124	203891	146361	427839	376295	376383	396531
M288T383			2.74615	0.417934	5.43538e-09	288.104	383.463	215644	211418	201861	205938	178961	229919	532422	535303	471272	444837	499921	492177	267227	266155	268047	268042
M583T354			1.57249	0.853487	0.0045303	582.992	354.106	331770	331361	318124	321370	292236	337547	417212	320825	366884	379442	403660	376113	371983	372091	373839	373858
M799T381			2.34277	0.50237	0.00204005	799.283	381.332	247310	126150	248140	179107	293745	300075	411052	445047	290288	440238	561445	627825	385828	396748	396738	393240
M299T371			2.82186	0.363549	7.65893e-07	299.098	371.326	171404	225793	157621	187737	172163	182665	463766	540612	578097	560567	476983	398507	185985	186031	186164	205942
M242T187			2.56573	0.390805	0.00210191	242.138	187.037	244784	210111	141274	197197	195799	160766	497459	444381	411457	246994	574461	767711	434761	436408	433339	436413
M607T358			1.31248	1.62371	0.00460257	607.081	358.086	425708	539401	270937	421774	422242	451381	345260	321470	207941	282278	224187	177910	152351	151148	154285	154210
M662T180			1.76336	0.64775	0.0513791	662.058	179.747	300595	242800	209118	231187	190589	382718	289380	253400	525566	541064	280012	514290	415863	418908	420948	424108
M376T463			1.90844	0.669929	0.00039603	376.17	463.257	228235	280468	247030	307472	306398	215048	422472	329663	460491	356656	398157	397961	300529	297765	297718	300504
M665T354_1			1.57085	0.835193	0.00072153	664.995	354.115	309898	304613	291940	299142	268263	313404	385049	316887	354826	351700	382614	348859	349943	350322	350323	349364
M720T355			2.27289	0.554127	4.41541e-05	720.013	354.81	231441	255258	215810	218989	196416	276678	522872	366788	386172	387844	461184	391878	321547	332278	333627	333581
M783T45			1.37238	0.819459	0.066595	782.505	45.412	291778	261381	273327	279469	413807	217128	343685	401224	309652	332055	335915	397028	308720	306060	312376	306072
M556T540			1.74327	0.619005	0.0645715	556.137	540.275	250446	271082	175346	280918	195395	299634	432907	173221	493407	661539	323900	294363	259754	259760	260678	263914
M299T389			3.24283	0.180678	3.38368e-07	299.12	388.555	105902	105705	86556.1	178612	61954.4	44557.6	656341	555572	436065	508095	587430	484814	225580	225533	225219	216994
M663T445			3.63644	0.0614719	4.23963e-10	663.166	444.593	32483	28279.3	42635	45458.1	28934.8	42134.2	614064	684908	566507	603875	598404	509882	278181	278187	280494	279084
M850T434			3.44609	0.104859	6.50213e-05	850.338	434.133	52254.7	14853.1	61111.9	92416.4	64750.5	73749.3	738098	257036	440986	604497	744720	639607	267432	266582	266588	270033
M443T136			3.14766	21.0475	0.000320626	443.187	135.824	480239	944274	346016	776458	300268	741403	23421.3	9976.75	23338.5	30941.3	29486.7	53338.5	101539	101537	102209	101539
M276T293			1.81534	0.635837	0.0982216	276.107	292.996	263636	275480	213953	310038	194583	196684	674581	162084	291017	405105	476694	277858	257308	257305	256669	255842
M145T387			3.3084	21.3357	2.45634e-10	145.048	387.474	625702	645454	490516	586619	581052	614028	34250.9	28660.3	27428.3	39133.5	21090.5	15513.9	357114	362924	357133	359419
M272T62			2.0602	0.551891	0.00627807	272.184	61.8005	227673	210558	174786	204757	228516	265817	459440	223343	330614	571490	451977	340611	362009	361053	363879	364622
M409T159			2.86782	16.2692	0.0167143	409.181	158.928	1.21505e+06	1.04857e+06	215919	85557.3	322706	586018	18527.6	129050	15948.1	16908	18340.3	14746.8	91632.6	89947.4	92433.7	92906.8
M423T129			2.45846	0.204047	0.0323825	423.146	129.202	8047.32	5029.74	283094	17565	289337	20701.7	745227	472701	1.09244e+06	51997.4	202656	491993	482592	476249	481243	482583
M525T358			1.24709	1.61602	0.00150258	525.079	358.086	386556	437423	256223	390209	375594	379823	290552	283381	188962	249119	201896	163444	157370	162408	162474	162455
M74T83_2			3.11586	0.0672207	0.0042083	74.0597	82.7755	25255.8	31369	34969.9	26429.7	24079.7	84092.9	1.13934e+06	586229	62248.7	482472	622770	471926	140040	142146	143079	143159
M277T427			1.68788	0.748882	0.00640109	277.139	426.575	279846	354246	204012	247554	215071	236784	374452	347212	328507	295106	355629	352172	274528	270389	275233	275227
M951T67			2.35718	5.2798	0.0174221	950.639	67.139	762801	42464.3	900805	408163	667366	180380	133016	144677	34235.2	24866.2	152948	71259.2	17054.3	16168.6	16364.2	17649.8
M180T273			1.85872	2.43037	0.000748106	180.085	272.564	471216	528829	341468	430595	234595	452575	148439	211773	145645	277239	129075	99723	317217	296028	317222	317224
M225T513			3.22522	0.120413	3.771e-07	225.016	512.753	17712.7	62881.1	73026.2	70899.4	65951.7	76877.6	501113	523713	445087	681623	463459	435735	253971	254832	254836	253968
M126T291			1.62574	2.29009	0.00237276	126.09	290.904	407468	447332	183339	371959	456408	502308	155510	148188	47063	239590	249638	194386	263205	263102	220476	263372
M442T344			2.01385	2.44483	0.00026119	442.192	344.302	365973	295997	456520	533984	369584	371211	237443	64753.2	141365	129884	214810	190656	279616	281999	281203	274558
M884T579_1			3.26482	83.2127	2.08652e-09	883.832	578.565	518705	653249	563643	501736	472904	594559	7017.46	7120.95	5997.29	7262.07	5984.37	6332.9	348178	348172	347242	343403
M568T479			2.64591	0.221337	0.00275032	568.136	478.604	108593	88453	81467.6	146721	85197	92975.4	392710	161383	779526	626358	343596	422617	188504	187173	189330	187824
M829T354			1.51406	0.806836	0.000671836	829.002	354.124	253613	257461	240017	243452	219805	266503	342766	271007	296790	306284	324049	294484	294758	294568	293826	294143
M811T197			2.42002	6.34143	0.00364139	810.538	197.163	775506	425774	150456	221632	724076	556911	69259.9	145342	72702.5	29531.2	58780.6	74495.5	202982	237529	251042	250582
M966T355			2.21845	0.499765	1.87726e-05	966.022	354.819	190321	205356	167174	171869	146099	220154	451972	330091	321045	345958	413006	340908	270645	270117	269237	269238
M623T35_1			2.10971	2.83899	9.40373e-07	623.284	34.8135	381125	338661	385563	491393	408047	425386	163559	192010	101330	119089	135670	144343	172498	187883	187830	187802
M290T418			2.61775	0.209279	0.0534015	290.134	418.187	105435	151641	44774	97904.6	78940.3	74076.4	192038	1.166e+06	591148	200772	183371	307989	237024	242860	238712	237045
M440T403			2.40465	0.399296	3.06611e-06	440.116	402.635	201685	56785.4	169590	153041	147954	178960	377564	336109	378867	434301	388081	359117	239021	240180	240000	236600
M260T240			2.73072	6.91324	1.67216e-08	260.149	240.278	475018	461063	462212	563265	382839	433760	65637.1	66021.1	63800.5	65071.9	85145.2	56184.3	238988	239815	238991	239490
M274T67			1.36704	1.76407	6.88013e-05	274.273	67.461	307127	384992	305999	356680	350954	308040	200225	243450	160669	136510	235952	164755	228500	228548	242802	228443
M893T579			3.1488	67.6203	1.6451e-09	892.846	578.558	485133	613608	525865	478735	440311	539019	7531.23	8864.49	7286.44	8366.65	6023.33	7515.86	329638	324061	325743	324066
M422T374			3.03833	33.2769	2.10434e-06	422.104	374.113	536678	670541	331411	577404	495701	401517	33931.8	28282.1	1141.84	1498.18	23826	1870.99	522651	516032	521312	518289
M140T63			2.82796	0.0595769	0.00584312	140.106	62.5845	28400.7	47141.4	12513	24211.8	24531.5	35448.5	372843	420781	11111	973360	645274	467803	126043	101008	100982	100999
M419T354			1.15661	0.927386	0.0868547	418.987	354.115	254021	257871	229111	246657	222023	252104	292274	232609	258237	259889	274407	258830	262762	262186	262828	261936
M554T179			1.92947	0.555853	0.000650326	554.055	179.274	208817	170400	142293	175997	137065	250526	210810	321179	344624	370697	362335	342486	270340	263761	263796	265645
M248T67			2.15498	0.471377	3.16958e-05	248.221	66.854	136836	128473	139643	246600	117645	202850	388130	368645	303101	354695	348843	298728	275504	277572	275489	277584
M711T331			1.75415	0.66454	5.98713e-06	710.783	330.527	217557	220510	166163	189952	176708	218302	302556	294975	307400	320252	288421	275894	230115	231382	230113	230112
M606T179			1.57236	0.669224	0.0235566	606.06	178.967	220847	203735	171336	176993	152675	263807	219178	328852	358793	391957	293014	185477	270427	264981	270415	268781
M219T369			2.50473	8.34799	0.00143373	219.047	369.118	769737	626657	193538	310601	358695	375281	77343.1	34243	44221.9	101370	29670.1	28738.2	230851	237553	230829	231716
M523T391			2.63513	0.249215	2.34995e-06	523.258	390.717	113413	136460	72751	161425	57955.4	34101.8	439153	410632	354076	416506	287899	403418	104694	100712	100732	100735
M263T410			2.46517	0.279989	0.000360676	263.123	409.976	144395	100015	58773.1	254722	47546.1	24540.1	515901	371213	322321	334912	446384	259331	218644	218614	227041	218630
M609T45_1			1.70029	2.64715	0.0067849	609.267	45.412	156468	322882	296965	625377	318675	363080	134699	154539	141723	86003.4	118341	151747	234262	239200	239080	224623
M281T50			1.35241	2.06697	0.0128927	281.106	49.898	289688	232740	402686	533534	271836	202231	111989	254267	121455	135781	138280	173276	260680	265803	262033	262205
M340T179_2			2.06314	0.498321	5.62919e-06	340.046	178.967	141426	151123	163733	168505	112522	210534	361254	270082	302000	334354	322425	311957	202919	195205	189832	189840
M656T180			1.55815	0.63039	0.0393773	656.067	179.745	180106	177128	167076	169277	137464	262705	207479	194220	380427	187611	396311	368999	284139	265356	265260	269539
M142T216			1.78328	0.492762	0.0252148	142.085	216.324	189441	219642	159340	126780	134293	101468	182803	179159	280949	564966	326940	354458	153104	144507	144779	152760
M504T471			2.81531	17.6888	7.46448e-07	504.19	471.053	383158	535675	368139	335760	481608	559888	22773.4	30013	26344.9	36215.7	19389	15880.6	244061	244060	246330	244740
M438T381			1.92928	0.548395	2.27394e-06	438.1	381.388	178492	154376	149249	135624	170774	200648	268263	309321	292177	343518	285792	304670	199502	199507	199515	195901
M381T361			2.62038	0.230623	5.95312e-07	381.077	361.031	81134.8	81697.1	99565.1	73529.6	76476	110895	319071	399827	485205	350377	322730	391850	202813	202787	199868	202805
M181T179			1.82498	0.589329	1.89508e-05	181.036	178.768	156242	173186	219627	166551	130376	185650	323031	253991	287237	311593	296903	277764	127938	140435	124595	140447
M765T522			1.4993	2.16437	0.000182087	765.204	521.53	398718	270213	299052	268140	297278	343251	141663	181456	89145	224321	131240	99239.4	249899	249038	252445	249040
M809T331_2			1.67157	0.662128	1.2397e-05	808.76	330.726	195148	206041	150754	163278	163471	198035	268636	269356	283631	294787	261368	248383	208813	207985	207996	208898
M469T360			2.03559	0.485178	5.09335e-07	469.088	359.58	150945	139106	180408	105007	122037	183084	318811	289145	287538	313530	305837	300118	192633	192454	192856	192856
M576T43			2.1818	4.08491	3.77524e-05	575.501	43.363	306170	241975	343305	421754	339680	493927	129706	99709.7	62345.9	42047.5	116631	75106.3	206759	210527	209390	204697
M187T482_2			2.23789	0.271918	0.0100528	187.143	482.357	83059.4	96845.2	105395	72751.4	91209.1	121803	441393	266033	48541.1	277317	449679	617163	149810	145975	147250	145979
M239T310			3.01318	0.0394707	0.000129324	239.112	309.74	13191.1	19014.2	9297.11	10602.2	21279.4	28042.9	588674	299426	201299	345039	581882	553356	199057	201718	199058	199947
M462T238			2.59347	9.49326	4.74409e-07	462.193	237.932	391889	314244	522994	458138	340621	382389	40910.6	37040.7	46714.1	47302.1	37905.5	44020.3	292741	292693	289069	289077
M839T45_1			2.22888	4.2304	1.42128e-08	838.568	45.036	329245	303947	395874	360105	387620	370927	82825.8	105358	64763.7	56755.4	101845	96138.4	208331	216306	218475	213587
M554T155			2.17336	0.388382	0.000151155	554.289	154.911	58722.2	102214	105466	236438	84728.3	152409	386824	280789	246631	322924	315460	352655	236030	223946	222955	235931
M703T354			1.15075	0.896319	0.0124838	702.972	354.084	202181	209425	200016	206152	196662	230044	250907	212616	220540	228213	248170	227989	232992	231656	231646	238607
M621T354_1			1.11866	0.908634	0.00878393	620.969	353.663	204458	213645	206981	207970	204018	215928	254723	211837	221034	223893	238698	228809	226981	227650	227650	226981
M568T36			1.12727	1.95141	0.0151105	568.425	35.5135	421871	187408	177510	320746	352678	266459	142992	209383	100962	46913.9	229750	154830	126724	137610	137599	137562
M84T345			1.5985	2.18056	1.0377e-07	84.0802	345.372	269908	314231	263397	292898	312603	328668	143778	151007	121967	140854	117111	142371	182529	204516	204389	204374
M194T122			1.93549	0.419131	0.0206756	194.066	121.658	44389.7	54784.3	267249	52292.3	211267	130210	444394	274340	251743	92614	364245	386398	475103	474674	474723	488285
M220T137			1.78804	3.33576	0.00196455	220.082	136.534	420406	439524	165684	471857	276404	190155	92253.2	77268.1	95950.8	91656.4	100402	131250	103348	102982	126341	103633
M166T121			2.3479	7.46444	0.000441716	166.071	120.611	323343	663644	273534	408020	233728	340825	59499.9	28605.6	46969.2	51497.3	47664.7	66267.4	94009.9	93777.9	123150	93959.9
M362T386			2.74761	27.6153	7.09888e-09	362.158	386.415	487647	356143	419077	387236	350502	449147	18000.8	11602.1	12530.3	27913.2	8327.92	10335.8	251669	252756	252762	250122
M254T146			1.33787	2.99218	0.075778	254.088	146.493	226472	393527	120061	748636	227531	167658	45862.4	141904	319839	70384.2	26440.4	25172.8	207392	210706	208478	209981
M469T485			2.32947	0.288409	6.54945e-05	469.123	484.611	52414.5	71239.4	103239	94123.2	122317	116182	455034	207819	350798	324685	278006	323665	208102	210962	211531	211535
M991T565_2			2.46479	7.6083	5.54963e-09	991.334	565.383	385801	425797	308212	383331	340641	364972	41252.5	59398.5	57742.7	66679	33172.7	32063.1	225023	227188	227197	226232
M455T435			2.54656	0.211689	3.51417e-07	455.113	434.674	70848.3	52374.2	70497.1	73132.1	73955.8	92016.4	389111	239753	349714	386056	330788	349201	123523	123532	127912	123510
M667T330			1.56177	0.682514	1.44204e-05	666.757	329.805	180044	187716	142199	158393	148238	181458	243815	253388	236702	265116	241666	221624	187113	187041	187245	187244
M339T43			2.17709	4.66876	1.9249e-05	339.288	43.0135	274972	216604	358121	362936	417665	393018	134412	75675.2	47736.2	31440.3	100393	43716.1	206689	230786	206328	206752
M448T178			1.93755	0.49119	4.16569e-06	448.049	178.113	158038	133158	113275	118196	105286	180416	306907	232393	270917	286355	277279	271884	204326	202566	203414	204049
M527T467			1.30709	1.9335	6.27641e-05	527.155	466.886	258872	277981	275290	246475	221027	327026	150705	155224	134598	184056	113153	93227.6	259222	251199	263614	263748
M839T60			1.96096	3.76119	0.000210622	838.569	60.405	313637	312094	286717	259350	244436	508684	137581	111394	56085.2	46945.5	76697	83081.9	304711	304091	351396	304726
M680T472			2.17097	0.337027	0.000508084	680.108	471.613	81854.9	73033.3	88410	213149	79895.3	74929.5	406671	268754	234724	217274	394693	291598	178868	178862	182734	178856
M236T147			1.62535	0.614314	0.0727427	236.112	146.695	74295.4	94389.2	268274	258438	79213	148168	351629	192971	147487	216403	311925	281713	179021	178623	186541	182515
M163T194			2.06153	0.335758	0.00590701	163.059	193.67	107143	137917	57908.9	64236.6	100077	133725	465715	218598	148536	195652	453484	308017	153956	151551	153953	153948
M197T100			2.30937	0.201342	0.0044793	197.128	100.151	33459.4	57588.9	37179.3	101453	90552.5	76434.4	423124	226293	52410.1	287541	463763	516987	172554	173165	173507	173412
M503T179			1.41674	0.608447	0.0427648	503.048	178.967	157259	136998	119765	138395	124398	215380	182062	164514	323627	339614	131539	324992	253634	246865	253580	253591
M347T43			1.96569	0.393025	0.000992257	347.158	42.888	98072.7	160225	105613	66275.7	88284.4	146108	194002	216346	254628	321032	278277	426646	200903	202153	198872	204134
M156T187			1.97648	0.415796	8.77744e-05	156.101	187.297	126385	165992	114388	104233	110817	69871.4	259033	272514	268684	231954	247014	384324	170096	169216	170097	169215
M739T392			1.9984	0.351034	0.00320368	739.368	392.168	110973	152928	106312	80747.4	89141	71190.3	180294	358836	457899	232114	164276	347983	180823	182250	182926	182929
M822T433			2.76646	291.883	4.2937e-11	822.369	432.789	380209	443163	403739	375209	347670	391531	879.98	1995.73	1402.46	1582.78	1284.23	876.93	274279	276311	276320	274255
M298T352			1.95517	0.44189	0.000298503	298.024	352.051	96247.2	107256	121268	139206	102128	150346	378682	199810	209165	275487	292709	265480	192918	194058	192920	194067
M587T421			2.44957	10.2027	6.4104e-07	587.227	420.8	259284	293404	368956	447539	364564	394570	22471.6	49097.1	33493.4	66132.3	18582.1	18825.9	176375	176525	175726	177161
M803T355_1			1.73794	0.553231	0.000186025	802.518	354.81	142267	149625	122700	125486	114381	166948	317146	205287	223557	226259	282335	230161	195520	195533	196348	199806
M717T44			2.12331	0.348329	8.00315e-06	716.529	43.982	89539.2	113745	85366.9	74922.6	91422	138671	327191	340258	299140	214528	283056	240151	265965	258668	258441	266193
M285T353			1.50463	0.681527	3.14553e-05	284.971	353.062	165778	176685	128877	142183	141385	174132	233765	230901	228306	248224	216977	205001	171032	173605	172716	173617
M202T188			1.54871	0.469373	0.0414847	202.106	187.52	99257.6	165798	143325	104945	120316	95948.7	125020	198968	476802	207035	155481	391087	152860	152007	152867	150635
M520T367			1.90619	3.81294	6.47874e-06	520.184	367.171	261791	282956	367556	349779	297849	240509	44599	66946.4	114642	139852	46639.9	59512.5	256109	253613	244334	256127
M381T387			2.42427	10.3197	1.17257e-08	381.077	387.156	363191	360753	280720	322176	321463	401494	32133.8	33100.8	36001.4	60702.1	19761.9	16928.5	276607	269221	269252	269255
M553T389			2.6648	0.0835482	6.60307e-06	553.269	388.757	27638.8	21153.5	12414.8	100755	8009.05	1870.13	307527	485928	249310	294278	375840	343906	114862	115725	118474	114369
M885T355_1			1.75886	0.5261	6.62793e-05	884.52	354.819	132459	139947	111659	119644	104116	154491	303533	204190	211143	236302	271387	222440	186059	186051	181205	186056
M775T561			2.13941	8.48109	0.00454762	775.332	560.582	522174	487614	15916.6	212539	325862	372844	12816.6	60194.5	694.835	108708	25891.7	20078.7	73541.2	75729.3	76308.2	74809.4
M550T179			1.82717	0.485203	4.12403e-06	550.061	178.842	140097	110267	98037.1	102813	88533.1	162720	270350	218045	232994	246539	249553	230298	183841	179308	181768	183802
M785T354_3			1.11649	0.856709	0.00724961	784.975	354.091	164068	171342	159566	163466	150200	177876	216913	169228	184248	188908	208601	183623	186929	190551	186505	187911
M471T329_1			1.25441	0.733816	0.00822886	470.803	329.19	149556	170248	133359	154732	151508	144974	129057	228321	223674	232407	217550	201421	146687	146732	146693	128568
M318T377			2.01624	0.3804	7.59192e-09	318.093	377.128	110778	91739.8	105980	101322	81596.4	96023.9	249976	288156	268986	244714	232516	259921	131103	131099	131093	127882
M198T172			1.552	0.53721	0.00128051	198.111	171.994	64193.7	130412	143930	137555	141156	122367	170280	262302	308398	185647	225696	224447	169959	163976	163989	163979
M203T380			2.59536	0.0884554	4.13314e-05	203.138	380.487	24185.6	26246.9	28338.4	34500.2	27865.8	30430	479631	218011	271949	248216	423472	298309	178168	178172	178170	175509
M109T488			2.53316	0.117811	8.2683e-07	109.027	487.623	12583.7	35702.9	46596.7	42384.8	40538.7	44222.1	319238	354393	274123	415363	263199	258308	152304	152442	152749	152750
M550T434			2.04448	0.348899	3.65517e-05	550.195	433.515	75700.5	81968.2	76902.4	86241.9	93432.3	127376	337524	165544	250768	251526	273846	273165	132807	132327	133407	132324
M765T330_1			1.42241	0.690234	1.79656e-05	764.734	329.957	157816	157674	120427	132745	126902	154193	205350	210700	203879	223251	199158	188778	156257	156257	153724	156255
M72T298			1.48332	2.40298	1.92343e-05	72.0807	297.954	234561	319289	228943	193507	248283	243948	80906	116442	128047	99979.6	74648.8	111105	158154	158698	158697	157326
M163T361			2.09905	0.259804	0.000160014	163.059	361.062	2916.03	70349.5	106978	61532.6	78150.3	108213	185160	324067	390418	222035	233139	293110	216811	214396	215841	216516
M285T392			1.93989	0.385589	3.72997e-06	285.083	392.19	98903.9	114693	87854.4	85464.1	79075.5	108669	202025	234297	307601	271463	217194	257767	112709	112611	110265	111274
M803T403			2.24015	0.243239	2.64876e-05	803.314	402.7	74597	1136.19	102109	64748.1	81466.4	78575.6	269937	206202	212006	282323	362417	322411	170625	170625	164235	170628
M831T550			2.32239	10.5117	3.11091e-10	831.291	549.668	325069	325371	344443	322703	277113	280747	26271.7	36514.7	33522.2	39875	23899.8	18331.6	201650	203632	204109	204109
M166T136			2.12025	6.45144	2.42208e-05	166.071	136.442	232813	399325	220712	369097	216360	339192	55777.6	28822.6	44801.9	34804	48492.3	62821.1	92604.8	94357.7	89050.8	94298.1
M562T421			1.41047	0.675738	0.000800961	562.198	421.494	145819	110206	156862	130781	136276	147901	201087	166355	178710	201031	236609	241306	170614	166539	169051	168648
M495T179			1.70118	0.505286	9.03592e-05	495.06	178.842	138228	90786	103149	103357	85387.5	166951	169417	217831	240937	247856	248158	237127	185000	185618	187707	187718
M531T354			1.62736	0.567994	2.24455e-06	530.979	353.97	135053	144278	104729	109706	105372	138628	228283	212898	211341	239587	210855	195935	149773	151666	152505	152497
M304T212			2.02008	0.302584	0.000189733	304.118	211.827	79351.6	89153.1	61567.2	59391.8	84286.1	96332.1	283721	325814	188673	205238	187798	362314	193876	192932	194287	192929
M205T224			1.57924	8.7614	0.0693358	205.132	224.093	602816	19438.9	4794.25	608458	11043.7	555771	18678.4	10539	133102	11185	21918.2	10288.6	12124.1	299562	302532	301655
M181T36			1.44802	0.613912	0.00274059	181.121	35.578	125207	120952	97846.3	122071	132057	161614	275522	222795	136914	198423	208761	195136	177752	174451	162045	177701
M619T37_1			1.01216	0.876944	0.0634025	619.281	36.721	148996	162281	133032	160483	157697	168976	206604	172177	154627	159488	202524	166753	158021	152663	158390	153451
M395T216			1.08374	1.84807	0.0173379	395.115	216.154	146699	146808	328562	292994	193922	177046	146472	123753	162968	88893.1	85125.9	88665	179935	181471	180779	179932
M884T579_2			2.50405	66.3891	2.30065e-09	884.333	578.565	310091	390727	330177	301320	276324	342443	4849.18	5513.22	4773.63	4981.76	4547.47	4723.33	202682	202308	203228	203227
M787T44			1.2944	2.17328	0.0307814	786.571	43.729	229939	124484	341918	143346	150170	314982	216970	58642.2	64871.3	45289.3	138624	76004.2	167595	172730	167556	170510
M619T389			1.51314	3.9833	0.0149461	619.253	388.757	310236	287508	171205	516753	149788	78874.3	71285.8	73456.3	53096.1	102111	42237.7	37990.9	342482	347682	346355	347692
M777T122			1.95468	0.216425	0.0305391	777.331	122.292	39097.2	71713.5	65510.5	77758.4	45671.7	33849.6	579246	75703.5	122112	245134	392134	127089	140584	139892	141431	141210
M127T346			1.28851	2.09267	8.00799e-07	127.122	345.604	182187	211384	188567	211352	229076	238008	102848	119343	99359.4	98976.5	81468	100383	115854	133385	137837	137755
M199T58			1.69112	0.185364	0.0867225	199.143	57.9425	39267.9	60206.8	24889.3	47869.7	46918.7	71269.2	129545	111477	41846.6	796383	235637	251878	142516	144693	141727	140643
M197T36			1.36604	0.605079	0.00451985	197.116	35.666	113963	112884	103693	111939	120468	136737	220138	203938	99640	244759	204382	183495	122889	131248	131242	129886
M551T359			1.64657	0.502041	8.072e-06	551.091	358.974	106181	107260	112715	72155.8	80218	135396	240755	191377	192163	205849	199611	193106	111906	111904	115567	113241
M911T354			1.17238	0.780193	0.00047011	911.004	354.13	133934	137161	131848	129504	121827	147921	196666	151041	162836	169753	181827	166078	160255	160999	160414	160996
M935T146			1.87275	5.04976	0.000183783	934.643	146.249	258954	91009.2	263415	293642	315533	305185	79631.6	60307.9	30208.7	16595.7	73599.5	42193.6	126727	133349	126691	128826
M707T179			1.53749	0.53256	0.00274411	707.073	179.274	124166	97466.3	93272.5	85629.5	80984.5	149319	238532	96343.1	211485	216498	217708	203974	169074	163003	162977	162997
M144T556			1.49711	0.584931	6.00523e-05	144.137	556.236	122752	108602	100849	108773	113052	115832	230942	173685	165865	167542	221459	185703	146541	146556	151531	147781
M271T439			1.12139	0.797782	0.00911783	271.088	438.758	139761	165138	115075	133063	109195	138040	192262	160782	144241	160259	171932	173645	124976	125750	124977	125307
M765T76			1.72096	5.11159	0.00199693	764.541	75.901	396578	151731	200597	147576	206137	401184	71738.5	64842.4	29852.9	18539.8	55626.7	53594.7	153998	152689	154906	152696
M993T354			1.21077	0.753172	0.000201495	993.007	354.348	128864	133449	127432	131316	112678	137599	192969	150559	161280	166349	186548	166415	155463	155872	155463	155872
M301T361			1.43006	0.587027	0.00498514	301.139	361.031	83524	89299.3	156106	136631	83487.1	107752	197003	123814	147143	231816	225067	194016	204474	199009	204666	199052
M157T255			1.1714	2.07981	0.00106186	157.133	255.25	186579	147790	157465	211293	223406	268754	117281	106255	52708.2	55262.1	122140	121063	157909	156998	157896	155971
M918T276			2.09261	10.9973	0.000166835	918.348	275.512	374806	398126	141641	237855	214321	255572	12650.6	30544.4	8338.69	87123.3	6471.48	2392.06	99371.9	99382.5	98441.7	98797.4
M217T380			1.68502	0.429338	0.00869601	217.153	379.904	80524.8	70314	80426.6	119723	95248.7	85174.7	296392	114692	133387	146375	314659	232239	142469	142470	142453	145288
M216T175			1.3272	0.583357	0.00260141	216.122	175.224	76863.3	110633	119718	124089	120536	99045.2	136443	195497	261542	147461	184320	190492	128887	125996	126405	125961
M147T37			2.07317	0.0338033	0.0546549	147.064	37.3525	7987.69	10733.2	7461.85	11335.8	10649	9344.52	11722.1	521696	7006.89	686638	11425.7	462887	271320	36442.7	272589	270821
M242T70			1.91172	0.295675	0.000309293	242.137	70.2815	67955.7	77831.6	54667.6	89996.5	51956.7	57685.8	360459	177316	169116	230787	225743	189731	97858.9	99257.6	98873.8	100475
M665T382			1.69474	0.440097	8.86058e-06	665.26	382.406	106340	66576.7	93666	89372.5	87339	91238.6	193048	242353	160704	183665	200260	234550	127960	128314	128922	127960
M515T392			1.97955	0.290693	2.19156e-08	515.229	392.19	66608.5	88517.8	59531.5	54518.1	59145.8	62788.9	230101	208999	256519	206036	203511	240276	87259.9	87267.8	84819.5	85910.8
M144T298			1.56634	0.339935	0.040524	144.137	297.75	59466.6	81368.2	63031.4	86141.3	65382.1	84660	142077	492158	91549.8	140128	270501	158096	92672.5	92712.4	110257	92881
M921T77			1.56765	0.374377	0.0913644	920.592	76.734	98325.2	45568.9	98881.9	65469.1	82547.6	80303.5	279905	120176	92287.5	71117.2	523661	171201	96310.8	93743.6	96299.5	96301.7
M844T355_1			1.46003	0.579044	0.000236525	843.517	354.819	108493	123524	90544.9	93998.6	83691	133819	225840	161442	162885	170163	207709	166990	142703	142757	142687	148925
M967T355_1			1.53323	0.533568	7.59565e-05	966.525	354.819	101142	111459	86095.1	91372.5	80327.1	124893	234895	164921	158307	179893	203144	174516	145742	143671	143648	144801
M659T360			1.777	0.302557	0.00149636	659.224	360.385	58011.8	44699.8	103719	66819.2	55640.1	68417.6	120705	308686	333656	163999	187754	198367	273278	265799	265788	267467
M336T179			1.56788	0.507773	1.36507e-05	336.051	179.274	80241.6	93470.4	100627	99557.1	65022.6	129389	214158	163075	170213	196939	192151	182682	124781	121965	124760	118124
M478T238			2.02619	8.21057	3.81564e-06	478.166	238.103	218096	174248	308336	291172	202972	307778	34112.2	25676.5	20639.3	35277.1	30891.5	36411.4	138098	147512	147505	147429
M574T105			1.19506	2.24801	0.0649066	574.296	104.555	209589	371631	65868.9	132500	238646	147317	46909.7	124413	210180	75731.2	17810.5	43437.4	172834	163638	163560	163648
M285T179			1.6134	0.476504	1.76547e-05	285.045	179.12	89650.4	78057.6	99515.5	71712.9	72903.7	127882	220206	166154	158112	202588	198555	187058	128747	125886	115826	128743
M926T355_1			1.49962	0.542245	7.31541e-05	925.522	354.81	102134	107016	84660.6	90859.9	80287.5	118877	224784	149623	162110	171221	199019	169942	142259	143013	142244	145727
M197T264_2			1.69749	0.227945	0.0380148	197.127	264.056	20589.9	38446.7	10819	55884.6	48594.7	133391	150586	79516.2	3966.62	440506	366657	308770	154583	156991	149451	158122
M439T317			2.06278	0.0225709	0.0148227	439.119	316.726	5190.67	7270.47	4381.23	3501.71	3655.28	12050.1	672802	302406	83024.2	130968	270782	137187	48008.7	47184.7	47880.8	48008.6
M907T331			1.30845	0.656445	1.80081e-05	906.737	330.654	118523	125418	89594.4	96681.4	95423.2	118257	156919	166638	168082	179540	156811	152894	125338	125339	125128	124506
M508T460			2.21893	45.7235	6.64226e-08	508.193	460.043	282041	251681	331551	284479	219830	212325	3496.82	3969.87	7739.84	11670	2554.67	5166.03	149325	149321	146803	148428
M580T398			2.3377	0.0408934	0.000123472	580.242	398.308	12142.2	11484.8	8204.56	10955.3	9471.89	11210.3	353101	197196	130982	180414	358051	332318	115347	116533	117584	117284
M387T360			1.59693	0.466201	1.21248e-07	387.085	360.308	82094.4	80385.3	110442	70117.5	69889.6	99240.2	172697	177536	185105	186239	181033	195990	145726	146329	146326	145321
M162T224			1.9522	0.263825	3.67332e-06	162.148	223.555	40491.5	43046.6	73576	67081.2	58172.6	53759.4	228222	152762	209391	181955	239399	262324	105601	105602	108701	105769
M318T45			1.01004	0.71091	0.0396901	318.299	45.012	83833.9	117030	113801	115185	101809	135808	186502	148691	229737	122089	133358	118514	141195	139145	141372	139173
M273T497			2.2195	0.104577	6.00135e-06	273.036	496.894	10691.4	25074	31188.4	29951.3	24500.7	30640.3	232390	272985	219026	349728	193898	185884	116373	117333	116375	116375
M591T105			1.13254	2.1193	0.0726021	591.321	104.983	327143	280854	79905.7	101215	192515	105336	50059.1	130245	169800	81728.2	37168.6	43890	160117	160075	187915	163394
M289T388			1.89553	6.20453	1.60723e-08	289.09	388.365	251541	241567	201111	222313	213375	242426	53456.4	48923.6	51052.9	15038	48095.4	4616.14	132196	133939	131693	133927
M742T383			2.04762	12.146	3.60343e-07	742.259	382.619	247128	225603	222617	191345	251514	328556	21124.1	19569.1	17494.9	31521.2	15179.7	15872.3	144060	145465	145463	145464
M550T478			1.72918	0.264853	0.00440492	550.126	477.945	63849.2	49106.2	45543.8	77457	46358.6	47965.5	182323	71934.5	362406	283199	158157	189012	92946.6	91576.5	92932.1	92950
M163T274			1.21828	2.27604	1.79733e-05	163.059	273.828	190025	208419	163862	170676	186866	174409	75729.5	85200.9	105173	116296	59320.1	39053.2	130196	144335	130365	130294
M681T360			1.57912	0.401963	0.000604813	681.206	360.255	70973.3	54512.1	104930	74872.2	65797.3	78460.6	115779	252736	245930	165574	166668	171687	218757	218774	217123	210416
M175T170			1.3008	2.87013	0.00242624	175.122	170.338	200754	293698	186648	80097.8	166471	223920	57864.2	80574	39087.5	51553.8	51907.8	120245	115917	118580	115105	115109
M290T64			1.18677	0.614584	0.00970772	290.267	63.652	115882	72332.8	136044	109002	49628	106651	142695	143659	206330	203492	135423	127649	131635	132304	131864	131860
M496T148			1.61298	0.276767	0.0140544	496.236	148.228	47082.5	58719.4	55293.2	60845.5	43185.6	67323.2	217081	407643	39879.6	162172	179759	194654	109227	114533	108320	115870
M449T353			1.34204	0.612151	2.64564e-06	448.976	353.423	107536	111664	82269.7	88578.4	84227.7	106661	163414	156630	160543	169108	156443	142872	113608	114171	114733	114700
M825T67			1.83973	0.193608	0.0143599	824.516	67.3375	74390.6	32597.4	47941.4	23132.7	28303.2	40656.4	448034	109441	112248	136947	324982	144237	94476.3	94549.1	95093.9	94193.3
M721T355_1			1.39261	0.572019	3.82696e-05	720.514	354.796	99837	96804.5	85683.8	85025.8	77791.3	107692	196813	146511	143176	152020	178124	149819	127694	127795	128685	129849
M809T77			1.688	0.216185	0.0837137	808.521	77.351	72915.3	36227.7	34974	33999.7	35564.5	56113.8	520149	66330.8	53947.8	75519.6	423077	108960	88697.8	87105.3	88700.8	88491.1
M863T330_1			1.22347	0.682008	1.2285e-05	862.711	330.398	111688	113866	88665.9	96133.3	91659.7	110955	149333	157143	149665	162140	145295	135192	114735	114738	114735	113760
M318T69			1.00171	1.84589	0.000120195	318.299	69.275	116793	179330	162150	176573	190764	152236	110014	94323.1	73810	69969.8	90900.2	90726.3	127496	130683	130665	130676
M679T380			1.27856	0.631591	0.000133523	679.275	380.455	113400	83496.7	99650.4	91538.1	94302.6	98840.8	160610	139710	124968	146702	163731	184540	114915	114915	114532	113551
M390T447			1.13536	0.687787	0.0130965	390.185	446.539	105631	87802.7	82080	123784	102818	108263	194959	126645	116952	153808	181249	113840	114695	114695	114696	112890
M499T107			1.01959	2.65135	0.0445528	499.264	106.747	304191	59569.3	53208.6	158125	314241	198106	31099.2	90211.5	134839	58481.1	32596.7	62918.7	178335	178375	150892	172877
M553T179_2			1.16819	0.633154	0.0120069	553.056	179.112	106430	100446	84208.7	85406.3	73905.1	127867	109019	155709	172675	198426	179359	98116.7	134449	129248	134468	132954
M96T227			2.1569	64.0338	3.20905e-07	96.0437	226.625	201497	313795	206524	245879	200700	291202	4382.76	4468.79	3184.22	4366.37	3565.65	2826.37	114228	113582	113967	114030
M335T358			1.90656	0.065309	0.0158116	335.093	357.624	13220.4	15760	14108.3	14320.9	15540.4	17301.9	362813	266661	361785	387124	2321.88	1216.78	8608.88	8656.3	8697.01	6633.9
M70T270			1.02637	0.695335	0.0660313	70.0644	270.306	80943.8	88999	118764	99805.6	88396.1	122840	100448	132810	118992	100557	198419	211307	114550	114549	114864	115810
M229T146			1.66009	0.213405	0.018319	229.153	146.019	24257.9	40318.8	8587.45	33815.3	83967.9	63706.1	156524	163883	3541.46	166488	342547	360305	146095	132185	132827	139209
M213T474			1.83529	0.263507	3.00593e-07	213.015	474.049	44723.7	35131.1	58091.8	50262	51032.1	61454	153061	223461	208390	192098	200942	163175	103640	103620	103599	96422.9
M666T521			1.91066	11.2804	9.86223e-06	666.242	521.364	202478	280152	184624	126561	248118	276500	15721.2	25904.9	21653.9	25883.3	14189.7	13525.5	152203	150253	149460	149454
M113T147			1.24612	2.92275	0.0200626	113.033	147.244	231305	315788	68574.8	58278.8	239243	151626	70983.9	72582.5	75637.8	48702.1	55254.4	41159.3	126873	121234	119892	122403
M465T33_1			1.11168	0.6409	0.00562893	465.333	33.41	68563.2	71195.6	106179	122529	92801.4	96823.4	171331	153622	186269	120104	112222	127246	121133	135476	135477	135385
M608T385			1.97969	12.9681	1.45663e-09	608.237	384.848	250015	246753	198533	220601	196056	213101	15292.1	20967.3	19910.2	24992.9	8446.41	12569.4	149795	150660	150165	149796
M315T389			2.04152	0.155126	2.62907e-09	315.093	388.591	35451	37666.6	27706.8	58136	18214.8	14186	192957	224479	214225	215992	199616	186320	71346.7	72395.5	73295	71351.8
M836T355			1.19211	0.675507	0.000124061	836.01	354.782	98841.7	103503	88515.1	93394.5	82761.9	106860	164823	119790	136417	137779	156030	134710	126482	124889	126180	126561
M327T364			1.14051	0.641764	0.0233044	327.089	364.094	85853.9	143267	55217.3	69661.5	82230.2	119960	205702	139358	100292	144494	142592	134221	49918.9	51086.9	50547	51441
M795T355			1.21997	0.654526	7.55549e-05	795.008	354.782	97213.3	98796.7	88258.9	90265	80460.7	105396	168872	124027	140584	131475	155412	135808	125034	125320	127061	125938
M447T179_2			1.19523	0.618623	0.00712141	447.05	178.967	102870	95290.8	73188.7	77702.3	72545.2	119567	106105	152516	166564	183995	97361.1	168248	126161	123755	125617	126183
M638T355			1.26321	0.623896	7.15334e-05	638.01	354.81	92719.9	102105	77338.1	83055.9	78703.4	107826	170627	130310	134874	137291	159179	136051	119448	118316	118303	120357
M568T354_1			1.06182	0.752811	0.000421505	567.987	354.115	97364.4	96367.6	98863.9	97387.3	93227.4	111825	152829	121264	119140	124664	145694	126828	122208	122207	122973	122974
M206T143			1.65505	0.0462673	0.0584858	206.165	142.581	2955.29	4859.38	40587.8	3890.89	4422.52	4111.22	438931	596577	3113.32	84259.6	105850	85958.1	263285	263254	239783	259617
M937T107			1.77436	24.5013	0.00357034	936.658	107.48	335968	57952.3	107154	418585	215767	184755	10411.6	13268.6	4179.88	1735.15	12831.8	11455	90122.8	93902.8	92074	90931.1
M155T244			1.41776	4.00102	0.000404651	155.117	244.096	163842	159792	93262.4	195881	284021	195811	30839.4	34238.6	33118	62588.2	45158.2	67140.4	45225.9	45842.3	45224.1	45225.1
M153T147			1.43221	0.421467	0.00188204	153.053	146.95	57590.8	38915.7	79048.1	40487	69570	118119	151715	180608	88345.8	190681	214327	132241	127601	126036	126820	160631
M525T366			1.07131	2.24427	5.08159e-05	525.139	365.759	137991	173470	167768	164579	147764	149931	47092.3	63634.6	92189	116626	46923	53047.9	132215	132238	130664	126919
M307T347_2			1.69002	0.114981	0.0215884	307.248	346.88	11467.5	33205.5	9658.52	24370.4	29765.8	30325.3	70613.1	161052	9814.49	389390	393682	182549	88319.4	89459.8	88322.7	88785.2
M558T276			1.77363	8.77398	0.000123832	558.221	275.51	271044	280917	107543	175038	166130	197882	12446.5	28179.5	10500.2	75968.6	6081.81	3426.6	80526.9	80391.6	81789.4	80394.9
M265T346			1.21159	4.15535	0.0341258	265.201	345.561	112012	89710.9	25869	393356	233102	212622	13287	32971.8	1848.59	80678.1	59903.2	68010	64942.4	64939.6	64367.1	64365.5
M289T420			1.4245	4.65756	0.0103613	289.175	419.737	305726	288351	19215.6	121451	163507	186026	39613.8	25724.7	12677.8	90718.8	41493.7	22570.9	80103.6	80904.6	80892.9	79579.3
M544T353			1.50735	0.412213	0.000329507	544.031	352.7	49490.4	56546.8	64559.6	72783.8	56950.5	83696.3	223311	110600	120251	158511	166312	152639	104020	103056	103437	104026
M213T152			1.27949	0.469765	0.00275498	213.122	151.603	36591.4	58672.8	99181.4	82592.6	69071.8	73324.8	104024	160085	229753	120838	132684	145477	98634.3	98610.6	102902	98566.4
M417T330			1.18728	0.649976	3.43059e-06	416.853	329.924	95715.7	93929	74460.2	80427	77764.8	94427	133656	137174	133842	140503	131964	117851	101585	101204	101585	101205
M839T77			1.14998	2.85008	0.00810141	838.557	76.8415	152980	122884	113983	108048	176499	295122	86766.2	104936	33043.8	14405.9	47912.6	53106.5	110748	110727	102189	110733
M877T355			1.19952	0.636022	0.000121727	877.012	354.782	85664.8	91844.1	77563.3	84121.4	73040.4	94901.6	157712	110153	120077	127677	148467	133269	117029	117031	114055	116864
M937T576			1.72389	12.6657	0.00340547	937.385	576.306	341513	265267	7681.13	128342	209333	255597	4577.85	28134.3	433.171	42514.6	11143	8551.71	36294.1	36169.2	36179.7	37293.5
M825T45			1.31856	0.471444	0.0394833	824.516	45.342	86629.4	77057.2	125801	47346.7	31011.2	48727.8	260773	97723	85698.2	92820.8	212495	134101	92237.9	92240.3	95644.6	92242.2
M650T354			1.08914	0.709638	0.000153896	649.991	354.348	89183.1	95771.8	82801.8	89049.8	80394.6	101910	146835	119396	117599	119688	139383	116797	111316	113508	113512	113510
M168T373			2.01715	52.0802	4.65104e-10	168.064	372.767	193614	237152	240087	206386	189368	206365	3559.08	9497.12	1578.29	2322.94	5059.09	2426.01	123426	124075	121989	124442
M317T448			1.14403	0.657326	0.000272284	317.076	448.236	89596.1	91267.7	67491.1	93654.2	82919.8	85966.2	141089	135076	103700	111758	146501	139110	95715.8	95048.7	96686.1	95032
M563T466			1.37828	3.48451	1.94844e-05	563.226	465.952	143029	141012	157924	215885	203497	132637	39005.1	46414.2	63745.3	67992.6	33602.4	34498.3	148107	148194	134279	148133
M275T36			1.033	0.685617	0.00734367	275.199	35.578	67498.9	82216	76409.3	59346.6	117597	116929	122031	110131	123545	120402	128084	154244	103301	101050	99513.6	103337
M146T248			1.45978	5.4545	0.00332949	146.153	247.971	169126	230173	100665	61901	200548	316147	31731.7	14313.4	58160.2	50956.4	40067.6	2508.29	29434.4	29833.2	29988.9	29977.1
M251T212			1.0443	2.40067	0.00643481	251.113	211.935	140571	107524	239136	161107	170974	75154.9	82561.1	84674.1	85938.2	29171	36998	53247.5	246765	246201	247962	246203
M640T345			1.98082	48.2761	1.96823e-09	640.22	344.808	209491	192459	232414	236944	178972	185810	3481.13	3978.8	4549.56	3205.51	3378.94	7010.63	89153	91224.6	90705.2	90033.6
M564T443			1.12018	0.653797	0.00894603	564.213	442.785	80711.5	69191.2	84397.2	78781.1	79143.3	105631	131809	80082	106140	125148	153618	164686	81214.5	82693.7	82238.5	82697.3
M664T119			1.72633	44.6271	0.00886354	664.278	119.464	116897	403099	76787.9	202968	54215.4	371175	3357.75	734.751	3083.24	9733.79	3739.45	6803.89	7769.05	7889.28	7775.16	8175
M732T354			1.13855	0.66112	1.80966e-05	731.994	354.348	84598.3	85784.1	78458.3	81462.5	74443	88787	144735	111798	115858	120508	134260	119351	106912	106913	106298	106914
M145T361			1.6347	0.266945	5.57202e-05	145.048	361.057	39012.8	41730	62868.3	35020.8	34589.1	47895.7	114841	187308	232422	130715	146310	166572	132229	130002	130000	130001
M401T310			2.04452	0.0522845	5.17397e-05	401.163	309.713	18303.2	9751.79	4684.04	5196.69	9505.98	13952.8	254587	135778	115623	154622	260499	253131	93815.1	93731.2	94023.6	93731.1
M346T302			1.66834	11.4886	0.00191815	346.197	302.124	210608	378986	177054	132012	96097.4	139403	23196.5	11289.5	4303.77	15679.6	16918	27333.7	41259.5	40178.4	40177.7	40177.6
M759T44			1.50131	0.265993	0.0512475	758.539	43.848	37798.1	46234.5	57537.2	20232.6	33758.3	61454.7	356377	73242.8	63614.2	60504.2	292276	120232	131610	122990	118545	118603
M252T433			1.07028	0.690299	0.00360926	252.107	432.878	102592	66073.3	78760.1	98415.6	73549.6	80100.8	154708	101646	103140	117113	128546	118434	99627.8	99625.7	99923.5	100318
M99T459			1.50427	0.354193	0.000144642	98.9832	458.82	48347.3	73322.8	43669.8	38728.2	48798.3	66416.8	179266	127811	156206	206212	126923	105021	73444.9	73445.8	74407.3	73445.7
M163T467			1.54981	5.33763	1.15238e-05	163.059	467.33	248881	146419	130972	169504	158763	170813	30560.8	32074.1	35217.9	50650.3	23177.4	20418.5	114559	103619	114565	114591
M853T79_2			1.67694	0.235194	0.000118276	852.564	78.866	58656.8	346.083	37754.1	67375	49135	18318.1	187711	214989	124557	101874	160474	195049	4326.98	4322.4	3632.03	4148.44
M177T86			1.03503	2.47048	0.00249211	177.137	85.8265	119497	144973	84686.3	146687	148419	216094	51172.4	53083.7	5857.2	72569.5	78183.6	87389.2	82659	82659.1	82918.4	82827.9
M169T251			1.46516	5.85268	0.000789847	169.132	250.906	135310	141354	120817	139139	311020	178397	56551.2	19710.4	6424.32	26700.4	26473.1	39451.1	39932.6	42320.1	40240.6	40043.3
M280T385			1.4074	0.127359	0.0678425	280.104	384.649	22150.2	19403.1	31290.1	22112.7	20143.5	20560.2	431257	220611	353493	22757.4	21123.9	15937.5	15123.4	14758	29401.8	30131.4
M781T513			2.05388	0.00717815	9.44944e-05	781.095	512.735	169.537	847.098	1941.3	1884.71	1884.65	1825.38	171410	220471	161966	345861	147408	144373	53806.2	52858.5	53807.3	53621.8
M199T166			1.12925	0.461095	0.0376914	199.107	166.265	42928.6	62815.2	82123.6	57208.8	66166	66555.7	62844.6	105295	242531	108127	84341.6	216211	88120.4	85451.1	83711.6	88143.5
M163T434			1.48357	0.388119	0.00012806	163.059	434.112	54640.1	35074.8	53660.1	67581.8	58114.2	63884.9	182609	86757.8	121465	157715	154658	154667	94157.4	91770.4	92722.9	91746.7
M165T63			1.7745	0.058404	0.00494134	165.138	62.5935	8404.41	15841	8304.72	8493.05	8721.26	15936	147793	167601	2898.69	367153	252362	187123	37474.5	37474.3	37452.8	37149.1
M918T355_2			1.09839	0.659484	0.000296713	918.014	354.781	80377.3	82066.2	78004.1	74650.2	66404.4	90250.2	142205	107834	115003	109937	137633	102724	104584	106603	106602	106112
M691T355_1			1.0561	0.694169	0.000353565	690.992	354.67	81354.9	83795.4	72953.3	81369.8	70950.3	93335	137419	99133	111905	111391	129355	107687	100242	100707	99770.4	100704
M675T582			1.74038	9.22724	7.06762e-10	675.25	581.853	189821	197657	155432	174995	161664	183938	19362.1	22754.7	24778.7	23275.4	13278.6	11807.6	102830	102826	104140	102973
M56T416			1.42268	0.42283	7.33142e-05	56.0491	415.784	72916.1	58354.9	49445.1	56605.3	48160.6	64562.6	185493	113112	111911	133502	158158	125686	93632.7	94902.4	90431.9	94979
M961T331			1.05964	0.692383	4.39611e-05	960.688	330.591	89172.5	88606.5	67459.9	75732.2	71125.2	88943.1	109948	117419	117096	129887	113090	107320	89078.2	88581.5	88663.3	88689.1
M321T214			1.21051	0.461684	0.0164556	321.143	214.322	76543.7	94005.1	51406.4	50184.6	68133.9	26291.4	109758	224029	74750.9	81545.6	149979	153911	140830	140063	139923	139921
M762T355_1			1.14756	0.61439	0.000496726	761.514	354.819	77220.1	88141.3	58808.3	65102.3	55727.4	96427.1	144786	103438	109284	118132	129729	113111	100004	102623	99989.1	103742
M279T42_2			1.27387	3.32929	0.000495315	279.23	42.13	162070	227268	98398.2	103403	171886	120593	48174	44504.8	38174.3	41657.7	54932.2	37964.5	83262.8	84892	84396.8	82046.4
M754T355			1.03397	0.701244	0.000448678	754.007	354.78	82240.5	84966.2	70193.2	73625.4	69822.4	91859	131927	94793.7	106207	106866	123497	110807	99490	100000	99492.3	99997.1
M330T377			1.75087	26.9889	0.00033601	330.2	376.552	236036	221498	42698.3	147415	182294	269810	4772.46	18514.2	591.095	8240.79	4167.66	4462.03	114354	112989	112888	113442
M766T46			1.60013	6.36535	7.31677e-06	765.543	45.6625	137830	107297	209147	190685	146924	193663	31264.9	31789.4	17754.9	16109.2	29333.4	28578	81223.2	81702.8	80888	80885.9
M931T392			1.83581	31.3028	5.46992e-06	931.355	392.16	208121	260543	122810	141457	169941	198126	7727.36	10562.4	3999.73	4718.57	6397.87	1766.65	66457.8	67542.7	66461.5	67543.6
M342T180			1.31312	0.491746	2.45415e-06	342.042	180.452	55809.1	58235.3	63631.8	67112.1	46817.8	81522.8	142518	108871	119634	131006	132157	124599	72521.2	74044.4	71408.8	71416
M302T191			1.40299	4.19153	1.13113e-05	302.196	190.817	160829	161013	139702	203402	143403	104584	25534.1	21632.4	53106.2	26541.7	51895	39094.7	82606.7	84096.2	82612.8	83196.3
M812T202			1.1898	3.78186	0.00599281	811.54	201.617	87403.8	170371	185764	102471	274579	73505.2	26222.9	43418.9	55977.2	31762.2	31544.8	47490.3	47516.3	47543.5	47437	56746.6
M207T513			1.83406	0.124536	3.10935e-06	207.005	512.744	6767.48	19613.5	24603.3	24003.6	23810.9	26335.5	222382	159006	139388	207658	139526	136844	80358.1	80210.4	80781.6	80210.6
M419T178			1.09041	0.613151	0.00107606	418.552	178.217	76839.5	74826.9	71083.2	58576.7	54716.1	91201.1	80178.1	119913	127584	140869	112609	115647	94351.1	92901.2	94342.7	94348.5
M555T151			1.05458	0.599742	0.00752355	555.291	150.786	68961.9	65382.9	51850.6	87919.6	80436.5	66100.4	155893	106258	102620	122930	67962.8	145723	87443.3	67282.7	81682.4	87459.1
M521T45			1.03664	0.621994	0.00985673	521.454	44.847	90565.2	60330.9	64547.5	86252.1	55212.5	73213.2	124796	164833	79783.3	97151.5	97212.1	127744	97490.2	100066	98594.1	97500.2
M613T354			1.16653	0.597701	8.06297e-06	612.981	354.08	76009.6	82382.3	58520.3	62643.5	59603.7	80107.5	127094	115574	113744	126528	113793	104735	83778.6	84453	83779	84669.5
M435T34_2			1.09867	0.610253	0.00206817	435.287	34.3015	88768.7	71607.6	37933	56031.5	71584.5	96681.6	105767	102831	127462	95034.2	131181	130235	79173.2	75145.7	75149	76576.4
M601T179			1.17813	0.541608	0.00107349	601.066	179.293	80021.1	61321.4	59472.6	51206.2	46230.7	92314.1	72188.7	122970	128295	134658	134250	128761	88337.2	75956.9	88378.8	88376.7
M420T179_1			1.13641	0.576872	0.000717989	419.55	178.967	74541.2	68872.4	53903	61841.5	52738.3	90111.7	132903	112277	122260	133669	77454.8	118312	88869.4	86650.8	88129.6	85725.4
M728T44			1.23122	0.391143	0.0516883	727.532	43.6885	49296	51257.3	40044.9	43570.7	51605.1	73038.5	225305	91997.3	57460.6	66006.2	260997	87745.4	93136.5	98065.1	98086.2	97665.1
M306T445			1.44597	0.237225	0.0678878	306.128	445.356	47241.5	46705.8	22603.5	42395.1	26698	24849.6	79296.2	418018	115732	67326.8	77763.8	129177	74530.5	76002.6	76245.7	76252.2
M480T344			1.0797	2.29571	0.000396049	480.147	344.016	125474	96377.8	135026	173244	118561	109054	81770.1	23862.2	49633.9	43674.1	68512.7	62614.2	86838.5	86848.4	88148.1	87406.6
M201T241			1.41657	5.19937	0.000123565	201.159	240.647	140781	135742	98297.9	240258	164114	132456	20745.5	35484.3	23122.8	34215.4	13985.7	47784.8	45815.6	43207.3	45813.1	45814.5
M56T83			1.63365	0.129221	0.003765	56.0491	82.74	17949.9	20309.4	24612.4	15463.8	14220.6	31689	309719	162878	26394.3	144766	178240	139495	64273.8	79410.9	69203	64491.1
M828T276			1.64199	11.5686	0.000180818	828.317	276.156	227446	245671	82649.4	146891	132216	158215	6320.02	18741.1	3109.65	52889.6	3697.06	1086.16	57826.1	56141.7	57760.5	57837.1
M698T363			1.4446	0.366222	1.67339e-05	698.235	362.849	35058.1	34240.4	56789.4	56152.2	40119.4	66383.5	170659	104677	128501	121791	142974	119835	64699.2	64728.4	64349.4	64921.3
M358T264			1.28867	3.38106	4.27212e-07	358.133	264.117	111305	143420	159836	141650	136794	135255	23096.8	49592.3	56059.5	33592.6	51752.3	30876.9	144997	140620	141557	140538
M759T48_1			1.25369	0.414791	0.0199776	759.32	48.028	37085.6	21650.3	70581.3	109054	50643	20281.5	161378	96809.3	94752.5	95109.9	219367	78251	245513	264561	245377	245715
M668T434			1.66833	0.183739	0.000608341	668.258	433.994	33382	12895.2	24543.7	37420.4	25950.8	29076.1	237212	62824.7	112845	141159	183720	150826	56805.6	57432.4	57546.8	57191.9
M217T457			1.50698	0.233072	0.00173526	217.081	457.267	36157.9	49256	21179.4	35393.8	22931.1	33105.4	147264	255984	87533.5	85756.5	139353	133735	69734.8	71122.7	69732.8	70080.6
M529T360			1.27954	0.4772	3.5056e-07	529.108	359.58	59001.8	56673.1	66468.6	39920.8	43566.6	72746.3	119551	115009	118318	119918	118384	117910	74930.1	74923.1	72754.2	74927.4
M773T355_1			1.04777	0.657238	2.44663e-05	772.995	354.67	71018.6	72673.2	65328.4	69509.3	58016.3	77794.2	121835	94061.3	101207	102819	111092	99412.2	87877.8	89133.3	89148	88388.6
M959T355			1.05057	0.650692	0.00019439	959.014	354.782	71815.6	71233.1	63430.2	64579	60362.8	78120.5	125183	86712.1	94957.7	102905	117630	102004	92822.1	94198.5	93367.7	94284.3
M358T135			1.34633	3.9588	0.00179828	358.197	134.851	70635.7	70408.2	206220	181569	128150	165825	47764.7	22576	31303.1	15255.9	32997.5	57945.7	111920	111065	111062	114957
M141T558			1.35072	0.402663	8.40714e-05	141.137	557.598	44828	51779.4	55081.7	42068.4	53924.6	47924.8	147989	105049	94163.6	95298.3	157247	134383	61766.2	63458.9	61295.8	61309.2
M483T400			1.16063	4.17458	0.0232541	483.314	399.924	39612.1	65224.7	83927.4	218362	149783	265866	5971.89	17314.9	191.267	64205.4	74044.3	35363.9	167916	167911	165005	167658
M703T360			1.21948	0.449324	0.000621107	703.187	359.793	54217.6	37256.4	67145.4	54033.8	47099.9	55593	81325.1	162751	145559	102231	104732	105227	108466	109307	109666	109162
M134T352			1.23764	0.485165	0.000229148	134.018	352.028	43544.9	49221.9	56624.3	66378.7	48013.1	68190.3	149997	85348.6	90069.1	120127	119433	119273	85143.5	85954.5	84652.1	84656
M633T359			1.21805	0.501246	3.85678e-05	633.094	358.791	59334	64589.7	59423.6	36698.1	41118.7	77534.9	136280	105770	103755	116903	109431	103577	52572.6	52080.5	50842.9	53077.7
M184T144			1.35957	0.22287	0.0222092	184.096	144.099	24570.5	44491.7	31469	24537	34078.3	24742.9	63070.9	68358.4	180286	75666.4	125641	312074	82973.9	82823.6	59081.8	77491.4
M536T46			1.07125	2.72305	0.00278377	536.376	45.638	176819	156791	52515.2	81688.1	131630	133519	39093.2	65539.8	44051.2	31255.2	47613	41617	90383.4	92743.6	94245.7	91615.9
M283T179			1.16239	0.548532	1.0092e-05	283.049	178.768	61130.4	51381.6	57658.3	57778.5	52510.4	74488.4	123358	95766.2	91997.9	115551	113118	107296	74853.2	74070.5	76183.6	74088.9
M611T359			1.23011	0.488273	4.01815e-06	611.112	358.885	55560.1	55722.3	61814.4	38509.5	42476.2	73572.7	125251	106776	106602	120774	105738	105908	58697.4	62045.6	65202.5	63272.4
M246T316			1.40837	6.0304	0.000186352	246.028	316.007	121544	122774	100623	239632	124698	146409	16654.7	8542	33059	21834.7	26459.7	35344.5	32427.9	32427.6	32624.9	32887.1
M99T513_1			1.59093	0.223335	3.12013e-07	98.9833	512.868	21432.2	40804.6	27246.6	27108.2	27767.3	37510.8	136417	141136	118462	173204	123410	121706	77272	77281.9	77278.4	86641.2
M783T32			1.05719	3.4758	0.0221602	782.642	32.447	92765.4	72571.1	108179	291750	120641	84831	25928.4	58266	49558.5	30900.1	29114.1	27977	64025.9	66050.8	66064.4	64070.8
M181T198			1.40931	0.162204	0.0266547	181.133	198.05	9045.65	23834.3	24844.3	25714.9	32420.1	22652.1	86190.8	254699	9416.1	302891	111034	89699.5	72604.2	71410.7	71420	76003.2
M609T420			1.52357	7.02038	6.25552e-08	609.209	419.833	116555	127086	156937	159302	137845	168692	19775.9	21477.7	21243.3	32283	15697	12937.6	84361.5	84360.9	84360.5	82714.2
M422T345			1.76695	82.2887	1.66815e-08	422.105	345.371	174931	203836	135606	145495	158765	155362	1830.1	2123.43	1663.84	1911.3	2094.74	2212.91	63977.3	63971.3	61415.9	63489.4
M756T588			1.63675	12.0648	9.5069e-09	756.276	587.666	150645	181830	127849	155517	133889	159804	9356.57	14368.6	17915.1	16741.2	8424.19	8581.48	81429.9	82786.7	81428.4	81430.3
M289T222			1.43893	0.0767745	0.023869	289.138	222.075	3799.94	6210.34	38148.7	7655.39	5932.78	8470.52	313107	313105	9500.99	79243.2	107500	92139.7	135866	140076	160390	135785
M825T403			1.47668	0.30319	2.10801e-05	825.295	402.7	44342.3	1417.42	55440.1	40742.7	40876.5	45972	143093	94529.6	107331	126096	152412	131152	79857.1	82019.3	78840.5	78835.2
M260T389_1			1.26123	0.414242	0.000464976	260.112	389.002	53742	50630.4	33259.7	102515	27652.8	17396.7	116092	133382	100813	107591	119781	110819	83050.4	83659.2	81501.5	82139.9
M814T354			1.0126	0.650266	0.000145395	813.997	354.239	66165.7	63851.4	59883.3	61226.1	54070	75841.6	114359	85320.9	90018.1	95534	110867	89873.7	82956.4	84267	82758.8	83648
M546T384			1.7637	0.0687807	0.000170344	546.212	383.682	8817.29	6402.13	13370.1	10944.2	8620.03	13701.8	222258	85335.2	85235.4	162105	207804	136578	32433.3	32354.1	32593.2	32592.6
M289T361			1.4709	0.217364	0.000160724	289.09	361.057	21326.4	18999.3	52425.2	22695.1	21500.5	32915.7	99510.6	136888	205211	90832.7	119413	129609	101990	101350	100254	102000
M565T368			1.52787	0.159117	0.00108	565.242	367.771	30090	27485.3	23402	12644.9	17388.6	19477.3	243026	136632	121330	117838	148273	52976.9	39067.2	39122.5	39145.5	45868.2
M400T403			1.0336	0.615082	0.000351975	400.144	402.945	71785.5	36274.4	66836.4	52927.9	61776.9	72237.1	99278.8	82598.3	87045.5	105661	106046	107647	74587.9	74328.4	74862.3	74862
M767T515			1.66413	28.4734	3.47764e-07	767.219	514.749	198435	174498	158861	130294	122541	131584	4414.58	2427.26	1379.79	19031.3	3544.34	1380.65	61222.9	62425.4	62422.4	62426.2
M164T122			1.04488	2.93173	0.00782376	164.055	122.338	120066	219031	95968.9	87323.5	89212.1	92727.5	73420	67588.5	24240.9	28113.2	8929.48	37951.1	34680.1	35779.7	31170.4	38645.7
M379T275			1.48263	8.5907	9.51529e-05	379.162	274.913	189920	195524	80971.9	123710	114507	132993	9943.07	20108.5	7005.52	51505.8	6171.67	2769.35	55113.7	54694.6	55818	55968.7
M505T523			1.3385	4.37276	2.35259e-08	505.173	522.606	128570	150214	117386	120708	116553	127103	26412.9	35947.8	30511.7	41625.2	20826.7	18601	88454.7	88284.8	89761.5	88297.4
M315T186			1.073	2.80626	6.13603e-05	315.132	185.762	104866	134354	111723	130479	122841	80872.6	47847.5	30469.4	7639.83	47779.8	49750.9	60657.9	95918.8	97731.2	95923.9	95925.1
M250T170			1.1798	0.399941	0.00145513	250.106	169.594	30564.9	40410.1	51429.9	58736.2	42917.2	40620.3	66651.1	115536	172876	92480.3	94941.1	119310	63622.4	63250.6	62909.6	62907.5
M247T147			1.32048	0.297659	0.000469653	247.106	146.606	20452.5	28195.9	53030	44518.5	34964	30359.4	79784	124175	188707	95319.4	101042	121584	61814.9	61067.3	63051.7	61405.6
M925T499			1.58559	12.7837	1.02118e-08	925.241	498.94	155878	172464	131835	120519	137705	136732	9470.78	13300.1	8732.97	16882	9234.33	9272.16	74347.4	74190.7	73571.6	74008.6
M913T440			1.4275	6.26271	2.43891e-07	913.311	440.065	147340	163075	122176	135870	116720	107216	13400.2	20639	32737.2	28219	13939.8	17591.1	91559.6	91318.5	90836.2	89591.1
M563T399			1.7556	0.0452379	8.73792e-05	563.215	398.854	8503.16	7584.17	3903.75	5905.35	6475.94	7369.84	198741	121165	72747.9	104118	199370	182374	68900.2	68900.3	68901.8	67383.4
M585T104			1.41483	0.254803	0.000191766	585.268	104.419	31785.1	4877.69	54038.6	19811.2	69458.4	5699.5	122886	131635	101908	99326.2	100323	172605	49297.6	46321.2	43800.2	46329.6
M462T352			1.24453	0.428515	0.000161155	462.029	352.293	38019.8	39497.7	46356.4	52500.7	38789.2	59065.8	147524	80589.7	85487.8	105793	115726	104831	75435.6	75438.2	72966.4	75291.9
M695T354			1.10649	0.556005	3.66124e-06	694.984	354.084	60382.5	66375.3	43410.3	47565.5	45944.7	62250.3	103522	98580.7	95329.3	105634	94722.7	88408.2	68227.7	69361.2	69363.1	69360.1
M324T389			1.61119	16.4986	3.30696e-08	324.127	388.555	149570	176771	112213	140683	133339	145668	13317.6	10570	7131.84	15415.2	3149.65	2435.11	86460.9	88865.9	86457.3	86459.7
M576T76			1.24787	4.8597	0.000559187	575.5	75.829	198981	52371.5	110141	120721	133956	135924	38467.8	37528.8	12871.6	7620.14	32234.5	26038.6	62926	72239.3	62940.3	63025.8
M710T397			1.06792	0.423497	0.0134235	710.244	397.276	26135.1	37365.2	62510.8	29897.5	48507.5	64539.5	123926	178088	53467.1	54668.5	105328	119605	79846.2	79850.3	81160	79850.3
M693T359			1.12317	0.511366	0.00018289	693.115	358.885	51152.5	55241.4	52398.3	36260.6	36105.2	73593.4	127315	92144.3	89535.7	104120	97847.3	84994.1	45583.3	44075.7	45480.1	47865.7
M683T372_2			1.46543	0.245247	3.19707e-06	683.282	372.493	25525.6	38154	25866.4	41531.7	18995.3	25892.3	117270	85664.1	131061	115462	114582	153463	43924.2	44553	48227.1	43762.8
M201T147_1			1.08002	0.445794	0.0199932	201.075	147.096	35742.6	41785.1	57694.3	31691.6	43167.4	64821.2	164060	71539.3	30894.7	129745	85943.2	134476	75213.2	71099.1	75252.8	73737.2
M486T274			1.55542	0.033633	0.0166779	486.18	274.421	4009.74	7887.21	3018.27	4975.7	4472.29	4639.19	118007	346004	2360.24	199652	124725	71572.2	38608.4	39338.4	37832.1	38270.9
M821T381			1.31777	0.360304	1.21973e-05	821.264	381.332	42637.2	28912.4	38710	32308.3	42399.6	50266.1	120364	95992.7	76900.8	105742	129035	124840	63680.8	63679.9	63680.6	61316.8
M565T462			1.38371	0.226563	0.00129961	565.135	461.786	27834.9	26716.3	22278.9	35179.5	23472.3	27827.7	106151	44871.4	194998	157125	102390	115280	48227.9	48715.9	48248.6	50220.1
M475T435			1.61281	0.142836	2.01093e-06	475.211	434.671	16660.9	12327.7	19656.9	20208.4	19093.7	22328.7	135829	73643.7	139374	139392	134079	149729	36947.8	37192.2	37196.9	34201.5
M346T365			1.388	9.12298	0.000640663	346.196	364.989	112640	196565	210619	113118	66367.5	91967.6	24218.8	6728.11	4168.78	12361	14617.1	24640.7	41302.6	41887.7	41302	41303
M626T353			1.22824	0.410778	0.000342526	626.035	352.716	30860	39253.2	45739.6	49357	36832	52707.9	151587	75914	82364	103136	110148	97015.6	72636.7	72138.6	71116.7	72638
M653T397			1.58713	22.0954	4.09884e-06	653.236	396.508	141646	184775	84394.4	137938	117726	170274	8573.69	6109.29	6437.37	10107.3	3359.71	3282.77	34737.5	34366.3	34599.9	34737.5
M334T59			1.0527	0.47282	0.00931271	334.293	58.765	25280.3	96976.2	47391.1	48984.6	22516.4	38786.2	92423.9	79775.9	140149	129497	69840.6	80367.3	80599.4	81574	80902.8	80598.3
M260T71			1.28454	0.303175	0.00659975	260.148	70.6365	46035.9	32571.3	23292.2	37081.8	37528.2	26024	206419	64322	69526.8	99566.5	145585	82621.6	51599.8	51557.8	54719.9	56575.8
M984T484			1.67966	163.423	8.8596e-11	984.422	484.423	126061	142631	145667	152493	134777	161850	649.837	1042.97	943.943	1151.32	628.705	866.938	111338	108982	111342	110781
M269T189			1.4474	8.84355	0.000208229	269.106	188.676	155721	167883	60994.2	89249.7	149576	156346	901.969	62278.3	13567.3	815.873	4605.97	6004.45	56789.8	49053.3	52376.8	57314.3
M237T497			1.65058	0.0961667	2.83661e-06	237.015	497.264	4394.91	12780.5	14787	16427.8	12649.8	15038.7	126902	147785	122086	185399	102950	105990	64631.1	65228.8	64626	64630.3
M495T497			1.37907	0.167794	0.00448047	495.264	496.586	17762.5	10648.2	12147	28332.3	32552.6	23056.2	157716	154035	22134.5	116701	216704	74683.9	136196	134547	133293	133279
M391T181			1.14127	0.496455	2.8644e-06	391.052	180.511	52841.2	46819.8	49333.1	39668.3	34133.5	62998.2	106598	86647.8	89584.3	100320	99769.9	92749	61813.8	59088.9	58289.1	58259.5
M393T180			1.13292	0.502978	4.31856e-06	393.048	179.747	50947.3	47607.7	50606.7	39114.3	35211.4	64760.4	106993	85504.7	91396.2	91238.4	101471	96479.2	60715.7	61959.6	64425.9	60678
M733T498			1.34254	5.84029	0.000753274	733.284	498.317	138790	192744	46260.2	111560	127100	116027	5803.86	56893.5	5592.7	37485.5	8013.1	11630.1	96209.4	96430.7	96210.3	96430.9
M665T442			1.50515	11.1986	6.46923e-10	665.21	442.112	134261	147638	128976	132130	128788	112276	6676.95	10447.2	20481.7	17938.4	6432.74	8038.02	90126.8	86769.4	86767.2	86774.7
M211T283			1.17745	0.260262	0.0301523	211.143	283.398	14527.9	25461.9	5104.25	48695.8	40387.6	42155.9	45712	83348.7	4451.11	183983	188723	171306	25625.9	25428.4	25278.1	25540.5
M295T71			1.15153	4.66736	0.00372964	295.225	70.8085	196139	142719	31305.9	82546	158451	90970.9	32689.7	22365.3	26887.2	26290.5	20825.7	21376.1	60672.8	60282.7	59742.1	60649.5
M494T194			1.20212	0.29532	0.0185286	494.242	194.023	33423.2	57142.4	10080.4	14919.5	28192.9	49825.9	87791.3	78477.3	49673.4	75070.5	227110	137383	81151.6	78907.9	81242.4	80541.1
M444T133			1.48221	18.2476	0.000360974	444.19	133.464	94474.6	221379	92467.6	160811	66879.9	164458	4845.38	2938.97	4133.95	8300.46	10323.4	13324.9	22618.9	22550.5	22618.4	22398.6
M242T51_2			1.33933	0.321187	1.70716e-08	242.137	51.0105	28656.5	28940.2	37070.9	47165	30097.8	30924.5	118152	94256.9	102772	105454	109453	101491	66287.5	66274.2	65291.1	62490.6
M334T317_1			1.55121	0.140361	2.06881e-06	334.089	316.886	13234.6	15635	20146.8	7443.54	15669.3	30486.6	144007	143257	146674	100669	103572	92906.1	63829.1	62120.4	62235.6	62799.4
M687T385			1.5432	16.4285	3.39207e-10	687.246	385.212	139874	129463	123931	126777	115062	149883	9876.79	9131.14	5104.78	6130.71	8446.14	9092.8	62656.8	61947.4	62082.2	61949.9
M190T366			1.04414	0.526325	0.00501388	190.142	365.887	49264.8	34166	74692.8	37983.4	45518.2	45469.6	89601.3	50525.8	91954.1	80896.2	103893	128600	99505	98894.2	98298.6	99502.6
M715T358			1.06255	0.523146	0.000403452	715.096	358.27	49961.7	58360.7	43196.4	30805.9	35933	67539	119058	82014.1	80244.6	97570.1	85260.8	82156.2	36453.7	39225.8	38404.5	38827.5
M232T170			1.16882	0.361677	0.00102263	232.095	169.934	24940	32883.7	41475.4	50766	37226	33428.2	62553.8	111866	159657	80716.5	87791.9	107681	60007.8	60012.8	59402.6	57853.1
M289T269			1.433	0.182966	0.000968647	289.214	268.636	8241.16	32401.6	28138.7	21316	17032.8	20719.7	133990	88184.8	98262.8	42086.8	176110	160130	50202.8	49696.8	50044.9	48620.9
M113T435			1.61863	0.0659839	3.29857e-05	112.999	435.392	4428.53	1920.56	17658.8	2984.31	9949.46	14151.9	179593	147766	152347	135311	85783.3	73534.2	84845.8	84848.1	84328.2	82915.5
M602T345			1.57223	25.936	5.82568e-09	602.264	345.209	122917	134733	149543	151930	106192	128776	4579.23	3604.45	4853.46	4076.28	4441.56	9062.42	58160.5	57645.3	57992.8	58271
M678T382			1.11003	0.381522	0.0124076	678.237	382.291	50222.1	35472.9	40134.3	54999.4	16611.9	29479.9	112571	158086	144261	83472.2	42092.8	54293.6	61226.9	61231.3	63647.2	61234.6
M611T392			1.26064	4.70077	6.46632e-06	611.224	391.905	114060	147668	89913.7	94867.9	95111.3	133032	30970.2	22007.2	22816.5	37426.5	19143	11156.1	83887.2	87158.5	82734	82747.7
M736T416			1.54445	0.108668	0.000457383	736.271	415.769	15483	11474	10877.4	15179.7	10374.9	16803.9	200340	88309.2	74996	99275.5	178116	96922.6	56208.7	54580.3	56458.2	56460.6
M593T161			1.36798	51.8756	0.0156301	593.351	161.156	232117	186044	958.573	1971.81	130384	249539	2195.29	2234.76	4476.17	1961.83	1862.65	2710.35	24308.9	7239.41	9059.63	24277.7
M729T360_2			1.55614	0.120142	3.20575e-06	729.2	360.385	12020.1	9947.89	27509.4	9385.48	8896.88	19798.5	88043.8	147349	158458	98234	117591	119114	84672.4	84223.7	82218.1	81819.9
M218T47			1.09699	0.483544	0.00299467	218.21	47.411	33112.3	25926.1	64989.1	58991.4	24083.5	58395.4	93661.4	57648	84189.5	95629.2	129896	88042.3	139009	136900	139903	137841
M484T265			1.02976	0.443776	0.00867607	484.205	264.682	43437.1	36517.3	46619.7	49598.1	45337.2	23329	31483.3	70966.8	88573	106603	117886	136204	53884.6	54106.5	54960.4	53882.5
M967T355_2			1.03511	0.542321	5.57854e-05	967.024	354.796	46727.2	52895.6	38557.2	41030.3	39256.2	61103	105297	75401.4	80539.9	84291.4	92864.1	77111.7	64315.5	64314.2	64801.6	64801.3
M776T397			1.49123	20.78	1.51111e-05	776.264	397.168	98759.7	178606	97475.8	87677.8	129933	161738	7118.81	6569.44	5779.67	9193.92	3475.14	4157.18	48941.2	48940.6	48941.8	49305.5
M582T309			1.63799	0.0384042	5.55537e-05	582.237	308.972	5479.69	4485.19	3833.58	4531.67	4898.72	5990.38	146790	113490	70817.2	98814.3	201056	129866	61605.3	61912.8	62569.6	61608.4
M351T585			1.06753	0.242761	0.0866138	351.211	584.886	28635.9	23577.3	16987.6	25321.5	24305.8	34954.2	155264	290914	10504	47250.6	77938.5	51601.3	84024	84570.6	84557.2	80618.2
M546T426			1.57225	61.7714	3.27378e-09	546.2	426.35	137655	157272	113462	124369	122441	117585	1992.95	1792.18	1354.67	3000.73	1375.18	2994.67	64600.7	64616	64611.5	66869.5
M331T301			1.37376	0.221788	0.000128339	331.148	300.995	10846.1	16583.5	13807.4	39210	31499.8	29831.2	129190	96617.4	67743.5	89017.6	157155	99528.1	77672.8	77081.3	77080	77249.6
M180T208			1.07577	0.249136	0.0816568	180.148	208.042	72204.7	43354.3	1322.75	2435.94	32870.2	3540.5	67607.9	140064	9119.06	132678	15115.1	260489	36275.3	36260.6	36517.7	36480.4
M670T172			1.07628	0.433635	0.0582124	670.398	171.672	28877.7	22196.2	27428.7	80365.6	35372.2	41023.4	157160	39689.3	38422.1	53265.6	151237	102764	42968.4	42987.5	42987.5	42555.1
M307T402			1.257	0.140397	0.0215476	307.247	401.821	7933.76	13602	7184.11	24215.7	18510.2	24274.9	42431.2	87046.8	7432.95	237844	190410	116620	59696.6	58902.2	59057.9	58901.4
M771T42_1			1.15406	4.51378	0.000736594	770.576	42.2685	100970	57875.8	130181	74109.2	98551.1	173799	28283.1	22188	19195.6	13347.4	35809.9	21964.2	59071.1	59076.7	59784.4	60098.7
M342T429			1.02602	3.77827	0.0235532	342.138	429.442	90755.8	181400	8231.2	156571	86181.4	85602	7454.94	64986.3	453.557	67481	12413.3	8327.41	86216.8	84803	86217.6	86217.6
M278T71			1.17377	0.361307	0.000728088	278.158	70.584	40824.1	26028.7	26392.7	54368.2	26398.3	29505.7	73431.1	52106.9	104546	114178	130138	88881.5	54172.5	54138.5	54176.9	61181.7
M584T530			1.29869	0.225884	0.00100017	584.131	530.1	27348.7	23134.6	20904.8	29601.9	18826.6	20680.3	91548.3	35729.6	163555	125608	91320.8	114227	42636.6	43356.2	43355.4	43356.8
M885T119			1.28892	54.6587	0.0378242	885.369	118.738	67806.4	365680	38949.5	123327	26327	125059	1152.96	803.362	1763.88	4750.31	2017.3	3181.54	2973.33	2972.43	2974.49	3107.78
M407T339			1.46032	31.4702	0.000271308	407.164	339.207	75014.3	89846	218101	113484	91750.1	146498	4536.4	2355.06	4705.92	5234.99	3032.86	3480.43	66956.8	66806.6	66956.5	66227.9
M519T489			1.42351	0.137514	0.000883757	519.275	489.216	24192.5	12203.2	8826.88	5484.4	15524.6	25293.5	168174	93898.6	33913.8	88682.1	156884	124016	53278.1	53272.3	52640.7	51805.9
M835T392			1.38634	10.5893	1.84423e-05	835.361	392.022	124941	177959	90772.1	92453.9	108942	95785.2	11911.3	12021.2	11990.5	17014.1	6436.22	5867.67	81099.8	81176.2	82786.3	82257
M464T246			1.36256	14.5274	0.00302781	464.208	245.629	107101	42852.5	242543	141110	78511.2	94990.8	6618.47	6693.4	11561	9077.37	6159.96	8563.98	76101.2	78315.2	75753	77148.4
M299T396			1.27286	0.234657	0.000824592	299.083	395.974	17325.7	26629.9	26648.2	17861.1	21412.7	33669.4	123954	144842	51904.2	53122.9	129789	108119	53216.8	52309	52309.6	52310.1
M242T450			1.28912	0.297881	7.98683e-06	242.137	449.975	29517.9	23598.9	28421	36622.2	22740.1	32245.6	119656	76956.1	82463.8	104196	117189	80797	53431.4	53434.1	53011.5	52639.6
M622T385			1.44829	14.8965	3.47087e-09	622.252	384.512	109161	106662	106898	131574	108737	136592	7005.99	6782.06	7461.68	9620.11	3571.41	12524.4	77225.2	72675.3	72654.6	72681.1
M919T276_1			1.37688	12.4546	0.000109752	918.85	275.538	154041	167451	61458.9	101463	91648.3	111293	3674.34	11382.3	1970.68	36177.5	1523.24	460.949	40383.2	40378.6	40370.3	41784.2
M304T383			1.17971	0.37832	1.69948e-06	304.078	383.463	37155.8	34554.4	32789.4	33434.5	30584.2	34639.7	71811.1	106977	102283	89526.6	77847.7	88555.9	45643.2	45356.1	45552.2	45412.2
M369T540			1.28432	0.0827971	0.0226807	369.14	540.011	3568.52	8899.65	2438.61	8641.22	13908.8	18417.4	42685.1	132736	3457.71	275970	112264	107719	21325.5	21327.7	19465.2	21014.5
M835T401			1.00142	0.483026	0.00369908	835.303	401.284	33662.4	8554.18	49299.6	29720.2	46832.8	68658.9	114297	70797.8	65079.3	90628.7	69548.1	79742.9	41986.8	42949	42944.8	42530.4
M193T37			1.2229	0.25962	0.00108959	193.137	36.721	26427.5	32937.8	19257.3	24686.9	18821.9	25186.9	108800	84745.9	29333.3	105266	143121	96172.5	44354.5	44335.9	39311.6	43714.5
M232T190			1.20645	0.253186	0.00115684	232.117	190.453	16192.2	23901.9	24451.8	56912.6	16344.2	5371	52400.7	72635.7	133788	86350.6	83095.6	137217	41749.9	41092.1	40397.6	40406.2
M757T593			1.48391	49.4853	3.25605e-08	757.285	592.929	116475	151006	101003	110693	106149	106735	1206.82	5813.89	1023.52	1549.57	945.431	3445.95	60122	57841	57871.6	61226.9
M280T132			1.32701	9.93995	1.05322e-06	280.151	132.229	109774	84683.3	100667	98131.3	93276.9	146108	8700.29	4323.54	6591.08	16858.5	16997.3	10175.4	16911.7	16766.2	16504.7	17502.6
M500T246			1.26157	8.65129	4.00381e-05	500.277	245.644	147020	71376.8	124388	125399	77447.7	77014.9	10994.6	10140.7	16216.6	13045.7	9892.44	11681.5	56798.8	56799.6	55299.3	56796.9
M177T218			1.10807	6.33548	0.00225267	177.137	218.389	76477.4	62653.5	35081.9	117030	150321	157463	5914.34	24543.1	1054.34	20821.9	16228.2	25989.3	25793.4	26332.1	25562	25560.7
M895T87			1.15615	0.233467	0.026336	894.575	87.266	34788.1	6587.63	25062.3	14229.1	36337.8	13982.6	170536	70941.1	31546.1	38123.6	182716	67191.5	49381.6	48670.8	49016.2	49380.6
M412T441			1.0233	0.459172	0.000363125	412.179	440.758	38013.1	32225.2	40021.2	44706.5	27963.5	34140.5	96496.3	46657.5	89918.8	93706.2	76437.3	69525.9	55309.8	55707.2	54843.9	55711.6
M566T493_1			1.45915	0.100299	0.000143843	566.076	493.061	7211.94	9373.23	12583.3	14469.2	8857.68	10225.8	162596	45275.4	87907.2	113251	117889	98423.6	45555	45716.3	45675.4	45554.5
M854T77			1.04399	0.378587	0.00203103	853.568	77.4005	29823.7	12268.2	39543	35136.5	23851.3	46691.3	89726.6	127541	62090.8	48206	73754.4	93452.8	8964.81	8430.33	8655.47	7736.03
M647T363			1.22024	0.29069	3.83949e-05	647.221	363.251	22575.8	31916	22707.5	15789.9	18917.9	41706.7	103408	119973	77414.7	85463.2	70569.8	71617	22350.6	22998.7	22526	22613.8
M561T332			1.37191	20.0558	1.74499e-05	561.106	332.229	77719	95232.9	156554	95896.8	80200.9	139424	4605.58	7261.46	5560.82	6827.86	3920.1	3985.76	48995	48836	48837.1	49362.7
M145T467			1.16397	5.3502	4.02495e-06	145.048	467.06	105692	71930.1	68097.5	110704	100808	112904	15743.3	20440.7	18340.7	29271.7	11973.9	10793.2	53911.1	49741.4	49785.2	49746.9
M482T347			1.08429	4.18138	4.6021e-05	482.222	347.177	93115.5	115148	66872.9	61201.4	108316	95449.2	9273.71	36584.3	33069.4	17244.3	10528.4	22468.6	47835.1	47716.9	48061.8	47700.6
M828T551			1.27288	7.85871	7.78277e-08	828.295	550.99	90377.4	123434	82735.1	89796.5	104243	99931.7	10189.8	15231.9	14991.3	19428.9	8567.37	6732.47	65077.5	65692.9	66288.8	65265.7
M604T43			1.34288	16.3311	1.17921e-05	603.531	42.82	81779.1	63008.7	90557.8	127236	133305	130986	8572.35	6959.85	6948.77	2050.73	8615.49	5238	46249.7	45334.9	44883.3	44879.9
M794T117_2			1.06455	5.87187	0.00236061	794.381	117.016	138226	102333	40221.5	120335	131266	35514.8	3688.24	17275.5	42011.2	14070.3	7943.03	11726.2	52407.5	51679.8	52724.3	52724.3
M919T276_2			1.27213	10.5793	0.000114797	919.351	276.07	133565	143874	52473.1	91721.7	80501.4	97845.1	4667.05	11502.8	1773.02	34677.5	2828.59	1263.49	35387.7	34719.4	34894.4	34731.8
M313T383			1.16693	0.290764	0.00121173	313.099	383.365	29445.6	28680.1	16227.7	20391	19737.4	32404.5	124988	33699.3	75832.9	95764.1	106433	68456.5	27357.3	29517.4	27380.4	29435.6
M829T276_1			1.27321	11.6363	0.000164344	828.82	275.784	134445	149814	54170.3	84403.7	79935.4	92461.7	4078.98	10942.3	1586.57	32655.8	1541.78	347.576	36149.7	36149.7	36151.1	34931.7
M625T420			1.14597	5.03177	8.04275e-09	625.183	419.731	80830.5	86479.7	91791.8	88805.7	86643.5	103567	14908.1	16853	22262.1	28665.8	12644.4	11610.7	58382.9	58141.3	58570.6	58139.6
M862T392			1.38318	0.0344615	0.00266717	862.428	392.37	2924.6	8152.94	4157.24	2007.83	3159.95	1084.04	37847	130289	190690	65176.9	49450.3	150043	26781.2	25013.2	25037.5	25033.7
M403T229			1.35318	26.1659	1.56359e-05	403.155	229.392	117295	135977	66505.2	122451	61044.7	115345	3799.88	2459.81	4155.12	5337.37	4221.81	3668.14	43699.6	44210.5	44210.6	44208.8
M499T47			1.01061	4.53857	0.00913048	499.264	47.473	103605	177497	45781.9	52299.1	92771.5	51182.7	11714.5	25455.9	39667.8	8662.53	14938.9	14825.2	72061.2	97502	72331.3	72215.3
M218T458			1.20728	0.189419	0.00220631	218.065	457.722	22271.1	20589.7	12898.2	20441.6	12305.3	12116.1	86800.5	168889	49725.9	54348.6	87471	83978.6	45565	45868.4	46112.8	46064.1
M300T415			1.09707	8.00044	0.00242437	300.155	415.406	118676	119085	39609.9	152489	31381.4	99265.6	9785.82	3648.25	3288	37187.3	9136.59	7013.49	9978.96	9811.69	9668.56	9839.73
M708T353			1.0195	0.429631	0.000533315	708.037	352.723	25206.7	29091.5	33130.4	34763.5	25441	40541.4	106414	52527.7	56880.4	72277.7	81852.6	68038.1	51553.2	51887.6	52408.6	51732
M180T361			1.16375	0.246955	0.000130889	180.085	361.055	15074.9	16240.5	34421.4	18058.4	15488	24279.3	59659.7	91358.9	127309	63397.7	77998.8	80620.5	63929.4	65166.7	65169.1	65043
M109T513			1.34096	0.150821	1.00871e-07	109.027	512.95	3923.06	14340	16506.4	15136.5	15590.4	15885	88085.9	88621.5	84013.2	115860	82444.3	80563.4	46642	47282.3	47282.3	47106
M382T252			1.37348	51.683	8.00606e-06	382.133	251.658	60423.4	93192.2	150494	108845	97272.2	97915.4	1658.55	2666.64	1395.86	1561.65	2189.96	2294.12	117391	116287	105641	112885
M415T188			1.32398	0.064517	0.00500396	415.146	188.295	4658.96	3030.99	4787.49	4261.91	5915.5	14634.4	200990	69637.9	33943.9	62001.6	137298	74104	18031.4	17736.8	17908	18031.5
M142T231			1.15827	0.067282	0.0639779	142.121	231.048	1027.11	33033.5	1804.82	1239.38	651.308	912.133	662.897	832.919	189400	886.094	180375	202562	4988.06	4624.76	4627.98	4627.27
M98T227			1.30632	14.4403	2.20265e-07	98.0592	227.378	81406.1	119430	102252	90212	73137.4	106863	10877.2	6257.14	1172.79	6387.29	11263.2	3743.86	43753.5	42845.7	43749.8	43754.8
M307T361			1.17217	0.242244	6.88331e-05	307.101	361.055	17210.8	15906.6	33749.6	14924.8	15773.9	21910.9	55850.6	93694.7	111678	59811.9	74550.7	97622.9	64273.6	65744.8	64569.9	64270.1
M259T361			1.16973	0.238061	7.58272e-05	259.079	361.055	16540.8	13999.8	29956.5	15471.8	16249	24547.3	54885.4	93996.5	117712	60525.4	80440.9	82924	63358.5	62974.6	63173.3	63027.3
M153T118			1.12808	0.144878	0.0137016	153.137	118.391	10124.2	15036.6	5555.96	15695.3	15016.6	15297.4	44508.3	90543.5	5441.16	185718	116950	86429.2	28748.9	28748.6	28748.5	28989.1
M725T463			1.25337	0.0647498	0.00989441	725.265	462.916	5921.4	4380.45	4956.54	5544.99	9204.14	6659.69	12784.9	76732.1	56912.4	65780.5	189480	164600	35328.2	35514.3	34807.4	35515.9
M417T186			1.31377	0.0532417	0.00480836	417.144	185.968	1339.51	3305.93	2736.95	2190.74	2526.9	18016.1	197004	68618.3	31919.6	64755.7	134118	69232.5	17550.5	17288.4	17340.8	17288
M523T395			1.03103	0.316149	0.00242761	523.221	394.664	16870.2	34202.5	25833.1	12239.5	21014.8	32671.9	82972.7	122164	42444.8	44453.8	69702.6	90048.6	27448.6	27994.1	27449.4	27559.7
M285T370			1.1683	0.27312	9.16561e-06	285.13	370.436	20087	30869	17293.7	15522.8	19585.6	24107.3	103050	56782.9	73104	80342.5	85428.3	67993.3	37029.2	37001.8	27780	36945.5
M795T81			1.12109	0.0790339	0.0320399	794.549	81.2035	3614.05	7313.5	1637.21	6186.89	8688.25	15880.2	239124	118412	6108.38	30281.2	86618	67577.2	6874.88	6874.9	7403.84	6974.18
M177T460			1.3227	0.134875	9.53541e-07	177.086	460.325	19082.9	10689.9	8692.88	18175.1	6562.92	6898.01	95580.5	102420	69382.2	64517.8	85877.9	101975	42490.3	43430.8	42490.4	42489.5
M260T450			1.16204	0.282276	8.52893e-07	260.148	449.604	22877.7	17748.8	20912.7	25747.5	17874.9	24507.3	91432.5	66803.1	66349.6	81190.2	88894.4	64699.2	43829.2	43730.9	43731.1	44316.2
M442T416			1.27555	0.143045	0.000267085	442.164	415.537	12588.6	12249.5	8426.54	14220.3	9461.22	16011.4	135138	57364.4	60694.9	72807.4	115829	68199	42009	41093.7	40677.1	40216.9
M441T71			1.07365	0.256434	0.0028974	441.33	71.482	23886.9	30897.3	23238.4	11289.2	9208.43	19383.8	97038.5	75883.9	74670.7	130961	45940.4	35288.2	26573.8	27780.5	26869.9	26571.7
M522T155			1.02545	5.13199	0.00330648	522.166	154.801	140992	80397.8	50284	40579.7	76253	92273.3	6828.97	57470.7	14438.5	7580.3	3053.25	4311.31	66446.8	66026.9	65719.3	66621.8
M575T389			1.41358	0.0448862	4.62178e-07	575.25	388.555	3735.77	3352.5	3203.05	12526.5	1288.42	478.893	89489.3	116724	70088.7	72501.9	105244	93672.1	18918.9	19936	19938.9	19652.8
M803T372			1.14559	0.256929	2.13803e-05	803.398	371.816	19258.4	24838.5	8663.56	16338.7	20453.8	26503.4	88642	94961.3	77939.9	65140.7	77926.7	47094.6	20389.4	21910.3	21898.7	21902
M214T190_2			1.14825	0.236732	5.84038e-05	214.106	189.889	17366.7	18623.2	16433.6	41746.2	9061.14	5094.16	50785.7	63853.2	87008.8	78640.4	77101.4	100195	32669.4	32667.1	32680	30886.6
M283T513			1.29584	0.147186	6.31722e-09	283.017	512.753	3699.77	14473.5	12237.3	12426.5	11628.8	18076.9	95349.2	73800.3	75261.6	87862.9	83134.6	77455.3	39037.4	39011.8	41400	39027.1
M715T364			1.15124	0.239765	4.11249e-06	715.273	364.459	10535.7	9691.82	29286.3	21725.7	21394.3	16306.2	70454.5	83688.4	90721.9	57688.6	63572.9	88235.3	43213.6	44289.2	43518.1	43210.5
M778T136			1.11871	8.38321	8.29468e-05	778.387	136.458	130397	93792	67479.7	57825.3	92805	57761.6	5665.07	11231.2	9650.55	12661.4	8763.85	11678.1	57176.4	54783	57180.8	56482.3
M344T306			1.04201	6.6501	0.00139549	344.181	305.78	74298.7	150386	89936	72556.4	41093.7	56762.5	15518.8	5568.44	4790.29	10377.3	14725.6	21955.7	23772.3	22631	22313.2	22314.5
M127T361			1.12707	0.23677	1.23865e-05	127.038	361.055	14270.5	13859.4	26745.5	15489.9	13866	19826.8	54473.1	84849.5	97242.6	57535.7	68217.5	77172	57986.9	57980.3	57992.6	61047.2
M267T157			1.04804	5.47557	0.00196143	267.29	156.946	97487.9	105144	31054.8	42705.7	81730.2	100610	4199.43	50024.2	17491.3	4681.77	2981.13	4400.28	47141.9	47574.1	47573.6	45538.6
M904T512			1.31991	0.0445737	0.00114341	904.348	511.701	4265.33	3741.79	2997.82	3358.85	3409.65	5251.16	132456	54104.6	42957.9	39847.2	127853	119332	40235.2	40234.6	40766	40246
M933T50			1.01307	5.34684	0.00189971	932.627	50.381	64728.5	16575.1	110741	99751.8	99306	60000.2	12781.4	19411.3	10614.6	5048.02	22928.9	13583.9	3467.08	3518.31	3690.02	3605.2
M497T368			1.24873	59.7509	0.000225661	497.194	368.469	51898.1	67765.1	160414	83295.9	84812.6	77834.4	1803.46	1972.6	988.237	1552.3	1133.34	1353.63	50357.9	50070.1	50153.8	50584.3
M786T463			1.03497	5.7985	6.38995e-05	786.285	462.978	66301.4	79143.3	65441.4	56536	62080.1	118026	20220.2	6469.92	9413.46	13862.2	15122.5	12091.7	31389.2	28306.4	30773.3	28367.7
M442T245_2			1.14716	10.6299	7.21976e-06	442.225	245.095	77553.4	72726.5	115211	91011.7	56355.6	65809.9	7239.11	6840.77	9908.41	8547.58	5652.43	6841.94	38731	38720.2	40509.2	38723.7
M741T459			1.07445	7.44476	3.20588e-05	741.274	459.365	107968	76918.9	70456.7	98190.6	55660.9	50879.5	12223.1	8211.89	8461.74	9353.6	12366.7	11181.4	130221	130701	129166	127167
M260T228			1.22144	41.9766	9.99709e-05	260.052	227.976	80569.9	49460.1	119687	85558.5	48363.3	123163	2415.57	1072.95	1153.8	3205.12	1681.1	2544.91	47104.3	48212.1	51886.1	47073.6
M197T203			1.09198	0.104635	0.0118162	197.127	203.479	14528.3	8114.87	3789.53	4491.9	4973.02	12739.9	61987.7	47023.1	6151.16	163024	117028	69616	13925.8	17337.6	13931.8	13812.5
M144T374			1.15668	10.1416	4.01025e-09	144.064	374.43	74403.2	92203.7	81609.4	76830.4	65241.3	75004.2	6509.96	10450.7	7850.96	9116.34	5967.96	5983.57	45990.9	45991.9	47042.7	45992.2
M231T301			1.11607	0.103596	0.00443617	231.169	300.952	5724.24	6991.35	8891.06	10837.4	7610.74	7915.81	109435	134352	4051.32	94641.8	70500.9	50074.4	36285.8	36270.7	34610.9	36123
M181T387			1.21767	20.1218	3.87002e-09	181.07	386.803	88581.6	87532.8	63436.7	81172.1	75469.8	87858.9	4871.82	3511.58	3894.75	5947.42	1396.16	4434.33	44626.3	44676.8	44866.8	45394.5
M307T314			1.04368	0.165608	0.00865501	307.248	314.395	12940.4	12605.5	6044.32	8111.74	10750.4	21640.8	49349.9	54248.9	8542.61	131282	114919	76980.5	40687.5	41022.2	43075	46209.9
M676T582_1			1.10524	7.36205	1.68599e-10	675.751	581.853	78094.3	81676.2	67624.5	73706.2	68516.9	75830.3	9967.75	12423.9	12488.9	11805.8	7075.64	6744.07	45140.6	45362.3	45838.3	45555.8
M783T378			1.16081	18.0194	0.000155239	783.285	378.228	70836.5	126147	57419.9	46037	68449.7	109989	8044.92	3198.88	2425.06	5713.59	3230.2	3963.07	25006.3	24885.9	24948.1	24886.2
M260T486			1.17047	13.9636	2.31636e-07	260.148	485.677	91490.6	96673.4	82270.4	69161.2	59389.6	70555.5	5378.66	7442.86	2757.45	7364.82	4003.14	6679.07	33921.4	33921.9	32909.1	33917.7
M423T309			1.26208	0.0678472	0.000132236	423.145	309.473	5225.52	2962.25	4130.66	5385.32	5775.27	7882.12	75897.5	44112.8	44758.4	78196.1	105686	113581	60275.4	60292.4	59585.1	57515
M883T416			1.22684	0.0814372	0.000548028	883.323	415.61	7352.56	4134.51	5421.88	6888.26	5251.15	8041.2	125301	52045	45174.5	59306.8	113144	60466.6	33757.2	32922	33756.1	33757.6
M271T148			1.00151	5.5914	0.00126016	271.114	147.738	82567.4	116650	30282.2	47189.5	69102.7	69138.4	1425.09	30576.2	9943.8	13885.1	10759.6	7618.74	35582.7	35669.2	40592.1	35683.6
M788T459			1.23161	50.3041	5.12766e-09	788.299	459.414	94084.9	91439.4	76219.1	73938.5	68134.2	74888.8	1898.97	2079.03	1371.47	1111.82	2135.68	919.255	26479.3	26477	26152.6	26270.2
M664T135			1.13327	38.1745	0.0013277	664.278	135.407	45025.4	133977	50066.4	106915	29436	109777	1139.18	1176.41	1610.37	2406	2111.42	4004.66	11160.5	11165	11164.6	12887
M317T313			1.01196	0.0670645	0.043669	317.232	312.795	4217.27	5456.48	3161.81	2742.1	4666.51	10043.5	18174.5	75494.3	2539.5	211913	87480.8	56017.7	25217.9	25522.9	24911.6	25332.7
M827T499			1.04321	6.37778	5.18699e-10	827.265	498.94	66585.6	79283.3	68279	66184.8	68841.3	65020.3	8086.5	9913.31	16330.9	12897.1	7505.84	10209.7	45606.2	45608	45232.8	45189.1
M681T230			1.17048	21.3785	6.63685e-07	681.303	229.882	71089.7	59067.8	80359	81116.8	59979.7	101774	1957.68	3675.48	2773.87	3937.4	2486.72	6376.44	32476.3	32717.8	32634.4	32718.3
M927T520			1.01247	0.267073	7.6145e-05	927.256	519.732	5243.18	15980.5	16767.3	20917.7	17801.4	23175.7	58022.6	63745.2	76982.1	84801.7	44935.3	45515.2	48569.6	51048.6	48566.5	48547.1
M587T364			1.07442	0.21074	4.80818e-05	587.224	364.487	10754.5	14303.3	13339.3	14366.2	11589.6	18003.2	74601.3	89275	49475.2	38585.6	73197.8	65659.7	17863	17345.7	17348.2	17670.3
M283T488			1.23779	0.0969818	1.40634e-08	283.018	488.118	2908.87	6411.42	8408.37	8122.27	6943.76	9034.32	85814	70799.7	63406	80987.6	65111.2	65189.2	29761	30429.4	29819.8	29765
M811T360_2			1.15669	0.159847	1.32447e-07	811.203	360.308	9804.17	8977.75	18887	6747.38	6593.84	13985.5	55989.7	80291.6	77543.3	59883.1	66952.1	65951.3	41882.8	41804.2	42073.9	41776.2
M757T588			1.09438	9.20196	3.56937e-09	756.777	587.656	71001.7	81377.2	59818.7	72727.1	63082.2	73058.7	5799.75	8610.07	10144.6	10285.3	5518.13	5400.34	39896.8	40641.3	39897.4	39895.5
M855T435			1.18625	0.13199	1.29996e-05	855.292	434.671	7781.37	3595.1	10115.9	10577	9167.08	13111.7	92725	42403.9	54739.5	67104.5	81442.4	73344.8	28386.5	28166.4	27963.2	27961.7
M871T360			1.15138	0.156612	1.532e-07	871.223	360.255	10202.7	8163.69	17850.6	6095.78	6934.41	13686.2	53420.3	77940.9	77788.7	59442.2	66649.6	66600.8	42634.3	43755.1	43410.4	43758.4
M663T416_1			1.19098	0.0767439	0.00069004	662.744	415.63	6261.4	3895.08	4143.39	6788.65	4848.87	7145	118890	49040.5	44057.5	53669.6	110750	54667.5	31051.5	30462.9	31210.5	31023.1
M309T188			1.08068	0.112534	0.00365047	309.141	188.321	4765.2	4125.09	5983.7	12822.2	4715.22	14150.3	135416	73755.5	25048.1	46880.7	87867.7	44790.4	16122.8	16125.7	12333.9	16123.7
M971T486			1.20281	126.31	5.3514e-07	971.427	485.717	75582.2	106346	69943.6	58057	68398.6	75896.2	466.789	1011.56	453.366	828.823	434.915	400.641	46751.2	46114	46752	46751.6
M999T136			1.12154	16.5616	2.79708e-07	999.478	135.865	92827.3	80229.6	63155.2	65136.6	73013.4	55176.2	2033.68	3133.15	3519.76	8302.09	3792.52	5154.62	37217.8	37196.8	37770.9	37534
M603T483			1.09099	23.2596	0.00100978	603.151	483.18	114441	121255	42808.8	32033.4	59933.2	64949.6	2983.54	5333.37	911.203	6449.08	2020.72	1022.09	23590.7	23593.5	23797.7	23796.4
M503T513			1.26112	0.0314799	6.50638e-06	503.054	512.735	719.223	1715.77	2949.63	2800.7	2911.24	2749.12	64931.9	80020.2	60920.5	111881	62413.8	59657.8	26912.3	26910.8	27024.6	27397
M757T331			1.12165	22.1252	1.34465e-05	757.06	331.313	47773.6	63262.1	105606	56749.1	68707.2	86475.9	3065.15	3138.81	3905.55	4552.31	2127.19	2581.41	29799	30107.9	30110.9	29802.5
M566T81			1.15249	0.0457166	0.00122691	566.387	81.274	3474.77	5359.68	2402.73	2354.07	1601.06	4357.07	87060.3	119617	9886.36	89605.8	54774.8	66676.6	13957.8	13958.9	14470.6	13958.1
M706T364			1.13399	29.7323	7.9696e-06	706.247	363.709	78559.4	94272	54080.2	56204.6	49597.2	91942.3	2835.07	4304.52	1086.88	2155.87	2436.95	1463.36	14508.4	15365.8	15093.4	15362.1
M208T58			1.10395	0.045669	0.00277157	208.143	57.9035	2783.47	3254.71	3294.61	958.94	5021.89	3850.67	86669.5	101422	1649.02	37118.2	86739	106037	22002.2	24223.1	21967	23569.7
M294T301			1.00015	0.0217922	0.08575	294.18	301.094	1869.68	689.956	1115.23	1585.31	1603.72	2330	94343.8	239712	4396.87	31836.2	25707.8	25892.5	23828.6	23764.1	23547.4	23549.6
M285T410			1.02575	0.214629	0.00012924	285.104	409.976	17334.2	13243.9	8606.88	27554.1	6008.4	3286.01	87356.2	52873.4	47110.2	53562.9	70206.3	43145.9	28963.5	28963.2	29215	29012.4
M875T579_2			1.15618	64.7622	2.62829e-09	875.318	578.771	60708.1	80955.8	74898.4	67160.8	59101.9	73097.2	1068.41	1312.72	906.925	1225.26	971.894	937.085	42780.8	42468.2	42786	41914.3
M291T497			1.11886	0.118649	4.42533e-06	291.046	496.955	3190.37	7481.91	8799.5	8874.03	7084.66	8906.58	60308.8	67654	55224.6	89571.8	51399.3	49523.7	31477	31825.6	31476.6	31476.5
M837T592			1.04651	11.6888	7.7169e-08	837.302	591.943	72548.4	61963.6	50941.5	76275.4	53138.8	64923.8	4593.05	7085.8	7446.14	5619.17	4297.73	3450.01	33679.6	33953.7	33948.3	33678.1
M571T265			1.08835	57.2423	9.99805e-05	571.305	265.063	86927.1	93847.5	32515.4	41019.8	60537.6	84291.9	1482.28	1052.44	935.406	1077.63	1682.98	742.07	10571.3	11456.5	11454.3	11452.3
M760T385			1.0332	10.7123	4.03033e-09	760.27	385.217	54029.6	56472.5	56858.9	70758.2	62043.2	69093.2	6369.18	5491.62	7293.22	8297.62	3361.45	3656.99	45613	46347.9	46346.7	46074.4
M893T360			1.03518	0.188224	6.03533e-08	893.205	359.835	10092.1	7704.24	16573.8	6714.33	7425.81	14361.5	46696.9	60677.9	64894.5	51733.2	57708.3	52315.1	29792.5	29978.4	29649.7	29979.1
M723T387			1.07937	23.2563	5.55481e-08	723.192	386.557	59391.1	64554.5	50705.7	61331.6	61506.3	82061.5	2050.74	1785.96	2446.15	3773.82	3760.62	2503.03	49596.5	49182	49601.3	48859.5
M449T230			1.10219	34.164	4.03155e-10	449.193	229.882	57005.6	71954.3	64457.1	61991.7	57140.5	70057.9	2933.35	3118.72	1239.87	1156.26	1833.44	917.489	44785.8	44766.1	42967.2	32260.7
M508T275			1.03529	0.0248044	0.0155778	508.162	274.504	1589.67	618.675	1778.77	1295.98	2070.13	2027.08	43670.5	145431	790.755	99443.8	57259	31574.9	24579.9	24455.5	21997.8	23583
M790T361			1.04896	0.137176	2.06697e-06	790.224	360.545	7065.9	5298.94	13733.7	5188.84	4897.1	9833.78	43111	66641.4	69459.5	42096.8	60401.6	53757.6	39163	40201.1	39543.5	39081.4
M519T369			1.02259	43.5347	0.000995982	519.177	368.501	26021	45705.7	119215	52576.1	53744.5	66698.4	1528.11	538.364	1703.47	1480.51	1540.43	1569.36	34809.1	35060.9	36836.2	34792.7
M901T239			1.04055	21.5405	1.16066e-07	901.397	238.519	56766.8	49087.1	70523.3	73472.5	49696.6	55401.4	2741.83	2490.06	3193.07	3048.25	2322.85	2682.1	36226	36224.7	35964.9	35968.1
M918T595			1.03008	19.6257	4.21908e-08	918.329	595.404	67196.5	67145.8	48182.1	54942.5	47362.6	63590.9	2679.13	3092.47	3964.49	3640.46	2307.44	2069.31	27212.4	27179.7	27186.8	28603.8
M758T593_1			1.05566	49.9061	1.65192e-09	757.619	593.201	55879.3	70922.5	58468.1	54965.2	50994.2	57545.5	1482.26	1285.47	1011.3	1578.17	686.638	944.78	35925.9	35617.8	35122.6	35927.8
M825T371			1.04413	0.0901763	9.80113e-07	825.378	370.67	4060.76	5749.96	1879.65	5075.15	4836.65	6381.75	71560	48785.1	48642.6	44004.3	55583.9	41748.5	5449.04	4998.57	5040.93	5000.91
M328T484			1.01263	0.0212844	0.00229406	328.185	484.396	701.638	836.863	1437.95	925.367	779.457	2356.34	50515.1	42581.5	1447.64	82260	93523.8	60318.6	11745.7	11431.4	11432.8	11560.1
M567T389			1.08014	0.0300397	7.11288e-05	567.247	388.68	1076.83	1192.86	1513.37	2918.74	1159.8	1968.49	77408.9	42321.9	30003.5	50998.6	80000.4	46503.9	14149.2	13236	13486.4	13582.8
M886T576			1.0088	122.623	1.24501e-06	885.841	575.808	45228	50946.7	69468.6	68473.4	38798.1	48001.2	344.054	522.295	423.429	389.959	453.759	483.607	33280	33272.5	33284.6	30130.9
M324T377			1.01812	0.0804347	2.62303e-06	324.101	377.099	4961.64	3279.17	3935.94	5162.48	3390.42	2933.62	68487.1	50223.2	36667.1	39100.5	54524.7	45189.7	11602.3	11603.6	12105.6	11819.7
M582T457			1.00633	0.0775722	1.17964e-05	582.153	457.12	2888.51	2230.67	4186.52	6972.7	3297.8	3267.57	50833.8	72168.8	30467.4	43351.4	44856.2	52806.5	21234.1	21865.2	21650.9	22024.3
M487T170			0.158391	0.487063	0.0119415	487.19	169.757	1273.18	728.762	1219.3	1040.48	1221.67	1439.2	3552.01	3018.88	1576.71	1222.45	1852.75	2990.11	920.759	1011.45	949.522	920.344
M404T527			0.303841	0.714786	0.127314	404.023	526.633	11707	16218.3	13187.7	6965.38	10276.6	11010.9	19598.8	20424.5	5708.29	22026.7	16251.8	13034.2	10529.8	10800.5	10662.4	10781.5
M404T353			0.134869	2.13297	0.184717	404.02	352.74	6956.6	7931.54	1993.24	1001.71	1278.31	1691.27	2640.37	2072.04	1400.51	1648.76	1123.73	890.971	2590.27	2589.9	2334.24	2591.3
M422T476			0.584207	2.61919	0.00209714	422.034	476.291	22470	21358.5	44517.7	52098.3	32662.1	30907.3	16994.3	9169.29	13341.2	13412.8	14665.1	10309.3	21135.6	20163.9	21168.9	21169.6
M567T256			0.911906	12.865	0.012227	567.188	255.671	91523.8	111375	11140.5	12683.3	70926.4	41612.5	2140.95	14080.5	4492.69	1586.64	1657.57	2412.41	23559.8	24033.8	24020.2	23892.7
M422T507			0.233747	0.991299	0.947726	422.034	507.204	32407.5	45859.5	35671.5	30763.4	34862.1	35414.1	37808.5	45296.5	18432.5	43823.6	41136.1	30368.1	34527.6	34653.8	34798.1	34797.6
M298T61			2.21662	0.963051	0.831236	298.097	60.846	1.09727e+06	2.40227e+06	1.14755e+06	1.72608e+06	1.11432e+06	1.3849e+06	1.4255e+06	2.08558e+06	1.81557e+06	1.58119e+06	1.05695e+06	1.24801e+06	1.94315e+06	1.97252e+06	1.98264e+06	1.9826e+06
M403T479			0.021583	1.14914	0.360836	403.028	478.628	10913.6	14229	11327.4	7855.73	8710.31	9441.62	10230.8	10353.3	5130.51	11458	10726.1	6470.54	8964.66	8964.64	8964.88	9076.02
M282T137			1.69033	0.550624	0.448003	282.118	136.963	183242	156733	169406	150669	80031	181108	53839.4	1.01543e+06	407687	76013.2	35685.7	84337.3	257003	256904	254408	257005
M404T493			0.909009	0.150475	0.000100943	404.024	492.938	3916.9	5303.68	6380.22	8782.88	5042.69	8492.89	61489.2	18044.8	40354.4	43891.2	45557.9	42659.9	21489.5	21490.4	21489.8	20352.9
M403T430			0.230991	1.28321	0.000702949	403.029	429.869	89758.6	100727	93144.6	110233	86355	88091	70060.5	80209.7	79602.4	75253.9	70800.4	66954.4	88411.2	88880.7	86328	88872
M405T507_1			0.507527	0.908487	0.453743	405.008	507.204	71641.4	87819.5	81470	74262.7	80774.1	85468	94741	109826	45232.8	108665	96727.2	74739	82843.8	82844.3	84066.8	83251.9
M268T264			0.348186	4.35196	0.00731184	268.103	263.666	10748.3	15483.1	3281.13	3972.24	11780.1	10543.5	1072.36	6371.55	2708.4	1207.88	784.354	679.178	3564.17	3553.98	3584.46	3536.91
M444T513			0.325853	0.474642	0.00698942	444.029	512.542	4292.17	4294.42	5273.21	4890.25	3202.27	2177.35	11027.6	4531.05	4765.87	10846.7	10228.9	9437.47	5796.75	5164.8	5798.25	5801.27
M268T49			0.289773	0.650503	0.467309	268.102	48.9185	6194.25	10133.2	43028.1	14598.1	19629.3	12715	18060.1	19968.1	83604.9	10524.4	11889.9	19361.4	84524.9	67108.2	88002.7	59392
M130T482			0.110509	0.998212	0.991808	130.085	482.342	3045.15	1814.37	3306.7	3099.69	2055.7	3792.4	3213.67	2242.3	1656.07	2352.49	3711.67	3968.46	1773.19	1772.09	1789.12	2239.32
M444T533			0.0504413	1.0524	0.751517	444.029	533.18	5629.89	5492.61	5778.59	4158	4811.54	5393.42	5642.38	6690.51	1557.38	6094.48	5507.43	4215.32	3830.96	3767.79	3830.98	3806.15
M189T609			0.974237	0.42584	0.249483	189.159	609.188	50385.6	50909.1	52695.1	58663.4	53935.5	58814.5	49982.6	107964	36820	54134.7	420983	94259.2	50496.3	26253.6	50636.1	47499.5
M189T522			0.385243	0.828243	0.520769	189.158	521.667	16269.1	9237.88	28898	17938.3	7860.29	24054.6	35210.7	11610.5	6488.51	24290.8	26646.1	21632.1	17715.7	17705.2	13025.5	17699.4
M190T405			0.996647	0.180277	0.000122461	190.07	405.112	9662.56	9945.37	8282.11	10770.4	8202.99	11704.2	80767.6	48201.3	37696.6	50145.3	70925.9	37139	29879.2	29885.5	29024.5	29885.1
M259T420			0.450073	0.395187	0.00448183	259.091	419.656	4874.17	4452.78	2573.35	6211.34	2720.55	14077.2	14004.3	23025.2	12603.8	14381	11723.1	12599.1	8398.02	7958.38	8397.94	8398.03
M203T244			0.164966	1.56764	0.0481539	203.138	243.995	13499.8	14203	7709.65	4428.17	8744.34	13525.2	7442.91	6603.77	6564.8	7513.27	6368.42	5127.1	7255.71	7405.1	7255.36	7306.81
M278T489			0.951977	0.245529	0.00153231	278.062	488.845	9518.36	16909.4	16400.5	12187.9	13265.5	16704.1	59295.9	87984.4	30079.6	85220	47446.7	36107.1	36107.8	36631.8	36631.5	36455.3
M370T455			0.755245	0.275394	1.00904e-05	370.05	455.401	6534.33	4879.06	13642.3	12796	6001.69	10490.9	36460	24572.5	28935.6	41566.2	30256.8	35541.1	15195.3	15195.5	15068.9	14910.8
M268T222			0.797163	4.09945	0.000814639	268.103	222.111	48087.6	72985	24881.1	33954	53803.4	63996.8	6711.38	25470.8	14027.6	6996.24	12446.9	6968.51	27103.1	31680.1	28108.7	27139.5
M584T492			0.65792	0.26509	0.00990457	584.085	492.045	4555.36	7394.65	8981.95	9332.93	7401.38	8661.46	2438.8	50948.8	25026.6	40238.4	25107.9	31001.8	19268	19267.7	19219.2	19225.3
M278T448			0.35573	0.694111	0.0366444	278.068	448.227	11970.1	12803.8	6644.01	13505.3	10934.2	9388.57	13128.4	23181.5	12316.3	12526.8	15567.7	17278.7	11525.9	12038.3	11650.4	11777.9
M268T94			0.518481	0.583656	0.12754	268.103	93.891	12787.5	28159.8	47466.5	30807.5	15838.1	22010.3	27158.1	80731.8	57699.8	10473.1	41367.5	51683.2	53481.1	52027.6	54312.8	62604.7
M268T242			0.271669	1.57285	0.0139765	268.103	242.14	28829.8	27633.7	14066	19287.7	27854.8	28675.5	13648.5	20274.4	13472.7	11918.9	20592	13139.5	17644.1	17644.2	17635.7	17475.6
M120T439_2			1.66924	0.931181	0.392124	120.065	438.755	659828	734496	491512	594009	499358	508232	651183	709791	570310	555790	586604	671495	506164	517117	517117	515102
M247T463			0.0732405	1.23348	0.244108	247.128	463.447	29709.6	59556.2	35377.7	31135.7	31677.4	31011.9	23207.7	24426	38073.8	34949.1	21247.5	35210.9	38550.7	38546.5	35534.6	38553.9
M360T444_1			0.527236	3.17567	7.69341e-05	360.148	444.219	32413.5	28527.2	19213.4	23473.2	25139.5	30588.8	3152.24	6076.89	2819.87	12285.4	13783.8	12062	17909.5	17911.8	17911.6	19378.4
M259T496			0.460775	0.839007	0.219009	259.091	496.065	27613.2	28630.7	28357.3	29237.7	28894.3	33183.1	50500.1	28184.9	24690.6	28487.4	44682.4	33126.5	29092.2	29092.2	28531.6	29094
M649T574			0.610462	3.90652	0.0437437	649.216	573.515	35597.1	21040.9	19198.3	97918.1	93365.2	21623.5	3496.8	22441.2	20040.9	7834.41	10903.2	9196.64	23277.3	59743	59770.6	59670.9
M247T392_1			5.66092	1.08797	0.501277	247.129	392.341	2.82395e+07	3.71214e+07	2.26646e+07	2.16045e+07	2.38161e+07	2.55064e+07	1.95988e+07	2.47721e+07	3.10046e+07	2.42746e+07	18198571	2.82512e+07	2.21201e+07	2.21829e+07	2.20977e+07	2.20638e+07
M147T560			0.37876	0.72654	0.0488328	147.111	560.242	11217.3	21130.7	13541.1	12548.5	14992.1	13853.2	23284.7	28187.6	15414.7	17465	19413.2	16369.7	14153	14358.4	14335.7	15172.9
M846T524			0.295805	1.26093	0.387742	846.304	524.43	47527.8	51548.4	35484.6	30728	11973.3	39242.5	23245.6	56445.3	31418.2	22890.9	22463.3	15239.4	36202.3	33732.2	35521.2	36222.2
M158T550			0.271039	0.614082	0.072809	158.091	549.508	4787.18	6303.89	3983	4689.3	4215.88	4143.87	6567.85	14228.9	7368.9	8027.26	5146.62	4457.49	5702.51	5943.82	5945.58	5855.96
M189T405			0.383428	0.809549	0.341768	189.086	405.219	15641	13115.2	17240.8	35269.5	19628.8	24774	36313.5	15240.9	34422	15779.1	28724.9	24753.2	22831.3	21440	21817.1	20880
M147T416			0.23531	0.81982	0.595858	147.075	415.759	18201.2	21513.7	14703.9	20225.2	16602.6	15999.3	5730.26	12129.1	12647.8	40357.3	47228.1	12723.9	13627	13357.1	13558.5	13626.6
M281T451			0.62744	0.490956	0.000973153	281.078	450.827	19639.5	17746.7	8803.69	18517.6	15657.6	12981.8	31532.4	32126	21459.9	26444.1	43640.2	34930.3	20123.1	20121.9	20712.7	20177.4
M90T429			0.149799	0.951689	0.652768	90.0541	429.099	8462.97	8613	5819.93	8162.42	6776.51	5725.14	8540.52	5564.14	8168.79	9580.71	6736.52	7180.58	7029.72	7201.72	7029.49	7082.83
M279T262			0.191195	1.325	0.0477756	279.158	262.099	54656.4	57115.7	61599.9	53011.5	46737	79625	35725.1	33500.8	43807.2	64178.1	43889.8	45121.3	46419.2	44513.2	46417	46409.1
M846T467			0.489221	7.51972	3.00983e-07	846.306	466.546	19989.7	14797.2	12623	14056.3	14456.6	14182.9	1583	2428.38	2054.93	3319.8	1392.26	1204.22	9891.36	9500.2	9621.84	9883.72
M360T522			0.400229	4.73055	2.73854e-06	360.148	522.177	12963.5	14380.7	8255.5	10502.4	11159.8	9910.22	1725.06	3148.65	2283.38	3265.52	1848.79	1928.26	7532.89	7244.99	6883.71	7517.75
M118T562			0.813086	0.583971	0.071707	118.085	562.107	26442.1	20350.2	97628	62593.3	46992.6	24586.9	89579.7	91667.7	95397.2	24717.4	85491.4	90213.6	14325.4	49614.4	49422.9	43840.9
M219T446			0.48797	1.44901	0.00694508	219.097	446.05	145674	172427	129539	148563	131435	157447	76392.8	103194	124523	132310	58523.4	115875	110661	110413	111269	110413
M130T371			0.175245	1.10413	0.360727	130.048	371.187	56317.5	57211.7	41172.1	47670	29940.8	53368.1	46567.2	45986.6	46492.9	38840.9	44907.5	35943.2	38427.3	34415.3	37525.6	38418.4
M123T544			0.172665	0.807201	0.203332	123.054	543.781	4576.02	6075.7	2894.21	5744.27	5582.8	4932.97	3898.07	5391.25	4876.97	8049.57	6269.88	8439.34	6215.36	6227.59	6510.31	9876.27
M811T552			0.884333	4.97009	1.37333e-08	811.268	551.663	56658	60266.8	45973.3	47722.2	51436.3	55000.1	9505.77	13063.7	10501.6	15043.6	9206.18	6472.12	38978.2	38412.4	38418.5	38975.6
M567T476			0.994478	2.34659	0.000973308	567.06	476.302	81428.4	69337.9	128397	153446	96861.9	114526	59299.1	32022.5	45266	47670.3	53605.4	36576.3	73704.1	73340.1	73408.1	73470.1
M274T240			0.443974	3.53701	0.00605511	274.175	239.798	19719.5	36232.2	12405.3	10049.8	15671.7	23128.8	6474.62	4928.89	2731.9	5535.48	10647.8	2818.64	9379.16	9773.4	9771.8	9389.94
M166T383			0.157919	1.5809	0.0898064	166.052	382.818	10487.9	8695.21	9943.64	12879.8	22190.4	20747.7	7701.94	6257.27	14703.4	5188.27	9074.95	10806.1	8437.98	8437.68	8439.26	8052.95
M189T238			0.216509	1.54266	0.0391618	189.122	237.991	22991.8	30692.9	19816.8	10524.1	18425.9	30241.2	17656.2	14065.9	13356	14551.8	15879	10506.6	16356.9	16355.8	16851.6	16356.8
M258T210			0.293455	0.830269	0.292032	258.108	210.283	18169.1	15728.6	8734.16	13647.7	10148	12684.9	12950.9	24355	13627.2	11216.2	18463.7	14672.3	11037.4	11098.8	11079.2	11098.7
M245T147			0.961081	2.98207	0.0162797	245.075	147.02	131173	177923	39774.1	35667.7	134693	90789.9	39351.7	43609.3	42327	24836.2	30829.8	23609.2	76197.3	74548.7	76191.2	75702.5
M130T439			0.678798	0.709997	0.0778231	130.049	438.756	49224.2	51660.3	34689.1	40431.1	37553.4	38859.1	54649.9	100102	45517.3	48449.3	53239.9	53560.4	41040.4	40163	41039.7	40791.8
M183T195_2			0.810243	3.41832	0.0676195	183.148	194.9	39558	36224.3	102112	88021.6	222953	32243.4	27069.2	34816	9093.15	24146.6	34005.7	23316	47775.2	51490.8	47778.3	48858.3
M102T439			0.45033	0.901325	0.221811	102.054	438.755	42017.9	44091.2	29976.4	38073.8	30255.1	30542.9	46027.1	39981	35868	36762.2	38606.8	41245.3	30984.1	31687.2	31309.9	30982.6
M102T378			0.401159	0.65361	0.076992	102.054	378.49	9782.42	16522.9	19164.2	20055.5	15409.8	15906.1	20098.4	43558.3	20250.8	17197.2	28200.1	18858.4	24843.7	27489.5	26622.1	24982.7
M102T453			0.420967	2.49998	7.37808e-06	102.054	453.38	21042.8	16183.2	17070.6	17406.6	17160.3	19022.5	10305.1	4748.83	4121.64	6103.05	9704.28	8171.88	11697.5	11375	11556.2	11479.5
M147T459			0.796248	0.728505	0.0629906	147.075	458.652	61342.7	89846.1	60198.8	66273.1	43968.9	56695.6	128800	68873.7	75581.6	72345.3	76275.9	97441	57910.3	56778.4	57908.4	57562.4
M245T124			0.249274	2.40714	0.0214381	245.082	124.03	7276.16	11721.3	18522	6810.26	6025.56	10118.9	4502.34	2333.95	3957.72	7905.65	746.721	5676.41	5942.2	5973.31	6973.68	5946.84
M120T505			0.154952	1.05204	0.371011	120.064	505.074	14086.5	12720.3	12524.1	11880.6	10415.6	13059.2	12488.1	12972.8	10973.8	10253.3	11828.5	12475.4	11068.8	10721.4	10720.2	10786.3
M147T506			0.425392	0.646811	0.157149	147.112	505.854	17808.3	16463.8	15501.7	25900.4	9543.64	10926.4	41319.8	20202.1	12692.2	21124.1	39913.3	13392.1	17616.2	17157.1	17086	17086.6
M148T396			0.685875	0.89356	0.591238	148.059	395.776	234921	204396	249993	243034	230379	150193	264321	425162	124025	140024	274273	241503	32285	91757.5	29505.2	91623.4
M143T405			0.629881	0.748914	0.584869	143.117	404.503	24226.4	28888.5	91995.1	74098.4	64152.9	48419.1	63808.2	37219.2	57933.8	11780.4	47922.4	224351	68665.4	66240.1	52139.4	68680.3
M143T294			0.270629	0.953577	0.78417	143.116	293.704	17596.8	18941.9	31522.9	18119.4	23454.4	22106.7	17896.5	18253	14250.5	30674.3	33589.8	23491.7	19415.1	19518.5	19294.1	19200.7
M811T575			0.461581	5.10465	1.54669e-10	811.268	574.514	15677.4	14468.5	13444.8	14459	12960.8	14288.9	2605.9	2466.45	2786.86	2788.89	3755.39	2306.64	9519.4	9700.27	9636.25	9700.11
M130T499			0.544265	0.54874	0.000411954	130.049	498.681	16943.9	17594.9	13103.6	15351.1	10215.9	8997.55	29713	28576.9	19490.5	21460.1	24668.9	25900.9	24175	23074.7	24212.2	23033.7
M331T46			1.48507	0.876532	0.545066	331.283	46.259	479522	390395	255654	364665	342477	246596	247157	702317	480414	336366	302915	303032	462654	480772	486393	486498
M296T74			0.393455	0.722686	0.105697	296.098	74.2905	17061.4	18552.6	18914.8	13916.2	16596.4	14340.1	23208	10187	17436.6	35306.7	25218	26160.5	42808.7	35037.8	33929.1	42710.7
M377T237			0.347177	4.29732	0.0005869	377.138	236.957	4036.73	5618.38	12566.9	10698.8	11272.1	10743.3	1878.1	1868.75	1833.17	2012.98	2229.83	2960.99	7393.37	7406.51	7450.92	7753.03
M189T253			0.134634	0.968469	0.839133	189.122	253.427	8113.46	7612.85	6749.9	3423.01	8048.21	11270.8	7407.23	9373.29	8675.97	7663.62	8207.37	5362.95	6452.51	6645.58	6452.49	6473.02
M148T446			0.529484	0.148382	0.0090462	148.059	445.804	2747.59	2667.74	2046.15	3280.51	3333.47	2733.21	34102.4	21863.2	23635.1	2976.15	5302.54	25400.4	6087.38	6277.09	6127.3	10179.5
M123T60			0.792045	0.676275	0.0615636	123.054	60.1805	31138.9	87338.3	31005.3	40345.8	64476.3	87682.2	82736.2	66801.2	114028	76139.5	72076.2	93910.6	82781.5	82727.6	82777.1	80782.6
M240T474			0.0375233	1.15973	0.303285	240.107	474.137	34974.4	24981.4	23570.7	35990	19158.9	18327.1	24616.1	26850.9	19741	22170.2	22113.7	19885.9	20734.1	20856.7	20231.4	20857.9
M143T264			0.188893	0.933896	0.662556	143.116	264.312	13400	13653.6	7321.53	8539.5	12626.2	16496.8	15780.8	14940.8	9495.44	9733.65	16139	11047	12840.2	13016.3	12797.6	12797.7
M259T426			0.249142	0.759875	0.163577	259.128	425.972	10886.8	10597.3	6266.56	6833.23	6750.33	7961.09	9609.27	10858	18054.3	7995.88	8301.29	10054.1	8024.24	8146.28	8216.04	8216.98
M182T309			0.811727	0.926039	0.463041	182.081	308.8	169711	197137	178827	191290	171666	220470	222027	261631	171097	171953	240635	151938	167904	170046	169961	170035
M238T422			0.243069	0.904292	0.194758	238.092	421.865	11957.6	7792.74	11034.2	10599.2	11182.5	11940.7	11972.7	9959.33	11005	12383	12320.8	13693.4	11034.6	11041.3	11041.3	10884.8
M522T523			0.639255	5.17591	3.07055e-07	522.199	522.987	33822.3	26047.1	24421.6	28812.3	25746.7	30652.1	4157.76	6319.98	4841.14	11174.4	3365.17	2889.87	15253.4	15267.3	14200.9	15149.9
M522T552			0.482656	5.45462	6.11959e-07	522.201	552.121	16901	15307.3	11835.1	17139.5	19589	15447.4	2076.65	3669.79	3706.79	4779.93	2165.29	1241.48	12614.8	12603.7	12614.1	14002.5
M284T210			0.561897	0.537558	4.60427e-05	284.098	209.51	11169.2	12179.9	15073.7	15982.8	15438.8	13358.6	25178.1	18824.3	25548.4	28982.6	26925.3	29320.8	15982.2	15984.5	17372.1	15968.5
M211T254			0.467722	0.538456	0.138682	211.143	253.526	20831.6	22057.4	7171.99	23246.5	19089.7	11216.3	37771	29616.9	2912.89	68815.4	30400.5	22910.1	19259.8	19229.3	19215	23939.7
M204T422			0.917842	27.709	0.00327651	204.085	421.717	28210.4	34257	96954.9	83717.7	27080.7	33753.5	2465.63	3820.88	1332.76	1476.69	932.084	942.19	17372.9	17369.6	16747	17372.4
M308T425			0.447043	0.447075	0.0597996	308.09	424.895	10795.2	12323.8	9054.6	8739.22	9440.44	9355.74	26618	14551.6	20857.4	45495.3	23229.8	2803.02	21140.9	21141	20987.8	20676.2
M153T235			0.265019	1.15063	0.616933	153.101	234.893	37852.8	37601.8	16183.1	10855.1	33641.5	23341.8	18913	34983.4	6502.21	38288.3	17302.4	22609.9	14537.2	16670.2	13566.9	13258.4
M522T573			0.242416	2.31264	0.0148569	522.2	572.563	7261.76	10994.7	5473.14	6318.12	6603.51	6722.09	926.782	5932.3	3398.97	7055.67	719.035	722.123	6906.58	6850.63	7705.72	6854.96
M84T439			0.438101	0.612084	0.071662	84.0436	438.759	14279.9	17766.1	11771.3	15078.9	12308	24315.8	38185.1	34071	16005.6	15899.2	15233.2	36662.7	12615	13070.7	12614.9	12615.4
M84T499			0.269214	0.507981	4.52852e-06	84.0434	498.853	2780.39	3896.69	3037.09	2880.81	2176.6	2027.09	5944.18	5428.38	5010.21	5533.07	5386.28	5767.39	3730.44	3839.31	3839.24	3839.56
M425T430			0.312252	0.792934	0.00090776	425.009	429.771	9788.73	11713.6	10677.1	11587.6	9169.35	10887.3	14534.3	13709.5	13798.8	13049.5	13936.1	11462.5	12106	12242.6	12108.1	12577.1
M538T512			0.822942	0.0401098	1.62825e-05	538.091	512.138	341.161	924.135	1415.93	1514.29	1735.29	1739.53	35222.8	39733.9	21677.6	45478.1	25586.6	23534.5	12576.8	12910	12924.1	12925
M221T522			0.167907	0.992043	0.932424	221.148	521.519	12531.7	13763	9960.83	9459.16	9145.66	8870.77	10581.5	10444	12602.3	11799.8	9391.26	9423.41	12272.5	11991.9	11984.5	12279.6
M522T433			0.267915	0.944714	0.869842	522.199	432.842	26094.3	27929	20007	23508.9	20036.1	21293.5	37164.2	51415.6	8551.24	36063.9	7239.14	6561.45	14244.7	14484.9	14479.9	13541.5
M204T457			0.751043	6.49436	0.00774599	204.085	457.321	110103	38048	61885.5	30007	28584.8	35750.9	13732.2	4060.75	6162.19	8305.15	9007.46	5600.58	19717.3	19717.4	18939.5	19716.6
M143T368_2			1.66759	0.805017	0.533761	143.117	368.237	132308	120993	709840	486586	395442	265206	378808	273528	601644	148277	426886	792387	551250	541797	551253	549511
M204T136			0.456126	4.43734	0.00806236	204.086	135.85	18256.5	33075.9	34307.7	4600.35	10750.9	23348.3	4878.9	3859.2	4318.17	4526.34	4707.17	5731.47	7791.81	7791.98	7791.76	8156.93
M191T498			0.692065	0.160899	3.93613e-06	191.009	497.981	2703.08	4290.17	3560.05	5403.7	3360.44	4523.15	23665.1	26285.4	24068.6	34660.3	19305.9	20185.7	12909.4	13038.6	12798.6	12800
M620T535_1			0.11419	0.739774	0.0109539	620.108	534.963	1106.05	1384.09	1530.32	1045.7	1016.06	1607.49	1717.35	1922.22	1421.56	1513.19	1754.58	2065.78	1369.18	1454.47	1463.33	1462.81
M313T185_2			0.613813	1.04906	0.885999	313.272	185.069	84522	71464	28564.4	26932.3	66536.6	54122.9	31383.8	122812	61328	32560.8	32707.3	35816.3	42716.4	44445.5	42728	43419.4
M183T118_1			0.366498	1.72408	0.115285	183.112	118.421	29353.9	12924.2	31406.6	40828.9	75421.7	52741.8	32747.3	29021.2	6043.9	14719.6	31589.4	26636.2	48150	42298.9	49469.2	49489.5
M136T61			0.403113	1.08727	0.683024	136.061	61.3545	118042	280100	155634	268407	133832	145792	145480	250940	201185	152067	128665	135034	255884	248702	254289	257980
M259T407			0.643919	0.592565	0.0022505	259.128	406.944	28765.3	25946.1	24076.7	30097.9	19754.3	22491.3	42937.9	38152.4	61587	35333.5	39314	37721.7	29300.6	29006.2	29301.3	29216.2
M259T206			0.281457	0.492935	0.0370485	259.164	205.717	7130.13	4527.08	2394.28	2118.2	2320.82	4961.77	11481.2	7508.71	11052	4786.64	2716.34	10031.9	3561.89	6938.53	6919.89	6933.08
M240T266			0.424428	0.542415	0.0363376	240.108	265.6	14351.3	13826.6	5024.63	3491	6105.57	11639.3	12754.4	14727	18439.7	28327.4	11714.6	14400.1	6052.68	6066.22	6064.96	6310.44
M136T207			0.260887	1.01131	0.962635	136.06	206.996	71439.8	79037.9	37768.6	47379.6	66944.5	74070.4	26572.8	46053.6	60996.5	47841.8	71915.8	119047	42176.1	43806.8	41073.9	42705.5
M158T313			0.16345	1.84578	0.0133507	158.091	313.053	8190.87	10275.4	4919.59	4497.41	6266.65	8304.86	2505.84	2556.95	4302.83	2724.2	5451.6	5459.55	7155.79	7103.74	6969.2	7074.84
M160T446			1.02211	6.73894	0.143109	160.132	446.345	436551	219580	58311.3	8395.79	29341.1	24017.7	44767.2	18269.4	6635.76	12884.5	19880.9	12742.9	52493.2	64243	100906	131367
M832T454			0.142032	0.889856	0.361731	832.11	453.568	4418.2	4609.28	4327.73	2753.75	4379.5	5709.37	5625.61	4478.5	3161.33	5596.24	5841.8	4737.05	4417.74	4409.87	4418.51	4308.08
M385T404			0.654156	1.5641	0.0162382	385.128	403.947	127004	137775	97976.8	112807	82298.4	104010	47761.5	112309	82592.5	84286.1	41622.7	54593.2	82857.1	80098.1	80783.7	80106.1
M235T476			0.783798	0.364529	0.000400812	235.091	475.882	18880.6	16176.8	14564.5	20882.3	11516.4	9298.21	36909.7	64034.6	34981.4	31064.4	40156.9	43364.4	32273	34122.1	34140.2	34127.4
M130T287			0.908858	0.416567	0.000105822	130.049	286.851	24688.1	26126.4	21197.9	23096.2	20578	29105.2	79794.2	54419.3	55085.5	54180.9	63625.1	40477.8	30571.9	30420.9	30421	30807.7
M118T257			0.460262	1.0352	0.858366	118.085	256.699	99483.7	100039	108728	175834	157696	76765.2	90024.1	77381.9	88463.9	161933	165259	111049	113104	112176	112174	115513
M118T392_2			1.5957	1.00287	0.978107	118.085	392.341	1.1362e+06	1.50002e+06	958625	966671	940825	1.05768e+06	960273	1.09796e+06	1.34437e+06	1.04949e+06	873496	1.21563e+06	908413	910580	901918	902013
M152T222			0.920239	2.02615	0.00523409	152.055	221.719	148862	106132	114695	141267	136196	240623	72468.1	105534	71484.7	49818.1	62810.8	76042.9	94351.8	94982.9	94898.5	94384.8
M152T127			0.122353	0.974789	0.951881	152.055	126.974	3881.84	31911.4	8732.23	8123.12	15925.1	6975.27	18360.3	13515	22329.8	2033.24	5300.92	15963.7	16101.4	16101	16178.1	16412.9
M112T263			0.277132	0.439384	0.0406634	112.049	263.134	3877.96	5833.68	1639.78	2320.01	2406.26	3636.33	15426.5	5234.8	8037.28	5770.38	4128.38	6270.1	3691.93	3707.2	1923.28	3714.92
M134T504			0.0788277	1.38648	0.0213482	134.044	504.134	6649.31	6189.55	4469.65	3506.31	5050.29	4640.7	3819.9	4203.85	3116.86	2962.21	3722.94	4176.54	5784.86	5969.07	7665.39	5768.12
M160T397_2			3.01338	0.998066	0.992144	160.133	396.508	9.7664e+06	6.9271e+06	6.71982e+06	3.30986e+06	5.04258e+06	5.66325e+06	7.96219e+06	6.6968e+06	3.01907e+06	5.24658e+06	8.4679e+06	6.109e+06	6.27147e+06	6.22591e+06	6.27166e+06	6.15679e+06
M123T465			0.538278	0.255072	4.20706e-05	123.054	464.864	1714.92	3566.66	6254.3	5724.93	7509.09	1826.88	15907.6	14026.7	24397.2	14626	15938.3	19376	5723.24	6536.18	6547.85	6101.68
M425T437			0.264623	0.722995	0.319492	425.172	437.11	8378.44	9709.79	6767.66	10653.2	8122.4	8341.3	8311.41	25688.6	6653.86	14184.1	12614.3	4433.11	10178.4	10179	10603.2	10245
M249T439			6.37502	0.892176	0.240191	249.108	438.755	8.37133e+06	9.0718e+06	5.75062e+06	7.0623e+06	6.11579e+06	5.9634e+06	8.13387e+06	9.11641e+06	6.68026e+06	7.05222e+06	7.76036e+06	8.70857e+06	6.6849e+06	6.54666e+06	6.69593e+06	6.6374e+06
M165T87			0.310536	1.96628	0.000998023	165.04	87.201	15541.8	19748.1	10338.2	13301.1	14278	19016.3	11233.8	5936.56	7090.74	7291.84	8667.35	6682.17	9911.6	9505.47	10087	10091.9
M106T292_1			0.101102	0.956554	0.83383	106.049	292.291	3677.02	6392.58	5441.28	1114.11	4590.96	7068.07	4788.7	6622.4	4299.95	5381.21	3171.07	5305.31	4310.1	4766.88	4308.8	4305.06
M152T293			0.492421	5.11989	0.0997501	152.055	293.123	52885.4	71026.1	14855.5	7641.03	5613.19	5783.94	4454.01	4067.67	11430.2	3647.2	3235.34	3987.57	4304.14	4301.1	4365.24	4384.02
M384T243			0.0809068	0.859497	0.60989	384.159	243.349	2194.53	2268.94	6815.54	2545.13	4475.61	4208.42	5682.86	7978.59	4683.83	2219.7	2543.29	3079.33	7314.74	7397.03	7398.65	7308.27
M136T398			0.1456	1.08354	0.475615	136.074	397.701	41373	32772.3	38583.7	50099.1	36732	44006.8	45543.1	48890.8	33951.4	31693	37763.6	26945.7	33535.4	35452	33539.9	33538.4
M172T405			0.81517	0.189828	0.000146179	172.059	404.916	5532.27	6782.69	7818.02	8399.56	6947.79	6955.39	52696	41672.1	21030.1	30428.6	48886.9	28834.1	18763	17295.9	17282.9	17300.8
M269T287			0.0847989	0.892353	0.827622	269.112	286.51	2728.13	5742.4	1349.18	1343.94	2070.56	2242.97	8146.24	780.378	1248.95	582.432	4755.51	1830.74	1148.27	1332.74	1172.09	1157.58
M320T69_1			0.588481	2.12598	0.211109	320.241	68.971	138736	111007	7266.43	18817.8	43366.9	20710.1	21833.2	31433.3	27030	30476.9	20887	28220.8	16848.8	16780.3	18358.1	18319.8
M320T140			0.0887356	1.11227	0.78164	320.241	139.921	13498.7	4489.81	750.677	14978.4	4673.41	3545.12	3432.07	8422.73	7648.75	6747.55	5467.46	5984.79	7318.25	7002.83	6866.09	6868.23
M425T579			0.789976	57.8388	3.83468e-06	425.174	578.558	27024.8	33825	36667.7	31032.2	23731.2	49065.8	440.763	860.741	393.82	738.811	510.533	536.506	19682.6	22847.2	19648	19609.3
M304T524			0.362348	1.08193	0.380905	304.185	524.284	238614	213514	215372	198467	177672	176615	191346	246070	175346	143012	184695	187381	208940	205871	201747	208298
M249T496			0.280094	0.583133	0.310709	249.106	496.149	8566.37	9950.03	5855.77	7508.1	10782.5	6882.43	41501.8	9144.99	7490.22	9081.17	8432.87	9312.86	7594.47	7596.57	8653.29	8626.96
M112T224_2			1.07798	1.39677	0.247416	112.05	223.694	488941	769157	178935	244927	324264	300657	271234	342888	263092	247377	256986	270003	289030	292960	290288	289025
M425T421			0.714305	5.98907	3.95429e-07	425.174	420.59	26599.3	28104.4	36549	40160.5	33433.1	35787.4	4283.85	9930.55	4587.25	7921.94	3648.63	3127.74	19694.2	19457.6	19694.4	19694.2
M535T155			0.549308	6.3183	0.00640416	535.197	154.742	30126	29889.1	10357.5	10411.2	41707.2	17118.3	1163.28	15777.4	1332.26	1245.55	1064.62	1512.85	13246	13975.4	13968.1	13977.4
M360T573			0.27146	3.04972	0.0379786	360.148	573.362	7392.01	20063.4	6222.28	6268.58	5330.17	5869.19	2293.26	3865.42	5095.58	2611.76	1326.5	1578.04	7950.99	10125.5	8107.09	9481.43
M143T98			0.894022	1.13203	0.72854	143.117	97.8065	99296.6	131903	564543	181073	217051	173552	269049	229144	230054	92947.7	148972	237768	284191	283687	283688	285316
M143T201			0.363459	0.587298	0.113665	143.117	201.113	6453.44	8680.42	14193.8	10235.7	5015.31	10801	19189.7	16647.1	5018.65	8594.07	29423.5	15422.7	14691.2	14682.9	13827.8	13817.2
M279T311			0.0624634	1.16381	0.8087	279.118	310.799	2861.59	3421.49	1934.04	1416.3	16706	2945.28	7414.91	872.206	2070.03	2515.59	2807.98	9482.03	1429.62	1536.73	1389.62	1389.96
M829T592_2			0.740018	26.3688	2.12387e-05	829.289	592.004	35793.6	38292.6	34427.3	37325.9	31830.2	11801.3	932.197	1525.49	1360.26	1484.98	977.179	905.311	15879.6	10198.3	16035.7	13024.7
M487T387			0.25123	1.05464	0.867519	487.162	387.473	26346.5	26493.7	16074.5	24039.8	18898.6	27701.1	18199.9	8752.24	8366.73	11242	45364.1	40399.7	9054.63	8924.4	8639.65	9053.81
M378T347_1			0.0818308	0.750425	0.0259639	378.163	347.45	634.604	559.717	532.174	808.998	539.244	860.76	965.166	843.716	651.164	778.748	957.303	1048.26	630.721	630.482	698.248	631.493
M106T433			0.394304	0.722662	0.0871519	106.049	432.791	18752.4	9465.48	13092.9	14254.1	10900.4	14170.6	27185.4	12117.9	13846.9	16435.5	23794	18202.1	15099.4	15191.1	15192.1	14993.4
M137T176			0.228748	0.587093	0.0760116	137.07	176.024	3868.73	4194.44	2873.49	4330.67	4110.08	4221.66	2686.43	4484.88	6762.94	12239.3	5390.46	8632.46	3000.99	2993.28	3053.96	3416.13
M255T297			0.36428	0.74592	0.328321	255.106	296.585	22329.8	31302.5	6594.04	12255.1	50445.2	13590.7	33458.3	32077.1	31186.3	16373.7	26023.5	43900	25890.2	32121.3	32136.9	32145.5
M487T442			0.870691	6.62098	0.00991873	487.163	441.994	11940.6	103891	10214.5	78600.2	88767.1	90285.4	9489.75	12158.3	13878.8	3354.84	8738.94	10331.4	52046.3	50992	52304.2	52305.6
M851T552			0.650184	2.24217	1.40607e-05	851.26	551.66	53562.8	65721.7	53045.8	43766.9	45925.2	46573.7	21154.1	23110.9	26777.8	28084.7	18651.6	19853.8	44661.4	43897.6	43960.7	43894.5
M331T159			0.385789	0.730311	0.216749	331.282	159.389	20473.3	19689.5	16793.5	36955.6	28320.1	16732.3	28048.1	39528.2	56143.1	22839.5	22141.6	21580.3	28987.5	27425.5	27849.6	25614
M369T302			0.441103	0.91785	0.596911	369.175	301.77	32822	31523.2	37217.9	45340.1	30886.4	37474.8	55691.4	19036.8	46440.7	34671.7	47664.3	31026.1	30331	30461.3	30206	30166.5
M259T444			0.958368	0.0794809	4.8317e-08	259.02	443.985	2269.14	3631.15	3598.28	5614.22	2773.26	2548.36	39393.8	46001.5	52481	45392.5	33526	40303.7	17788.5	19610.5	17804.2	18294.4
M145T162			0.40002	1.46027	0.00928865	145.048	162.195	45013.4	37375.1	46902.1	59918.6	41473	42010.9	46367	26403.8	27587.4	26440.2	29635.3	30308.3	33395.8	32448.1	31254.3	34556.7
M380T451			0.409472	0.261196	0.000217938	380.106	451.172	3148.78	2360.63	3057.48	3390.32	2040.82	1187.46	13488	5568.18	8582.46	10564.5	12359.9	7575.24	5319.78	5238.74	5356.01	5355.56
M318T379			0.189831	0.873369	0.5777	318.164	379.486	6977.93	5742.21	7130.64	15380.7	14744.4	8068.94	16925.8	10392.6	7334.57	11040.6	14773.5	5993.62	7159.93	7272.54	7383.34	7098.95
M186T263			0.138243	1.28337	0.464781	186.075	263.158	52929.4	24204.2	21942.8	27164.4	57065.5	20229	60578.9	10609.3	21099.8	27415.4	20508.7	18383	19689.1	18780.7	19688.6	19492.6
M165T397			0.199192	1.06426	0.580215	165.053	397.291	53066.5	51178.8	51452.2	70303.5	50849.3	62089.1	67328	65274	48579.4	49702.3	53621	33971.1	50367.2	50364.3	50983.3	51820.5
M147T397			0.0878512	1.03015	0.77609	147.043	397.479	4978.26	6182.28	4680.59	5838.33	4656	6619.5	5701.23	6814.48	4754.15	4533.48	6135.02	4052.13	4019.77	4315.78	4023.45	4021.88
M285T30			0.347439	0.579766	0.114006	285.215	29.5195	5016.38	4419.52	13827	17624.5	2834.53	8210.95	19171.9	13246.7	23035	3764.76	17416.4	12940.9	14212.1	8034.65	14821.5	13608.4
M162T289			0.954184	0.460587	0.00430732	162.075	288.692	40239.6	34380.4	33266.2	41238.2	33863	39944.8	100573	68206.6	123990	84947.9	62784.2	43516.2	55919.3	55921.2	55606.7	54733.7
M145T274			0.742394	2.01514	0.00868086	145.048	274.471	72037.1	134713	58204.7	127637	96129.9	115046	39855.6	53929.8	57777.2	88806.4	33788.4	25458.1	79669.9	74671.6	79649.2	78226.4
M487T552			0.706981	4.52263	2.26248e-07	487.163	551.695	38125.6	38792.9	28889.5	32828.9	34155.4	38227.2	5010.61	12197.9	6482.3	12675.7	6595.14	3697.05	26413.3	25122.9	25139.9	25331.4
M288T313			0.0846245	1.42638	0.0618356	288.154	313.13	6895.83	5447.7	5163.43	3309.25	5511.56	7918.37	2861.39	5740.12	2956.59	3397.03	5224.61	3829.41	3655.53	3636.5	3636.37	3706.51
M127T466			0.296671	2.44495	0.00259948	127.038	466.034	10852.3	11241.1	6849.61	17394.6	16887.3	8907.59	6740.53	4673.63	4041.9	5132.85	4450.55	4463.13	6982.16	7017.71	6869.11	6958.33
M186T312			0.161855	1.17429	0.708193	186.075	311.819	10272.5	9799.47	10634.4	11524.3	7836.32	8208.8	26675.2	3087.4	4305.25	5507.55	5118.87	4932.28	6372.08	6421.79	6377.57	6414.78
M134T426_2			0.826588	1.04849	0.756403	134.045	426.181	499772	764918	565632	476579	690715	875184	805366	674219	408911	432494	763869	608839	576861	581570	576827	590002
M112T88			0.215071	3.09701	0.199296	112.05	87.954	39269.4	2431.56	6498.24	8684.24	5744.41	6223.31	4190.87	2847.7	6272.81	1872.19	3101.29	3946.61	4085.45	4076.76	4408.72	4980.71
M313T149			0.801144	1.01949	0.879874	313.273	149.172	409087	330382	257730	260645	276158	285530	373911	392913	258658	288956	254925	215380	289836	104373	270764	286185
M313T204_2			0.401397	0.963582	0.916038	313.272	204.105	31570.5	27169.4	9868.94	9157.49	21583.9	18593.4	8175.68	48527.3	17852.1	16024.2	15341	16480.9	20722.6	20155.5	20155.8	20155.7
M136T457			0.962442	0.548391	0.00168854	136.06	456.704	36072.1	32929.5	68091.6	64803.5	31304.6	40379.6	80885.6	71477.8	69791.1	102397	75732.4	98595.4	53759.7	54368.9	53280	54705.7
M343T411			0.968869	0.292829	2.68757e-05	343.196	410.868	20604.2	15306.9	11853.1	30948.5	10078.3	7468.88	62560.6	42283.5	43828.6	54101.7	60742.3	65207	33534	33533.5	32975.5	33436.9
M153T313			0.0932503	1.32645	0.223569	153.04	313.153	5654.71	8340.45	1946.21	8343.7	4022.93	6720.7	3521.7	5700.38	5587.98	3656.38	3658.84	4282.6	4377.59	4437.8	4218.6	4437.53
M311T440			0.331779	0.726908	0.257855	311.12	440.062	14451	13989.4	16669.5	22808.8	22122.6	18645	23502.2	50184	13447.1	14929.7	20593.2	26862.4	20749.9	17798.1	20692.9	19846.9
M263T417			0.0740717	1.30567	0.578439	263.158	416.916	7051.44	6887.27	1003.81	1168.23	1476.98	1270.99	3381.82	2998.23	1271.23	975.61	2746.51	3070.33	2151.51	2641.58	3335.64	3325.62
M162T272			0.80479	3.69845	0.0010582	162.075	271.595	82845.1	64353.3	33201.9	44355.4	41775.8	78752.4	20208.6	20658.2	4691.29	28434.7	10830.9	8535.32	32841.6	29908.9	30504.2	29930.2
M267T458			0.244295	1.34555	0.116435	267.107	457.641	27051.8	37415	19063.6	24162.4	18993.8	20210.7	15034.7	29071	15868.4	16203	14706.4	18289.4	17509.7	17510.5	16448.6	17509.7
M180T308			0.581289	1.4649	0.0687612	180.051	307.772	139915	129876	220608	296299	220068	183640	73948.8	127635	203409	133543	111986	162096	168773	170968	171784	171780
M180T231			0.207085	1.0773	0.606418	180.051	230.764	45451.4	53416.4	29666.1	53691.2	30082.9	51929	40049.2	30807.3	31584.1	47387.2	54344.7	41104.1	26606.8	26380.3	26327.4	26455.2
M166T170			0.41171	0.373112	0.000456772	166.085	170.304	3057.17	4520.85	5964.74	6086.52	4276.06	3940	8143.28	13008.2	18255.2	11202.6	9968.3	14052.4	7425.31	7424.89	7426.79	7037.93
M239T291_1			0.159029	0.847699	0.767063	239.111	290.989	6815.96	3548.91	2949.16	41294.2	53211.1	5161.24	13196.3	32213.5	17977.6	8606.8	12264.5	49020.4	14476	14335.3	14335.7	14396.9
M186T132			0.836563	0.216578	0.0198999	186.09	132.384	9877.4	9495.23	9061.09	15896.4	6249.71	17063.6	39336.7	12572.2	115483	28007.5	55031.8	61896.9	15808.9	15084.6	15888.5	23159.8
M120T80_2			0.472527	1.67459	0.0412571	120.079	79.7345	22078.4	26632.9	49779.4	42468.8	22619.4	30569.6	23028.8	12899.1	14774.9	11330.7	30940.5	22963.9	28489	29613.6	29614.8	29615.4
M120T171			0.555768	0.470712	0.00686109	120.08	170.869	7641.84	12275.6	20276.6	21482.3	10952.7	10554.4	18392.2	29734.1	47066.1	24335.9	25999	31191.4	17904.2	17911.8	17910.5	17175.5
M282T505			0.0679623	1.15742	0.00555771	282.117	505.149	33553.4	31404.1	30658.8	29051.5	30174.6	32194.3	27824.3	31216.2	24127	26062	25145.8	27222.5	27128.8	26950.8	26951.1	27013.8
M120T133			1.05389	1.17085	0.479305	120.08	133.432	140040	147112	376055	273985	248380	181972	263964	158256	171683	99760.3	211400	262927	368288	365212	368282	367216
M225T488			0.973441	0.159542	5.09525e-07	225.015	488.338	3194.19	8231.26	9372.63	8286.63	7668.94	9277.49	47637.6	54810.1	40082	61480.3	42479.2	42031.9	26345.4	26489.7	26345.4	26345.3
M205T34			5.74322	0.918441	0.177837	205.082	34.303	7.18582e+06	7.11006e+06	7.61437e+06	5.63859e+06	6.96455e+06	6.5285e+06	8.53238e+06	6.61759e+06	7.05306e+06	8.17982e+06	7.45862e+06	6.84503e+06	5.93811e+06	5.92828e+06	6.49936e+06	6.11734e+06
M607T33_2			5.12755	1.64333	0.301703	607.291	33.3535	2.14439e+07	6.02935e+06	4.16428e+06	3.52761e+06	6.10865e+06	7.85638e+06	5.54517e+06	9.62966e+06	1.85131e+06	5.64235e+06	4.42887e+06	2.79927e+06	3.69172e+06	3.77313e+06	3.58932e+06	3.75661e+06
M909T55			0.912344	1.25036	0.459556	908.629	54.6355	4.891e+06	1.72833e+06	4.2392e+06	8.33126e+06	9.28321e+06	4.95826e+06	3.09577e+06	8.1172e+06	4.27839e+06	1.56967e+06	5.29918e+06	4.37705e+06	119070	118904	124082	133311
M415T37_2			3.6319	1.00937	0.910769	415.211	37.068	4.74895e+06	5.37161e+06	3.78036e+06	4.42917e+06	4.65625e+06	6.31482e+06	5.43749e+06	4.43026e+06	4.46618e+06	4.52657e+06	5.15248e+06	5.01604e+06	4.52867e+06	4.46625e+06	4.50793e+06	4.43376e+06
M907T56			5.87672	0.851612	0.623969	906.615	56.437	528930	1.15803e+06	4.99452e+06	6.86592e+06	6.18394e+06	4.44028e+06	4.77056e+06	2.81977e+06	4.22278e+06	2.26507e+06	8.09507e+06	6.21012e+06	185243	177123	185196	161868
M434T399_2			2.1736	1.05685	0.607851	434.151	398.615	2.92231e+06	3.74882e+06	5.19145e+06	3.34214e+06	4.49303e+06	4.96708e+06	4.35938e+06	4.23785e+06	4.11359e+06	3.4044e+06	3.24848e+06	3.97437e+06	4.5294e+06	4.5335e+06	4.57242e+06	4.52939e+06
M629T40			0.499519	1.2463	0.331158	629.26	40.314	7.88854e+06	3.08911e+06	4.33997e+06	3.51258e+06	4.91476e+06	2.82525e+06	3.77972e+06	4.34229e+06	3.5706e+06	1.67835e+06	4.15127e+06	3.79706e+06	3.832e+06	4.03372e+06	4.03114e+06	3.92824e+06
M202T88_2			4.04244	0.927173	0.345282	202.181	87.972	3.00279e+06	3.98264e+06	2.82706e+06	3.7314e+06	3.34756e+06	3.98769e+06	4.36708e+06	3.32748e+06	3.29489e+06	4.05011e+06	4.04195e+06	3.43763e+06	3.04834e+06	3.07082e+06	3.07e+06	3.06655e+06
M574T47_2			1.6247	0.972212	0.931622	574.324	47.296	3.40087e+06	1.48761e+06	3.95535e+06	6.84062e+06	4.37347e+06	1.28505e+06	1.59142e+06	5.90292e+06	6.30531e+06	2.66104e+06	2.78842e+06	2.70389e+06	6.72682e+06	6.35056e+06	6.7268e+06	6.72599e+06
M811T62			4.15519	0.752621	0.334494	810.539	62.326	4.2563e+06	2.84609e+06	2.2973e+06	2.65393e+06	2.0347e+06	3.85218e+06	8.24545e+06	4.13243e+06	2.46266e+06	2.32693e+06	2.99831e+06	3.6716e+06	3.87493e+06	3.79767e+06	3.87426e+06	3.84206e+06
M672T187			4.02617	1.57906	0.198784	672.416	186.698	5.72289e+06	3.18181e+06	2.83625e+06	2.13389e+06	6.60785e+06	4.07931e+06	1.48117e+06	6640452	2.47938e+06	1.38859e+06	1.59363e+06	1.97164e+06	3.47561e+06	3.46733e+06	3.46688e+06	3.51147e+06
M164T170			1.81227	1.14357	0.238724	164.056	169.518	3.53729e+06	3.752e+06	2.61164e+06	3.75814e+06	2.92143e+06	4.15316e+06	3.03768e+06	2.22431e+06	2.39811e+06	3.0971e+06	3.76091e+06	3.61259e+06	2.63737e+06	2.67159e+06	2.6297e+06	2.62958e+06
M316T37			4.0298	0.927407	0.235263	316.212	37.381	3.12027e+06	3.524e+06	2.53632e+06	3.15005e+06	2.6528e+06	3.36691e+06	3.57013e+06	3.08317e+06	2.93394e+06	3.49291e+06	3.45287e+06	3.25373e+06	3.11208e+06	3.14308e+06	3.14283e+06	3.11223e+06
M334T364			3.80713	1.06084	0.724104	334.139	363.709	2.45409e+06	1.77199e+06	3.60981e+06	4.42381e+06	2.92867e+06	3.07584e+06	3.57272e+06	1.96201e+06	2.52507e+06	2.61667e+06	3.94486e+06	2.59535e+06	3.2329e+06	3.2501e+06	3.23693e+06	3.24839e+06
M811T45			0.498648	1.15598	0.175601	810.538	45.1875	2.74723e+06	2.46804e+06	2.72446e+06	3.07914e+06	2.60186e+06	2.19401e+06	2.06071e+06	3.08044e+06	1.92548e+06	1.69697e+06	2.2073e+06	2.70991e+06	2.41561e+06	2.41564e+06	2.47287e+06	2.43016e+06
M908T55			2.8138	0.8266	0.439572	907.618	55.302	1.58197e+06	518717	1.97532e+06	2.70583e+06	2.5599e+06	1.81159e+06	1.8816e+06	3.13983e+06	1.75763e+06	933517	3.22222e+06	2.55821e+06	81537.4	93679.1	97290.2	97262
M223T141			3.58261	0.662809	0.35242	223.083	141.024	3.98033e+06	2.11529e+06	510685	1.46398e+06	528505	674210	2.24852e+06	1.47728e+06	1.057e+06	5.03211e+06	2.63552e+06	1.54003e+06	818238	821992	821994	821992
M432T37			2.21679	0.992136	0.937942	432.237	37.0895	1.6582e+06	2.13379e+06	1.34579e+06	1.61311e+06	1.67224e+06	2.46633e+06	1.96206e+06	1.66273e+06	1.69642e+06	1.79454e+06	2.10001e+06	1.76002e+06	1.72206e+06	1.64696e+06	1.69642e+06	1.69726e+06
M84T311			0.817997	1.31974	0.187702	84.0805	310.851	1.2765e+06	2.2964e+06	1.02409e+06	2.26042e+06	2.16585e+06	2.58092e+06	1.66968e+06	1.53545e+06	587742	1.56286e+06	1.28902e+06	2.14802e+06	2.00587e+06	2.02608e+06	2.03965e+06	2.03967e+06
M223T158			3.21992	0.674587	0.334278	223.082	157.88	2.7729e+06	2.22207e+06	499614	1.3941e+06	510746	701195	1.9134e+06	1.02643e+06	879466	4.22442e+06	2.51583e+06	1.44871e+06	913650	911669	921454	917556
M672T205			4.47839	0.693651	0.307033	672.416	204.957	2.31631e+06	2.13638e+06	597911	529186	1.37321e+06	1.18174e+06	1.36543e+06	4.23574e+06	1.88997e+06	1.42829e+06	1.29187e+06	1.51612e+06	1.49088e+06	1.48665e+06	1.50148e+06	1.48664e+06
M155T68_2			3.60632	0.785918	0.330245	155.117	68.1075	1.04645e+06	1.23843e+06	1.33819e+06	1.76909e+06	1.4458e+06	1.88934e+06	2.65896e+06	1.09386e+06	657799	1.56234e+06	2.90266e+06	2.22899e+06	1.88634e+06	1.93336e+06	1.89987e+06	1.88654e+06
M205T36			5.52995	375.521	0.146186	205.12	35.864	6543.68	8.61929e+06	9.67951e+06	4862.41	5396.52	3915.14	10748.5	6528.14	7260.61	5746.61	10347.2	8153.17	6293.2	6560.51	6679.08	6677.49
M521T372			2.53832	0.890873	0.457591	521.28	371.867	1.49638e+06	1.52118e+06	923739	1.32553e+06	1.63567e+06	1.6269e+06	1.59904e+06	2.32342e+06	1.84053e+06	1.2314e+06	1.64619e+06	933633	1.416e+06	1.42566e+06	1.42968e+06	1.40042e+06
M142T164			3.21185	3.01774	0.140316	142.085	164.147	6.10661e+06	1.59875e+06	1.04318e+06	716779	1.49972e+06	1.0841e+06	722459	798462	127431	717597	973769	653049	694470	667689	644036	708470
M484T33_3			2.14879	0.906114	0.494848	484.378	32.8965	1.55331e+06	1.06355e+06	1.4707e+06	1.38501e+06	1.14343e+06	926690	1.07649e+06	1.57926e+06	1.16237e+06	1.01138e+06	1.9925e+06	1.50222e+06	1.13684e+06	1.14039e+06	1.1352e+06	983930
M280T377			2.37204	0.928418	0.205642	280.139	377.101	1.35598e+06	1.22517e+06	1.21933e+06	1.27404e+06	998358	1.03231e+06	1.31206e+06	1.38235e+06	1.22547e+06	1.13019e+06	1.28329e+06	1.31963e+06	1.14766e+06	1.14626e+06	1.14625e+06	1.14765e+06
M574T140			3.88017	0.634655	0.135568	574.324	140.301	1.55538e+06	1.3427e+06	537561	386493	881558	1.00496e+06	1.3976e+06	2.48692e+06	1.03943e+06	2.22449e+06	1.00045e+06	845997	1.63704e+06	1.88299e+06	1.63718e+06	1.63697e+06
M125T235			1.95505	1.7652	0.173042	125.107	234.59	1.20659e+06	3.60585e+06	1.0075e+06	1.34432e+06	1.03221e+06	1.15952e+06	442697	754714	202630	1.48624e+06	1.10933e+06	1.30465e+06	847722	847791	847406	830340
M133T44			2.66079	0.770824	0.118325	133.076	44.0675	538259	1.12282e+06	1.0209e+06	1.01377e+06	906304	1.12074e+06	1.05849e+06	855393	1.75123e+06	943792	1.38797e+06	1.42739e+06	1.25735e+06	1.25873e+06	1.2361e+06	1.2356e+06
M670T192			1.72149	0.946071	0.802013	670.4	191.923	1.39555e+06	1.13591e+06	942705	714420	1.0613e+06	944730	851011	1.44345e+06	1.88087e+06	653009	541686	1.17771e+06	1.28017e+06	1.28017e+06	1.28268e+06	1.28974e+06
M376T35_2			1.78857	0.96406	0.744666	376.258	34.8135	812131	1.22549e+06	948530	1.15835e+06	772123	1.06947e+06	1.17336e+06	675904	1.07645e+06	1.25404e+06	1.03669e+06	992809	929917	929268	943559	996522
M60T71			1.31278	1.47932	0.157487	60.0439	71.218	745534	1.75581e+06	1.62266e+06	779974	671886	1.2733e+06	941552	820527	411882	1.04652e+06	1.13956e+06	269899	824762	761090	823741	759958
M444T505			1.15706	1.07929	0.167071	444.17	505.215	1.10056e+06	1.01811e+06	968337	956320	863434	1.02556e+06	984240	1.0381e+06	849827	802627	875120	946593	863808	863464	865397	865403
M356T364			1.91938	1.10476	0.558993	356.121	363.55	869537	694381	954177	1.32348e+06	968966	1.17382e+06	1.33766e+06	583581	643198	860539	1.22901e+06	762887	770855	776386	769516	774060
M118T74			2.37341	0.752106	0.327225	118.061	73.9725	377361	426936	1.67649e+06	586985	794089	894599	1.46141e+06	1.20896e+06	1.1684e+06	331884	897242	1.25628e+06	1.35643e+06	1.34236e+06	1.36199e+06	1.36421e+06
M467T33			0.744386	1.1158	0.216941	467.351	32.726	958281	952935	854368	1.25042e+06	744885	974915	962987	839079	886291	893961	746185	812006	844156	848169	786574	743492
M230T392			1.30347	1.01817	0.867577	230.101	392.341	898776	1.15409e+06	781991	739376	774472	817109	696138	862069	1.06649e+06	846612	645009	957324	716007	716028	709878	709878
M739T78			0.898958	1.02937	0.918768	738.527	77.5325	1.46486e+06	564186	546188	517193	702739	956331	925697	1.32276e+06	432993	264364	742414	927696	785606	777118	785435	777433
M189T304_2			1.32988	0.990741	0.969911	189.16	303.599	682283	552168	516764	1.6294e+06	810747	458707	920730	523177	772477	850369	852087	774690	715760	723683	709454	709479
M925T73			1.6583	1.6403	0.341924	924.624	72.979	1.62653e+06	145537	1.62934e+06	498987	1.54066e+06	350991	1.755e+06	669859	419012	137202	332870	217152	74711.1	69156.2	75020.8	74967.2
M430T33			2.196	0.801567	0.124595	430.242	33.3535	597377	662639	518442	912961	585239	870490	1.03402e+06	609119	1.03125e+06	978031	871039	650337	816617	870027	816615	835602
M872T33			2.06181	1.99833	0.108089	871.572	32.644	1.56884e+06	740702	104459	686370	1.05396e+06	1.69542e+06	841886	829934	160897	532236	87519.9	474842	525550	579454	206430	577743
M164T37			1.0519	1.04339	0.640134	164.04	37.032	750649	812373	630518	918724	556403	756440	722082	850889	702195	726988	591787	647144	727974	707689	715662	728249
M59T536			1.05054	0.937746	0.804066	59.0607	535.952	712837	692767	949873	650960	677344	412908	353245	1.30824e+06	450530	719984	417617	1.11904e+06	746102	828443	828468	827890
M923T76			1.36724	0.941008	0.871915	922.609	76.066	1.25647e+06	92254.1	1.13075e+06	510475	792745	317389	1.08856e+06	983839	350291	197546	1.25538e+06	481506	105907	105282	106106	107502
M590T87			2.63325	2.43267	0.108217	590.319	86.556	2.34473e+06	1.25754e+06	534184	173118	960754	645051	203372	634979	391994	812838	194762	193697	144780	142001	142409	148075
M403T33_1			1.56947	0.881624	0.326371	403.233	32.7045	482443	456231	626064	912897	672655	744168	719346	878655	850248	745973	659049	564096	633495	826302	754708	793287
M266T384			0.546535	1.11503	0.114045	266.123	383.805	780877	703825	698420	720439	597806	621709	574070	745893	635796	579531	531458	630996	647967	646054	647954	640650
M179T39			0.887794	1.32978	0.190657	179.063	39.107	747806	911948	491360	900575	684790	716709	716812	764497	645313	675365	541464	5368.85	604524	568250	568140	579349
M173T38			1.84932	0.785742	0.198353	173.107	37.7645	449300	458102	634627	600773	719858	548622	732966	586714	1.07383e+06	405142	574793	968034	536885	564017	564121	558676
M846T37			0.578138	1.10195	0.535525	846.441	37.381	629150	774110	410604	651373	509139	1.0084e+06	546268	483707	792536	599806	618617	573368	529665	510400	500136	509347
M182T230_2			1.54751	0.882743	0.488016	182.067	230.012	682885	773931	348533	717793	356747	639945	615170	488166	446453	828002	927900	681691	344810	344805	345478	348084
M557T47_2			0.775004	0.971091	0.913414	557.296	47.139	570163	355439	648142	1.0187e+06	704869	266629	297635	976137	945655	513572	483695	453339	1.25806e+06	1.25783e+06	1.41201e+06	1.27747e+06
M231T439			1.70478	0.914483	0.352987	231.097	438.755	666723	747383	474334	571163	480628	474751	654785	711467	552136	551127	591536	673283	512651	510274	514976	514580
M574T158			1.87125	0.697521	0.183873	574.323	158.417	390812	465910	337139	742186	518268	425861	588752	745316	1.32476e+06	485488	489166	495681	514997	495203	514724	510532
M244T372			0.770564	1.16187	0.109109	244.117	371.904	635045	700077	453843	627461	608275	717497	514835	673007	555655	534189	498543	444599	457902	457909	458618	461360
M254T147			2.09264	0.630119	0.257207	254.122	147.064	223749	345911	350440	1.30557e+06	176881	287090	510814	495347	307394	1.04234e+06	791860	1.12071e+06	442217	431627	437218	414669
M148T408			1.15319	0.872097	0.903401	148.095	408.036	1.2751e+06	16936.7	13813.4	30165.3	887655	1.00082e+06	3.55209e+06	29417.4	27414.1	26736.6	26975.3	34763.7	23291.6	23289.9	22154.3	23287.1
M393T36			0.985552	2.11501	0.477687	393.318	35.557	40912.4	2.04247e+06	27950.2	60925.1	55311.6	1.97777e+06	45221	66066.7	61927.2	53618	1.74015e+06	21355.7	50288.7	48332.1	39822.5	50439.9
M680T32			0.746146	1.07489	0.341071	680.479	31.898	503327	534388	520404	524383	498500	585617	447492	541535	520808	345327	585469	505356	506857	526902	524718	540112
M934T33			0.832193	1.28015	0.316679	933.695	32.6715	463600	488292	414808	1.13836e+06	431680	470611	566955	388594	419562	387893	471626	427052	466636	536826	508542	379012
M375T428			1.41657	0.836617	0.636636	375.212	428.349	322856	372214	297900	596475	514329	658695	202060	192594	118232	858964	1.09316e+06	836946	301005	298481	298516	307145
M199T36			1.53708	0.623936	0.402886	199.18	35.737	569912	12099.3	609775	335550	392760	404559	475069	343317	1.81099e+06	660812	413199	22398.2	474251	464672	91962.5	464233
M171T38			1.79401	0.665143	0.180399	171.149	38.428	407069	502954	517006	311845	319445	333904	466848	378457	1.23978e+06	658257	436360	416855	565365	570502	554336	570459
M313T44			0.629416	1.0872	0.461456	313.272	44.366	560277	490076	486547	487133	481842	566536	486427	709983	444705	381810	438092	364957	728589	787693	728626	728517
M438T35_3			1.25432	0.966924	0.693569	438.378	35.285	557470	455374	437739	483194	397366	532792	563513	608660	492844	441631	404135	451119	428525	418315	418287	418341
M599T36_2			1.48365	0.927004	0.357656	599.393	36.277	440497	524652	336471	429629	483452	585326	492872	523426	484675	563043	454226	502271	448251	407171	434489	447981
M114T44			1.70625	0.771407	0.389274	114.091	43.924	382927	454068	801181	256214	259420	371886	967241	586266	254488	231003	621263	613882	996505	996527	988977	950494
M663T32			0.432702	1.11507	0.257745	663.454	32.065	456448	462115	480434	534159	454314	560732	367737	551114	443605	306690	529210	445615	476716	502541	468652	485494
M233T410			1.61633	0.857122	0.40502	233.113	410.194	550279	736544	300600	302447	341505	325133	482506	529837	661045	436656	456763	415855	429398	427417	429384	424883
M549T78			0.430539	1.32843	0.347857	549.486	78.1435	817468	267082	318336	807204	460821	439001	453007	731277	208793	134158	369545	444267	412786	425539	413025	418412
M276T506			2.17674	0.579612	0.134855	276.155	505.839	373996	295991	323205	614968	209068	180630	1.01658e+06	448603	267333	484147	948944	281276	394979	392976	392977	398401
M737T46			0.670312	1.11464	0.398831	736.509	45.518	558221	348378	554193	531704	371830	462148	498895	525775	286559	333018	404383	487153	344181	344094	352826	349361
M547T44			1.74966	0.757354	0.121958	547.47	44.264	420378	311133	353111	382799	337269	465342	747691	577985	318990	319443	565759	467450	428189	450618	428398	428168
M482T36			1.37355	0.933512	0.29266	482.403	35.7735	455575	427970	413523	432911	375904	408471	508072	526414	415994	371742	459600	411614	407738	381383	401186	407937
M60T16			1.05945	1.08667	0.770297	60.0446	15.9705	497542	236823	604641	755426	322649	268889	239190	193640	637801	306804	415125	679175	398583	460020	348158	352601
M139T190			0.826255	1.54664	0.092939	139.122	190.078	521323	539848	171775	676361	602773	599466	284264	316233	48209.5	484546	396563	481993	319737	315976	318530	316146
M811T103			0.813786	0.961143	0.940569	810.538	102.695	409926	173842	562600	286535	453383	550080	368562	1.41708e+06	96772.1	62758.4	355349	234338	215464	248535	213486	248718
M319T329			1.32787	0.836796	0.284628	318.877	328.995	396349	405556	321272	360238	336579	400644	576832	588036	263500	363789	568770	292812	445624	444082	439258	445625
M184T392			0.854373	1.02654	0.81065	184.096	392.341	419919	570997	365074	338105	366272	396382	339283	386294	491223	387114	332106	457219	334773	334728	332195	328013
M409T425			2.20478	0.74941	0.638622	409.18	424.649	372548	599012	65332.2	340570	318419	381693	77535	1.45835e+06	30312.3	794859	214880	196340	898643	898938	898852	954293
M809T46_1			1.88962	0.79886	0.453476	808.521	45.7725	304466	225282	543479	578102	177429	292057	601472	264348	248681	340871	818920	380511	27893.4	305379	303381	305372
M194T109			2.14337	0.593565	0.171399	194.067	108.742	80733.7	136319	738636	119211	430355	256915	744832	401839	409000	160410	538790	713919	925970	969566	926213	928667
M311T44			0.998529	0.922593	0.671519	311.257	43.6885	314083	307525	369415	451347	283479	541724	604943	537399	304298	241446	464711	305028	472288	556377	470514	472262
M265T52			0.989334	1.62796	0.242039	265.179	51.95	1.0361e+06	549807	75919.1	237334	636633	323261	243658	152011	342598	373502	185901	458547	183039	143477	169562	149328
M317T187			1.11297	0.933566	0.730361	317.148	187.299	280957	369614	386214	363985	413854	327401	295296	303768	299926	224923	497297	673245	527105	530660	534245	534207
M604T106			1.6341	2.12571	0.20735	604.297	106.089	1.28781e+06	597391	108947	72116.7	493176	401255	91785.9	214190	198286	566687	96868.3	224987	208335	205378	207472	208568
M501T69			2.2299	5.75675	0.132965	501.28	69.129	2.03835e+06	418610	229334	75194.1	589300	215087	22679.9	272670	134158	84758.5	48372.9	56785.2	27956.8	27553.3	27429.2	28229.2
M272T399			0.605089	1.06336	0.559373	272.098	398.615	261103	321079	445572	302700	385326	425692	388184	385198	332969	295394	275983	336147	389434	399593	392565	389445
M744T398			0.298492	1.10101	0.548745	744.266	397.828	279321	234166	389413	376265	356138	513829	391031	464078	301632	275926	289479	229826	378815	377578	383469	377584
M737T77			1.30998	0.794901	0.333506	736.511	77.327	564712	188212	250329	208321	220976	381212	468784	481788	252504	213356	396025	469288	340855	334055	343030	343056
M247T344			0.678914	1.06094	0.557392	247.058	343.78	431871	383211	237323	390347	328023	271064	340461	329220	353788	295630	302367	303091	314397	319059	316063	314397
M907T148			1.28221	0.827417	0.394854	906.613	148.173	327869	153456	277484	347314	329892	338830	526511	412137	191335	149176	473247	392634	372076	372080	381912	372077
M526T37			1.15969	0.925006	0.331142	526.429	37.0895	335058	325441	299489	327532	268746	306738	411952	368060	345688	263996	343940	280408	293328	287023	290350	275431
M127T263			3.17584	47.7333	0.158059	127.097	263.186	4176.66	6131.57	2.18204e+06	1.5501e+06	1662.57	4642.54	9248.8	8281.45	12783.9	22113.4	8836.64	17271	2.42433e+06	3.26658e+06	2.83006e+06	35797.5
M283T54			0.747228	1.44481	0.369088	283.189	53.782	804822	440465	47960.1	122571	466496	373041	156997	115414	420394	254553	196367	417283	347987	348229	347989	286496
M485T33_1			0.371747	1.29812	0.201509	485.381	33.45	395235	359350	291269	312125	488312	306981	216432	295454	306848	55619.3	415051	369359	315057	288686	314865	257422
M223T33			1.10789	0.863588	0.297751	223.095	33.0925	308200	335326	404140	175019	286134	257242	304332	298096	475863	309702	301370	355664	328088	315452	322796	315609
M424T35_2			1.00132	0.947611	0.594966	424.362	35.399	289209	298648	235653	356772	255162	394417	364935	358467	358024	309005	274718	265877	280916	278292	270617	280952
M296T33			1.31707	0.756342	0.221133	296.185	32.726	303600	318924	371548	141300	216699	257271	303622	246205	579425	192728	368351	437469	298851	286931	306033	286388
M628T41_1			0.917312	1.66789	0.133026	628.25	40.8885	628082	133294	367075	613672	402615	172009	157948	252055	335022	73558.3	275309	295139	377366	348717	348404	356462
M70T303			1.43705	0.687745	0.312894	70.065	303.09	189000	213234	206289	265602	398298	236886	342898	872287	245715	262404	258732	212542	319699	322770	320654	319703
M529T337			2.59347	0.257722	0.481359	528.769	337.433	701.887	454.96	98906.6	543.16	95517.2	562154	718.327	2.93855e+06	745.616	667.007	921.294	626.243	632.273	628.011	659.869	663.829
M59T312			0.570054	1.28444	0.00603805	59.0604	312.058	367907	362729	378320	377237	249627	344021	243455	266391	244452	275608	292833	296521	286214	262186	262349	262805
M510T46			1.71053	0.811164	0.485056	510.361	45.8625	486954	425532	153948	149346	211013	219490	219957	653070	336025	285376	237988	297118	322421	322397	328902	324404
M84T562			0.916178	0.940369	0.636671	84.08	561.716	264948	255010	216391	415331	281322	330359	389175	378214	241033	269425	328468	268865	334495	341033	341272	334578
M410T36_2			1.04587	0.929313	0.310359	410.347	35.7515	292227	291946	290658	302050	275043	283454	337742	358583	353742	306088	229803	281422	272667	261378	272942	270346
M221T67			1.28285	0.820409	0.233867	221.066	66.6485	369901	320560	208055	319287	190008	205500	446687	268075	260531	419828	309616	261734	290583	270980	290657	290668
M454T37_2			1.15477	0.885852	0.254294	454.372	36.55	293217	308404	253320	304038	248723	263198	315798	409812	372916	240041	246091	301548	276855	266515	272719	268264
M909T132			0.773858	1.53545	0.113605	908.627	131.551	377614	246341	259562	395788	426714	423647	295042	451299	76291.6	34860.5	301007	228495	475093	616890	475343	507002
M274T45			1.4034	0.706932	0.148804	274.273	45.272	243136	275019	190449	184127	212839	312139	605819	324730	307714	242749	338572	185856	275228	275309	255843	274757
M485T46			0.937173	1.42874	0.0538932	485.284	45.8705	344834	404528	328478	258821	353197	314105	122408	357759	309452	304894	140312	167779	543979	508295	543803	543899
M557T140			1.71163	0.710555	0.222999	557.297	140.301	378742	328617	141605	103288	225979	235921	309611	543164	235607	483588	227435	190803	350801	345875	350750	350804
M255T155			0.573738	1.00677	0.977595	255.071	155.477	541142	262412	304925	235638	129168	215349	364837	239843	231291	396834	228076	216397	266558	286110	288350	263188
M221T46			0.128163	1.16075	0.432421	221.066	45.6995	295269	382083	235423	440067	230004	206224	235648	190994	258991	414364	222336	218977	272509	257896	267836	255947
M549T61			0.427693	1.35928	0.272257	549.485	60.718	430850	133527	240821	397675	465103	242639	179792	444617	199886	85349.1	241396	254571	185247	198438	185134	186025
M468T36_2			0.978805	0.941188	0.533304	468.388	36.3315	253532	250474	230194	342540	222956	307507	346870	269282	317006	268086	282255	224132	243714	243893	243803	251122
M648T506			0.742786	1.35159	0.0515336	648.05	505.747	231181	420951	349220	297226	324833	278696	296974	117353	278188	247720	254994	212081	260963	261065	262827	260966
M329T33_2			0.985007	1.30452	0.464866	329.159	32.9035	203152	128798	232587	633350	245772	429556	426935	262752	76547.6	60885.4	314689	294133	261617	352449	295617	277447
M593T146			0.482834	0.98728	0.978968	593.273	146.396	236631	205064	98958.8	129760	162528	802954	501251	215785	52403.2	350463	421661	115408	83168.6	72711.3	72814.6	74692
M588T53			1.18168	1.7866	0.256316	588.302	52.9615	906031	351343	137749	88226	394363	200793	246429	271138	163011	280836	103954	98015.4	15907.6	17400.8	15906.3	16055.4
M485T41			1.15428	0.879296	0.286921	485.356	40.8445	222384	363749	198625	223655	220162	282574	307378	239943	227977	338575	310469	294247	217554	239858	220787	217475
M811T133			1.207	0.843005	0.716223	810.536	132.948	369095	157438	112921	197516	315446	319274	239173	852633	118465	104054	207033	224408	179014	180440	177985	178403
M566T430			0.36184	1.26698	0.000892323	566.113	429.875	301986	296161	311232	344138	274954	267883	222493	259943	252098	246256	221220	215814	292450	291603	293560	296494
M570T38			1.09832	0.898461	0.272418	570.456	37.8515	232795	267763	241880	304782	197670	246300	355585	291113	273374	226309	282577	230757	226927	226892	229853	229833
M498T37			1.11093	0.857078	0.163493	498.398	37.381	250598	241618	227770	298396	199124	221157	300264	334519	348693	219944	227708	247437	236862	242924	237014	236886
M480T153			1.2316	0.795767	0.287621	480.211	152.868	248361	190443	196531	386756	228219	120477	243020	206095	284382	207292	337260	444548	165203	164556	164561	168855
M282T35			1.33999	1.17387	0.82597	282.278	35.093	235004	58413.7	1.01565e+06	172905	36695.1	145588	52118.1	254535	179526	62488.9	723208	145877	115958	111292	96423.1	115925
M198T372			0.16267	1.22125	0.00774335	198.111	371.904	279662	325803	227853	277360	276005	301828	227175	242938	247638	222888	244119	197855	216850	219261	216854	222667
M655T185			1.0251	1.32664	0.420345	655.387	185.387	489780	212656	182410	220930	399345	228011	131552	553260	180980	134200	143615	162797	269214	267175	270045	270260
M248T98			0.438096	1.23713	0.0297796	248.221	97.5405	243050	306872	218235	288824	293282	309313	288291	202169	201308	193796	236377	219531	237865	236610	238150	233062
M547T78			0.689683	1.30804	0.314492	547.47	77.667	321210	90215.5	297850	436104	362583	169434	306014	292909	121307	109555	226116	226471	278282	337111	337395	310682
M255T354			0.948844	0.996933	0.942195	254.981	354.106	237524	251486	243087	240806	219881	262791	269951	211942	236701	244252	258506	238700	248762	248770	248765	256170
M512T37			0.985541	0.912719	0.397937	512.413	37.09	207605	240029	206384	311916	177014	244521	316920	262580	254019	221269	263691	201669	218075	217257	215686	212562
M539T353_1			1.05118	0.958415	0.22792	538.966	353.423	242553	238091	229871	234810	225640	243761	267288	218749	239165	243014	265604	242291	246201	247504	249229	246221
M294T99			1.21476	2.22885	0.111337	294.119	98.9855	223049	767338	164829	291731	142101	406356	160889	79466.5	62377.5	357675	126174	108678	154663	155160	154663	158387
M226T101			1.34413	0.845497	0.749778	226.092	100.973	604763	429530	108012	17101.9	60214.3	103316	290995	390976	109017	549214	117524	106960	196799	196244	197379	197316
M267T46			0.862424	1.29363	0.384343	267.194	45.748	394281	360667	87232	157620	325603	247449	14623.2	202994	321789	275540	216648	184246	241134	241140	242057	242705
M329T47			1.31661	2.63803	0.275232	329.267	46.582	1.22384e+06	300967	66362	92666.2	147573	190214	79076.4	170639	145589	167015	97827.3	106191	156498	157796	158402	156690
M485T149			0.845732	1.13579	0.679688	485.285	148.779	391473	313331	206090	101744	356613	87833.3	180966	387140	135669	289869	176185	113050	368788	365258	371264	369960
M293T353			0.802923	1.04174	0.273185	292.958	353.445	235251	242746	224251	230874	216716	241313	242079	198108	207216	228482	235457	224072	222199	222745	223716	225271
M473T38			0.131555	1.24008	0.00766366	473.262	37.634	264308	269807	194096	278379	233652	262304	184773	185327	226906	215420	204132	195098	207828	207808	215860	207819
M267T68			1.03833	1.48483	0.296443	267.194	67.9405	559875	391681	58266.9	119725	312297	156939	183994	239755	194266	166234	137724	154769	105415	106430	105421	110474
M867T399			0.442951	1.1902	0.39749	867.294	398.615	128571	174181	369928	164769	292367	304310	236029	258121	201315	157023	142991	209462	296018	296015	304034	296022
M272T86			0.210025	1.20784	0.0801064	272.184	85.827	211935	284420	200407	258644	232369	249775	184515	169715	141797	258844	219115	216196	224952	223277	224951	224950
M588T74			0.683089	1.63192	0.19788	588.302	73.537	412633	131781	123823	256129	468718	227943	95733.8	161428	396452	163728	81236.2	94748.4	318854	314172	318856	318860
M180T129			1.39499	0.534589	0.129489	180.051	128.904	54315.9	60871.6	316834	79329.7	310516	80107.4	391723	293993	460693	54196.6	177538	309087	311994	311986	316161	312894
M449T33			0.531437	1.12479	0.0795594	449.34	32.686	190832	245856	245570	260412	216115	209155	226999	183430	219715	188560	199683	197783	216505	216253	183052	154309
M249T69			1.30182	1.44278	0.391887	249.184	69.24	541304	394223	49969.4	118795	296240	121299	117457	364781	172235	144265	108147	147908	90315.6	90705.2	90132.2	90611.1
M601T37			0.309963	1.07449	0.689986	601.421	36.5015	282555	167023	187730	142809	268551	255835	168464	263681	233669	79486.1	239690	229076	210313	210286	210301	215836
M188T299			0.590935	0.963158	0.893591	188.127	299.356	376219	209078	353912	68355.1	112344	105625	183914	156333	268110	201417	211972	250666	113736	114189	112309	109540
M267T119			0.868614	1.41835	0.45428	267.194	118.738	518970	498184	26568.3	68249	199928	152358	313208	178176	161567	141332	95622.6	142459	152051	151330	151500	151329
M290T523			0.551782	1.34359	0.00069987	290.17	523.404	249798	275958	241515	224227	201151	209775	185508	163758	183235	156099	170081	185105	245028	238763	235126	242834
M769T36_1			0.757255	0.999852	0.998534	768.535	36.3235	187668	215172	173495	220566	182745	234183	219877	147559	196724	237922	201781	210148	197384	203181	206990	206772
M129T353			0.552394	1.11764	0.00240067	128.952	353.423	221328	214596	208378	213871	198700	213846	204982	172499	181348	191955	193697	192485	199159	199469	199947	199085
M411T469			1.01372	1.1083	0.81574	411.159	468.824	361147	175440	47598.2	295113	186930	196169	117730	475311	11313.7	349381	103374	81932	344195	337438	339009	337457
M572T48			0.547943	1.00058	0.998686	572.307	47.8605	136546	58061.8	245103	480604	190138	81543.3	142201	248439	282213	129291	237669	151489	228541	225615	227489	225639
M456T399			0.756903	0.960059	0.687591	456.132	398.596	147069	241966	192598	162143	178909	243895	245975	197516	215088	182176	175811	198547	203508	204327	205055	202886
M539T47			0.754205	0.900466	0.638134	539.285	47.07	225931	137721	185259	269326	211654	94993.1	119912	342283	273633	193941	163061	156396	572780	590773	549947	534239
M574T112			0.930914	0.824405	0.564386	574.321	112.412	303852	63279.1	176603	162496	270604	90963.9	179238	433215	150262	287183	139895	105441	301393	438860	301359	300636
M542T38			0.933441	0.859156	0.206462	542.424	38.372	178156	182923	173711	210170	175861	168631	232738	278758	253993	150060	161600	190899	188357	186375	186372	196326
M307T211			1.03202	1.54756	0.184243	307.15	210.946	95784.2	108176	312944	364816	372824	173367	165146	91822.6	198212	83025.5	123255	261226	214099	214383	214099	214384
M721T78			0.410262	1.04222	0.870819	721.499	77.904	346829	147450	136979	144550	192130	227465	230390	314289	112102	73744.9	189384	227066	187277	172671	189764	189837
M536T33_1			0.637072	0.93206	0.814753	536.163	33.34	32385.6	264854	282136	247989	27153.4	266696	175759	261697	143566	112325	243109	266487	217450	209874	217504	186925
M378T364			0.761771	1.37751	0.110985	378.101	363.55	194711	195843	164723	262871	212331	287187	275843	90005.5	96683.5	155780	203429	134814	107575	110677	109045	109888
M771T358			0.892748	1.5906	0.0181939	771.087	358.077	242492	321766	133880	222592	214945	256927	211175	177397	113871	151239	126547	95291.9	71437.4	71601.9	72774.2	72707
M457T353			0.871636	0.980569	0.537697	456.963	353.424	188462	187893	185400	188555	176247	189906	207197	168960	184185	192435	199227	186582	187568	186353	186687	187569
M556T38			1.04189	0.853253	0.136821	556.439	37.9815	155367	188768	136914	221613	140417	191594	255629	203430	188101	189577	208360	167527	160687	152484	160640	158748
M247T52			0.879385	1.80622	0.185543	247.168	52.088	528206	285476	32184.7	103569	335763	152170	86736.4	100517	159502	144900	128297	175834	130885	130737	130791	147388
M171T170			0.945644	0.735474	0.22525	171.05	169.545	120584	105762	305977	66064	169583	169651	272032	317252	192515	157479	162417	173157	388514	399425	386371	386307
M698T202			0.68716	1.43107	0.15727	698.43	202.293	381819	241580	114225	106316	221246	236647	165385	195303	137350	134476	159749	117428	179914	177161	175238	179855
M232T439			0.989891	0.909368	0.245961	232.081	438.755	199926	218899	142066	182845	156970	151824	194406	219832	172332	178929	188332	203601	160048	158979	162245	158982
M221T329			1.08224	0.774095	0.101633	220.9	328.719	156696	168394	172000	151974	145796	168505	266140	263861	138268	161246	263003	151987	143413	140917	155581	141741
M585T36_2			0.43914	1.40512	0.0759412	585.426	35.957	284508	153985	133364	204622	247688	243682	131569	209894	142488	71827.7	180591	165936	132100	131704	131686	134497
M207T37_1			0.576932	1.02426	0.79855	207.075	37.032	193131	191144	144541	223454	149869	187600	182059	202338	198177	193337	151959	136064	184206	174940	176504	174978
M185T347_2			1.17391	0.626788	0.130722	185.128	346.886	103584	143386	116392	139489	152564	173633	128852	222234	44391.5	291530	253241	382447	430838	441388	427491	427464
M285T106			0.799962	1.22488	0.536564	285.205	105.66	432126	248038	93406.1	73344.4	183552	144491	161973	199849	179469	182073	87660.5	148220	189712	189652	208681	189791
M249T45			0.8104	0.874004	0.545389	249.184	45.473	204159	253045	46106.2	101547	207709	175841	176622	116295	229386	188489	264098	156005	168855	158463	158452	158469
M493T186			1.14784	1.46864	0.333532	493.334	185.756	324380	368576	119988	104068	246797	95783.3	86841.9	361702	123472	85719.5	93287.5	106634	175516	175036	173654	176922
M593T197			1.29901	2.73024	0.100864	593.273	196.779	602827	333932	101877	50312.2	83219.3	352614	70544	131691	52429.4	144234	84436.9	75142.8	45779	47713.3	47298.8	47704.3
M739T109			0.908162	1.02068	0.971181	738.525	108.979	431319	88948.3	80830.1	103598	203803	141832	74295.7	534630	40274.6	30208.8	113539	236103	78173.6	78648	72423.9	72622.6
M350T367			1.1004	0.804852	0.15145	350.133	366.92	114095	89464	166219	227238	165339	161474	250416	152774	194522	195863	192413	161838	174147	176808	174147	174413
M115T379_2			0.669929	1.48584	0.0208928	115.086	379.143	146097	189004	180691	292353	213530	215795	143584	204553	113105	111524	139104	120973	154088	149993	153285	154090
M583T36			0.403807	1.03492	0.825039	583.411	35.81	200711	120833	156625	152552	224464	193846	172974	203445	190875	67394.8	199267	179677	181312	176449	179325	180471
M510T89			1.04302	0.640116	0.225581	510.362	88.9185	168628	123864	157097	157875	122375	69151.4	101080	239137	410360	78202.6	100467	318949	115208	115326	115509	141712
M440T37			0.892206	0.892338	0.239761	440.356	37.113	170515	147100	176071	174400	147529	146420	230732	171698	202453	128968	161427	182827	149277	149812	153567	149311
M531T33_1			0.438587	1.05694	0.570239	531.273	32.7045	222466	149565	187708	172921	182815	127965	133461	167927	145512	175262	172296	192767	137501	163064	163445	141002
M248T386			1.76202	6.15982	0.111246	248.076	386.334	2650.67	606650	1413.49	1274.97	662684	467124	1313.74	273697	2250.52	1512.99	1731.18	2262.27	1557.76	1869.22	1553.78	1573.4
M249T117			0.904241	1.44208	0.540609	249.184	116.738	603880	99704.9	54251.9	30297.7	254814	149253	149883	267060	242248	68811.6	35457.9	63262.9	73288.1	73290.5	73607.5	74365.7
M219T36_1			0.726235	0.992789	0.894605	219.094	35.7735	157233	187081	157506	166306	155274	176717	201676	162818	170231	157501	151780	163374	169510	167804	167547	179500
M575T160			0.804902	0.800027	0.401494	575.326	159.994	136019	151827	105234	230732	163224	104473	153899	224875	357926	127711	124038	125901	156850	126730	156823	156891
M910T131			0.666734	1.67067	0.126787	909.631	131.335	324735	112896	154987	209791	262027	187364	140108	272630	13037.1	20208.2	157903	145395	357530	395378	395428	364893
M496T168			0.830055	0.794371	0.287769	496.236	168.183	118935	165481	173289	160291	114569	152698	157497	151955	347841	145124	156413	155589	157077	155786	149474	157263
M614T39			0.876941	0.888787	0.436056	614.482	38.57	151169	178790	139448	195412	124606	150980	271369	141159	152769	153921	206373	132486	139937	139902	139906	130051
M613T41			0.76688	1.45306	0.510817	613.227	40.796	36253	76135.4	200217	572388	221759	74732.2	58781.3	91880	261367	16004.1	161802	223268	196629	178163	196603	193753
M349T35			0.651455	0.96479	0.819124	349.294	35.134	180725	149361	106047	202054	129512	209935	182886	215887	222134	147527	104527	140352	161586	158387	158249	161638
M615T141			0.85739	0.84255	0.541195	615.243	141.198	131048	50465.7	149048	277819	160275	140772	163490	112125	307579	78676.4	196732	220774	211273	218516	221109	219648
M672T169			0.500843	1.37897	0.65812	672.414	168.922	82685.5	37187.3	50779.4	169515	72409.6	739549	244223	65637.2	67225.8	84558.9	219433	154418	76056.5	76191.3	75964.5	75964.9
M346T42_2			0.820161	0.929744	0.397197	346.221	41.913	143255	202869	132856	156957	150038	164967	190944	131713	180099	189053	173144	157847	147356	140791	147309	147337
M317T44			0.584965	1.2321	0.671898	317.148	44.439	503261	256828	46700.6	20263	214238	45016	132594	122310	103574	174651	122738	225802	246357	354874	354203	187372
M375T442			0.456397	1.22369	0.522088	375.21	442.059	137021	159247	116083	210494	185617	273855	61512.7	57645.8	34129.8	223770	279130	228284	107634	104496	105026	104490
M119T36			0.868944	0.947259	0.398442	119.084	36.379	163086	185694	142892	144845	141077	175870	188435	148141	159794	161169	184831	164182	158035	158061	156517	151455
M333T34			0.882885	0.902408	0.200316	333.298	34.118	162299	144782	146067	145538	135386	193999	186142	198194	174936	144145	148644	176377	169673	151317	165215	169536
M59T346			0.659457	1.37901	0.0017901	59.0602	346.129	185552	169904	227052	198809	166829	181817	124909	104871	159810	131461	144637	153716	173783	172744	172426	173781
M747T104_1			0.290205	1.34651	0.585074	746.575	103.77	187071	47685.1	81347	121799	527361	140292	226959	302016	43289.5	19433	124566	104791	71819.6	83747.8	70691.9	71820.6
M86T81			0.760377	1.47558	0.200163	86.0345	81.24	72934.2	120104	342588	152223	247783	204999	147428	111379	219235	74915.3	93287.3	126760	277628	284941	276424	279811
M227T36			0.368282	0.90936	0.857692	227.128	36.414	25563.4	208437	151131	217248	294365	8048.94	29176.8	293638	12737.6	345497	306797	7131.99	19784.5	198250	198200	199158
M423T401			1.0841	1.41985	0.442773	423.195	400.634	304725	209271	24175.1	208329	178042	186942	84620.7	395487	14956.7	166588	98107.9	23059.4	365142	365049	342704	341859
M166T247			0.964131	0.69358	0.25625	166.072	246.93	239103	122915	228865	44704.3	33589.4	103684	207293	145103	230956	294697	155840	80417.1	106749	110450	111134	111126
M380T35			0.764731	0.924124	0.531808	380.335	34.677	176514	137699	111134	175063	105612	198620	171025	199260	187969	147393	135788	137483	146643	145287	146325	148753
M493T46_2			1.20212	0.807143	0.479722	493.334	45.8625	250438	218929	77391.4	71578.9	105851	110179	122226	334746	157060	138409	133795	147491	161154	173212	173186	173206
M248T383			0.963779	0.863173	0.0228876	248.112	383.158	162293	139999	147471	159404	125075	126623	162514	190269	165556	151056	158439	169492	152209	148150	148156	148151
M508T91			0.834282	1.19554	0.55361	508.346	91.17	182688	313272	43256.3	129963	210748	127652	96143.2	254719	134707	82270.3	136230	138716	102768	102773	105549	103503
M363T35			0.612282	0.975241	0.836424	363.308	34.8135	173529	129854	117641	177338	114232	200736	163786	186013	184924	137157	124471	140164	149161	147656	147631	149367
M303T70			0.884676	1.55818	0.358882	303.215	70.411	435096	343924	29474.7	68251.4	159098	87516.9	82607.9	132824	110814	136477	65615.4	192606	99812.7	94606.8	99230.5	99783.6
M460T35			0.713461	0.98019	0.83392	460.253	35.494	168063	170183	95039.2	152017	139941	186153	174030	150319	142486	169902	151703	141375	141324	142571	141016	144431
M250T33			0.826752	1.72609	0.20222	250.116	33.367	138303	13695.9	180896	336974	176070	317132	108904	204972	10716	13042.7	154361	181823	49300	113805	114059	114479
M239T33			0.88259	0.755413	0.19233	239.105	33.3535	118836	97962	170892	129830	140176	127512	173026	305988	168572	102301	131886	157670	144101	141170	137828	128623
M285T68			0.951387	1.61709	0.328557	285.205	68.258	414299	375093	23492.5	72336.7	155196	83847.9	79968	128833	113185	139377	67993.9	165881	83597.4	102490	83813.5	83863.9
M360T38			0.972415	0.8662	0.0259113	360.236	37.8145	130687	152404	127404	140612	134185	152850	169205	131792	160736	175083	177456	153338	149310	147056	148641	149304
M84T69			0.553346	0.916863	0.792089	84.08	69.474	176389	84966.2	90167.7	109209	89025.3	303712	234153	95166.5	53882.7	257733	152123	137800	97955	97223.1	101891	101881
M153T164			0.0833787	1.25838	0.401853	153.053	163.685	219435	65266.7	182955	88811.8	243227	187332	106180	128895	246220	116440	125373	61254.5	86373.2	76709.3	76805.6	86290.1
M641T36_2			0.615554	0.92298	0.636201	641.294	35.6325	225667	113259	177395	117185	130169	79069	147234	184080	135536	182169	147955	116096	159577	153080	153173	156822
M480T190			1.04309	0.751885	0.209553	480.211	189.91	157497	77798.8	131134	200438	123991	61877.1	119923	103131	165778	145702	228304	238294	132206	134248	136063	137298
M655T204			1.26083	0.74869	0.415015	655.388	204.288	208134	195427	58495.1	44522.3	122496	120863	119579	370743	139272	131811	114244	126018	146463	146472	145718	143552
M228T38			0.938214	1.5335	0.225743	228.195	37.5115	151041	127367	380428	134420	101236	164872	102085	73644.6	120481	93792.4	223989	76819.6	126861	129518	131449	133676
M373T328			0.811069	0.864996	0.332429	372.827	328.389	147168	150198	119929	130343	126703	135655	95836.6	204125	123057	208180	187062	118155	110606	130988	130971	130886
M285T343			0.873476	0.917049	0.497389	285.013	343.485	178613	190728	79260.8	140785	133234	112399	148172	165508	167093	158838	133046	137893	114242	115639	116326	115137
M167T112			0.852252	1.76274	0.0129341	167.092	111.765	84877.9	258098	164416	206840	162191	226810	110996	99192.8	144289	90890.5	84245.4	96246.5	117091	117089	117463	118024
M246T85			0.40644	1.0698	0.718064	246.205	85.124	114786	120965	127546	181531	155643	193151	224355	108246	94758.5	190005	93628.3	124327	141926	141930	120533	141837
M245T34			0.326938	1.12533	0.452497	245.109	34.129	184309	106289	148081	159167	156463	157817	209084	161376	106907	76325.6	115820	141025	160140	155700	167286	150305
M385T377			1.72919	168.163	0.147749	385.253	376.51	1042.77	910954	630.881	445.215	781740	746.903	2454.99	1133.28	997.731	2661.91	1881.24	953.689	4192.13	10144.9	258224	259525
M137T133			0.941513	1.42242	0.132974	137.106	133.417	99204.7	89138.3	261142	197368	170976	180131	161283	97302.8	109326	61032	121408	151242	245135	245389	245990	245135
M591T42			0.714595	1.28941	0.441294	591.256	42.1725	295618	248377	92974.5	121101	84815.8	112665	86082.8	233339	83688.5	103830	161825	72310.7	84426.7	90489.9	90528.6	90439.8
M184T185			0.936499	0.63309	0.279647	184.096	185.125	98702.2	145582	97407.3	114225	120044	80479.3	60971.3	83731.8	430759	177547	121142	162730	80660	80090.8	104967	80377.2
M608T43			1.37158	31.5594	0.285555	608.252	42.857	1.44425e+06	69702.4	9491.76	24189.3	11357	80578.3	11003.8	7872.36	14145.3	4506.84	10132.8	4290.79	12934.2	10937.1	12970.7	12336.5
M874T179_2			0.966273	0.767776	0.109819	874.071	179.237	134083	125191	101138	111129	96764.4	160825	139720	111777	215703	141737	214742	125986	170708	164822	170349	170725
M164T196			0.439818	1.4112	0.00475477	164.056	196.416	175711	177838	150387	146648	164450	161997	94038.4	75569.3	119085	161237	129624	112788	119547	119566	107981	117620
M180T216			0.762417	1.53529	0.0171902	180.051	216.154	123545	131645	234357	204940	152419	161448	141617	117057	136513	87123.4	86465.1	88006.4	144468	144045	144467	143248
M671T218			1.23597	1.4493	0.464783	671.382	217.535	277426	390257	33947.7	37217	162697	81601.1	39685	222680	181620	128790	35934.5	69648.6	150622	155805	150693	158864
M299T37			0.640081	1.03728	0.568969	299.12	36.6385	132686	149095	161810	153373	123934	122517	150949	118059	126752	127920	146822	142598	129410	127758	122411	129411
M385T39_1			0.533806	1.02774	0.771208	384.771	38.5265	150407	155729	95323.3	126109	161052	147394	150829	162687	122989	111761	133177	132010	119153	117281	117937	117278
M197T191			1.56079	4.61451	0.379885	197.164	190.919	15777.1	26633.7	1.16296e+06	50733.2	37746.7	41546.5	105662	143721	2800.96	14146.9	15883.4	7176.82	840266	847444	847477	843579
M109T36_2			0.731756	0.904149	0.489796	109.1	35.8005	114563	196723	100132	83138.2	123642	148260	169504	148167	109985	137686	121886	160485	78421.5	73486.4	82192.2	79822
M569T330			0.80792	0.835919	0.241284	568.78	329.644	136364	131007	105538	116492	108627	136472	178718	186492	104347	76516.4	173056	159545	135517	136835	135975	135519
M569T34			0.851662	1.87764	0.0158763	569.43	34.118	266910	122091	99986.2	192766	193790	172148	90080.2	138032	64193.5	43083	121570	101026	81264.4	82389.3	84841.8	80087.6
M169T122			0.727881	1.15816	0.471809	169.132	121.621	74521.2	121497	202562	161982	151532	148140	173996	124406	50702.1	83981	150731	158941	109588	110451	110024	112907
M526T35			0.582485	2.06049	0.354513	526.357	34.8135	105417	80237.9	45406.4	154444	47608.6	643949	98260	76244.7	140698	54494.9	86986.1	66038	120721	119085	123723	119134
M606T160			1.00679	1.68758	0.398809	606.312	159.916	469488	269249	26545	36729.4	148738	48795.8	62211.6	132841	75839.1	227431	43466.2	50506.7	90279.3	91013.7	90248.6	90904.7
M719T46			0.7698	0.886994	0.532647	719.483	45.904	154913	92788.5	143557	134710	96216	123118	214972	143476	83713.3	96190.5	194707	107197	103782	105836	108145	108099
M155T162			0.608641	1.68471	0.0541207	155.154	162.277	165920	200266	251039	114113	141317	116764	111093	80264.5	199812	73513.9	66358.7	56252.8	125030	124443	123216	125033
M329T93			0.973976	1.33861	0.428082	329.267	93.016	234887	243523	49937	95017.6	188362	86108.2	60941.8	246697	150011	56518.9	56903	99653.1	166123	166447	166446	165511
M72T392			0.0762874	1.19089	0.152064	72.08	392.168	124756	183277	110835	153741	114206	163426	108227	112864	153567	104075	101452	133767	136981	118485	118916	118267
M611T180			0.92017	0.746624	0.218733	611.052	180.054	120482	96738.3	96800.8	96089.8	101457	146504	115767	83485.7	65454.3	210259	210040	196390	154854	141824	154798	154815
M594T142			0.374912	0.919195	0.843672	594.276	142.431	156043	60107.7	102474	44856.8	60495.5	309897	196199	231390	24950.3	135292	165999	44558.1	37331.9	37722.5	35831.4	35783.5
M195T35			0.774711	0.816976	0.323912	195.101	34.828	121379	105858	68776.5	95594.9	124833	172080	179942	121554	50510.7	166330	142186	182245	122295	118067	116489	113293
M584T36			0.228112	1.30823	0.156827	584.417	36.379	176985	111268	116864	137011	192134	132477	91306.3	171511	107220	40996.7	130229	121268	120528	119641	121710	121700
M610T33_1			0.399087	1.36708	0.0226952	610.182	33.3135	182769	127375	115179	190031	156647	109447	109604	93178	101151	111942	119567	109327	106716	103865	106040	81610.7
M508T46			0.825109	0.962978	0.82013	508.345	45.8625	135547	174546	54507.9	103153	144014	130540	100346	180774	134001	130281	111460	113983	175004	175035	183036	175031
M563T44			1.39327	0.316983	0.134691	563.464	44.299	58718.7	61315.9	58242.4	23580.7	49767.7	112400	579521	113760	71046.9	83309.8	190316	110452	106306	104216	101160	100289
M586T39			0.685302	0.882504	0.356707	586.449	39.29	121981	121530	96675.9	157948	101546	106489	169457	159514	158860	101605	95461.1	115292	113065	109539	108684	108696
M229T392			0.51126	1.01972	0.846428	229.117	392.341	135932	165727	109564	115351	116198	113089	100641	130573	143498	121294	98098	147142	107654	99139.2	99121.1	101129
M183T93			0.850464	0.630038	0.258644	183.148	92.897	79001.7	66123.1	82427.7	195469	67335.7	86553.2	102763	154406	29443.5	327250	207176	94636.6	39061	58038.7	57728.9	57986.3
M119T169			0.478153	1.05578	0.76655	119.034	169.465	125939	140721	94964.2	139496	110786	153111	95489.7	79356.4	80789.1	101299	180423	187245	90406.3	90865.6	90244.7	92895.6
M331T90			0.942675	0.626391	0.165285	331.283	89.5355	109134	80352.6	54245.5	109417	169187	48734.5	156275	159130	267972	52175.1	69708.7	206422	119941	92086.3	92578.1	92296.8
M377T35			0.48933	1.01844	0.943959	377.324	34.937	220860	93136	66821.7	138988	56191	171015	156459	164946	154375	105748	83531.9	68428.6	143150	138746	156701	138726
M498T34_2			0.842812	2.62546	0.284485	498.357	33.613	3348.06	311148	8661.29	420533	320133	7467.4	792.392	13595.2	10791	9225.38	358830	14805.8	17572.7	272171	273234	273212
M121T33			0.839368	0.822151	0.0811154	121.028	32.954	132168	114470	136112	78208.4	105322	100008	138250	116476	176280	128162	126562	124691	139952	134542	130605	130441
M433T127			1.20494	2.12748	0.102115	433.167	126.771	30562	124234	379804	153997	179126	136413	135998	62023.4	57197.2	38395.5	86176.3	92192.7	207793	200619	205596	207807
M201T163			0.427018	1.42072	0.0425768	201.074	163.139	130060	186629	112807	135153	142396	158529	127919	32233.8	121362	113425	87457.8	126853	159916	100685	160050	159980
M281T144			0.841473	0.815102	0.379889	281.133	144.267	64467.6	123038	91570	110197	112660	158330	174772	102069	80564.9	68441.9	174139	210050	91069.1	73262.6	91098.3	91208.4
M539T140			0.913262	0.857201	0.562746	539.286	139.651	178437	153880	87712.7	45713.4	99344.2	112514	124631	221734	92203.1	189667	89285.1	72960.5	141189	141011	141702	140099
M250T244			0.505201	1.08569	0.746652	250.129	244.361	65531.2	71980	191292	190248	148773	95846.1	157850	125748	172174	48844	76962.7	121820	186571	197984	186577	186568
M123T376			0.976704	1.80425	1.52788e-05	123.054	376.411	161939	179439	127536	138753	158286	174465	82956.1	93073.5	82764	73959.9	89345	99123.9	103321	96711.2	96708.3	97345.3
M781T372			0.758396	0.852992	0.471875	781.415	371.904	111718	114722	56105.2	105219	149881	132966	131811	223622	145933	90300.3	129860	64661.4	115228	120084	117206	115475
M285T45			0.6708	1.08083	0.760418	285.205	45.4465	163033	209260	45125	80602.2	161040	86260.2	70062.8	120017	138316	169337	110077	81769.1	115256	116144	115306	121835
M682T429			0.831531	1.65485	0.000487648	682.124	429.164	128634	197136	130682	128585	140471	167951	99043.2	92633.4	88205.3	84312.1	90017.7	85691.4	90875.2	90879.5	90873.2	91996.6
M548T33			0.457629	0.995224	0.964138	548.299	32.657	140470	119594	134742	109966	115624	94471.4	93616.5	144169	94916.5	108781	122612	154204	93953.2	115679	106477	111249
M923T51			0.458927	0.778659	0.772392	922.638	51.3375	70980.7	257943	29405	98010.4	121323	48437.4	598670	45386.2	24335.1	106374	15990	13318.9	13770	13044.4	13558.1	13768.2
M320T530			0.704485	0.913501	0.457425	320.145	529.846	135460	134475	101906	98927.6	105361	105304	123134	176900	90855.1	107110	113436	134523	107854	108005	107855	108280
M375T353			0.638074	1.01773	0.687296	374.96	353.445	128279	117955	117248	121868	108843	125632	132770	103100	111489	117036	124236	118656	120941	120935	120939	123358
M219T158			0.518135	0.960471	0.856854	219.085	158.472	89353.6	34595.6	93451.8	191076	99377.2	189093	132048	117570	142433	107713	110531	115335	91009.5	97138.3	75749.9	98114.4
M189T166			0.678728	1.59818	0.0508471	189.138	165.673	138079	167043	129622	80456.2	139182	216512	88609.9	160263	48178.9	108542	74984.8	64349.2	104620	105434	104621	108553
M606T190			1.05425	2.36689	0.163188	606.313	190.441	437067	225457	15039.7	125980	109987	81158.7	23599.1	83453.2	111391	127940	32282.9	41585.3	122257	124248	122954	123774
M853T358			0.577225	1.47339	0.0484538	853.09	358.077	143543	191976	78395.3	131733	126171	167440	135937	121478	69405.8	101406	81366.9	60014.8	39951.3	40705	39977.6	42698.8
M875T179_2			0.964897	0.736194	0.073013	875.07	179.274	106214	101472	82695.7	99347.3	76426.2	126917	105184	150452	165741	188732	101886	93595.6	130292	130275	131233	132980
M163T37_1			0.434255	1.04087	0.575966	163.031	37.09	109933	130763	96228.8	132720	112798	130503	119093	117949	122591	94756.4	101730	128831	96313.3	9697.32	96637.8	96802.9
M379T632			0.341752	1.62478	0.301132	379.205	631.619	180477	183501	16999.9	141910	34209.9	302609	58567.8	67770.6	10012	68748.1	132956	191067	59121.1	21137.2	59279.5	58989.8
M493T80			0.975274	1.0153	0.970602	493.334	80.154	275618	177990	49387.6	28132.7	83669.9	84733.6	79352.7	243149	78820.1	121745	71811.7	94112.8	103496	103458	104168	106331
M251T84			0.1306	1.24798	0.570392	251.199	84.31	263409	82087	31757.1	116738	205643	69466.3	53321.3	64048	191443	42513.3	137326	127623	75988.5	78474.1	75453.7	74001.3
M335T35_4			0.763084	0.800403	0.290736	335.278	35.321	121799	90098.3	104038	1618.85	138555	159104	138992	135074	121047	116443	138544	118530	116288	110962	111055	114657
M155T410			0.194589	1.20897	0.554431	155.117	410.227	87942.7	85371.9	63388.1	210090	126585	180350	46293.1	134290	7558.97	108740	172376	154190	235394	260654	260756	260666
M317T340_2			0.553042	1.00851	0.825831	317.113	339.61	111007	116564	118607	110343	106612	123829	111708	116451	121785	97781	117113	116329	120038	120036	120035	121128
M191T101			0.914599	0.85168	0.744634	191.054	100.824	274271	206061	52156.1	10434.5	30580.5	55040.5	147106	187366	55383.1	234196	60200.8	53752.7	97943.9	97259.2	99902.3	97267.3
M528T39			0.714027	0.873205	0.227546	528.408	39.183	117267	112110	98745	122206	92925.6	91030.8	159289	130445	140225	98611.1	99489.3	98328.3	116977	116996	115130	111430
M281T37_1			0.654567	0.954023	0.624008	281.137	37.068	115028	114180	90161.5	100404	94628.3	147827	125233	102933	100195	119783	138912	107087	102919	100351	102879	102917
M267T139			0.779599	1.05078	0.901692	267.194	138.768	303242	150591	18371.9	51619.9	121354	49299.3	73797.3	140215	125049	127589	75171.6	119097	127764	127350	127698	126730
M350T398			0.435915	1.13593	0.265122	350.133	398.483	96139.5	95517.8	106889	151284	124518	140168	136090	95565.7	91475.8	102258	115301	88326.8	101561	102942	103412	102468
M499T34_2			0.626446	0.853098	0.388481	499.338	34.4965	87840.4	103407	146783	83888.9	109303	84627	145333	158126	116971	42528.8	116128	142812	134347	134349	134677	137733
M921T54			0.579228	1.02881	0.961157	920.627	53.6815	125795	73577.5	112600	126785	148205	86478.4	415426	71699.5	37214.1	12266.7	68881.6	49094.7	10554.9	10220.1	10247.1	10385
M209T43			0.578013	0.942814	0.698085	209.073	42.9385	107869	105172	118640	80264.5	68234.1	163614	120158	87681.3	124737	106329	95725.1	148213	125666	125144	121491	125642
M600T38			0.637321	0.900868	0.513246	600.464	38.4775	90444.8	124930	76172.1	148490	77840.6	110281	168265	95687.9	100174	122631	126478	84046.4	96863.4	95082.6	95073.7	95739.7
M829T467_1			0.397303	1.34149	0.0150585	829.209	466.81	127485	129687	114193	121881	124764	139659	89941.5	124396	83315.5	126343	66015.4	74784	117287	119374	119378	119288
M94T133			0.829845	0.878006	0.623646	94.0642	133.432	65777	68671.1	192463	126809	127978	34205	169039	99196.6	103889	60221.8	122684	146450	211137	220599	220615	220609
M927T74			0.764451	2.01348	0.180226	926.629	73.836	233275	19386.4	198136	113489	256800	58134.4	226117	90510.8	31961.8	32207.5	32879.4	22988.8	18227.9	18141.3	18143.4	18748.5
M251T119			0.567788	1.41346	0.443792	251.113	118.754	63384.2	51340	90325.3	329934	106229	126128	108636	47100.2	120087	49060.3	46426.3	171570	109042	110034	110397	110396
M576T140			1.00537	0.762186	0.314587	576.326	139.651	149151	129590	57808.4	42873.6	84077.2	101049	116495	206090	89891.8	172836	82872.3	72514.8	129580	127470	129578	129580
M333T397			0.882154	0.779424	0.0677766	333.104	397.168	97896	101911	74587.8	107424	74392.3	109426	164509	120752	108485	117865	133388	80712.8	79848.6	80442	80902.5	80904
M867T354			0.878685	0.842736	0.00784475	866.978	354.098	99947.1	102006	94620.4	98319.1	88082.9	105654	133658	102033	115852	114523	126691	105718	109767	110241	109768	110974
M88T426			0.359583	1.03126	0.839287	88.0388	426.123	85907	139013	96922.1	79026.8	114024	136132	136935	116145	66880.1	74659.4	132069	104605	100314	100499	99522.9	98541.4
M139T290			0.267022	1.02955	0.903138	139.122	289.517	101846	107947	60929.2	121580	107946	150144	55818.9	117104	23087.8	155916	147874	131922	74832.5	75646.2	104346	77671.8
M144T186			0.871079	0.551795	0.21752	144.137	186.134	52291.3	42496.7	160965	98418.8	72591	28145.2	298528	231893	46935.3	54972.1	114666	77420.5	96136.2	96135.7	96466.3	97609
M472T398			0.634518	0.910215	0.402934	472.104	398.483	79747.9	131584	95539.4	84240.5	97113.8	120588	103472	119674	141687	113710	83684	106641	105268	105254	104598	102209
M528T309			0.950051	2.16276	0.000716043	528.276	309.341	152472	131894	129947	189572	126328	137576	34726	27291.5	111092	70741.8	69863.1	87527.5	106487	103947	102941	102934
M186T439			0.673128	0.936487	0.467587	186.075	438.755	121337	124604	82259.5	109414	90502.4	83160.4	116857	121871	91271.6	102111	103137	117487	90637.6	88228.8	91636.7	91815.6
M296T54			0.876461	1.49674	0.449296	296.134	53.6815	97698.7	142668	75971.4	158273	140223	142240	21413.9	337169	82286.2	25684.4	14266.9	24995	98055.7	101916	98057	99063.9
M142T347_2			0.809911	0.699943	0.168986	142.086	347.068	67382.6	89300	71169.2	87403.6	94047.6	109358	88557	127879	26608.4	169623	136879	191457	232741	233071	230679	223040
M416T399			0.395153	1.01818	0.856088	416.139	398.534	80275.5	96736.4	133799	86804.7	112427	125121	113348	123045	98608.7	94700.4	88815.6	105308	115084	118050	117223	118044
M474T36_1			0.503491	1.01556	0.848612	474.265	35.957	120164	78990.5	90322.1	121485	104516	116844	114616	92425.1	96606.4	116622	97424	104940	100501	100503	100501	103091
M294T293			0.870926	0.739991	0.21269	294.117	292.856	91313.2	116640	76558.6	105471	69926.3	73605.4	208523	47143.4	117210	132142	131870	84084.8	77400.5	76453.7	77397.3	77394.5
M319T34			0.603574	0.931399	0.531268	319.283	34.106	128245	80752.2	92908.6	100985	85044.8	115254	138087	120368	107409	77744.8	92229.7	111778	98716.2	97744.5	98726	96300.2
M452T33_3			0.160421	1.29441	0.424563	452.32	32.8355	84263.8	83813.1	76167.4	235506	60386.9	162538	75286.5	113973	152224	40887.3	92194	68290.9	111718	105844	107626	105817
M154T230			0.806036	0.790725	0.192425	154.071	229.775	110003	117880	55106.8	113617	55123.4	97752.5	110249	84877.5	79967.2	139175	160158	120483	56869.8	56569.1	57022.2	57020.9
M394T35_3			0.171761	1.13115	0.663253	394.35	34.843	197190	44482	64983.8	113542	56359.3	183606	93128.7	86762.2	129694	105912	98614.4	69510.7	82145.9	103085	97521.3	107311
M281T83			0.741423	1.77616	0.0063232	281.105	83.1875	137807	155461	121316	195306	93599.8	88680.4	70559.2	88972	78205.1	69075.4	64038.5	75151.9	132825	113395	132616	132784
M297T229			0.314733	1.54843	0.210228	297.252	228.54	189350	128959	51642.5	97719.2	120040	148627	34235.1	41897.4	18297	154990	60039.8	166080	82617.5	84242.7	84244.6	84244.5
M547T100			1.03978	0.508227	0.150476	547.469	100.313	147254	34130	42227.2	60225.2	61295.5	63129.8	253986	129864	40168.1	43187.1	244290	91810.8	196041	183270	183217	183057
M127T406			0.791855	1.91545	0.00263359	127.122	406.204	135791	83950.2	157976	117484	174460	125490	68214.2	83047.8	106389	62018.1	51297.2	44158.9	86036.3	87106.1	87273.8	103907
M660T151			0.992843	0.626943	0.0378059	660.06	151.137	45240	123864	92592.2	108106	66039.3	30058.2	173259	145927	112818	96087.5	100480	114557	103598	95327.9	103591	103647
M739T178			0.968238	0.687239	0.0207937	738.567	178.255	91507.7	84775.9	67980.2	73581.7	65339.6	105563	96798.6	87498	145996	147185	91607.8	142091	113405	112130	113158	112799
M311T364			0.625052	1.41247	0.490447	311.156	364.4	180445	168339	4814.79	57165.9	89673.7	199631	40118.4	98853.6	1185.11	246313	70242	38923.4	61150.2	61885	60778.8	59285.6
M310T432			1.11462	0.458707	0.144067	310.112	432.08	106764	51802.9	21040.1	92606.9	49141.4	49881.7	106548	273091	5214.79	257776	110698	55984.5	134129	135524	137338	132526
M710T46			0.884818	0.743963	0.0316961	710.493	45.638	97854.9	70398.2	92532.1	100951	66457.9	72634.4	133548	142862	87184.1	85540.6	106070	117986	81735	81760.1	81757.1	75816.6
M265T90_1			0.495962	1.57386	0.196951	265.178	90.37	235214	171215	38735.5	92020.2	120641	59113.4	37358.2	58941.5	81849.3	85975.1	103317	88086.7	152591	168807	171889	171946
M272T163			0.595429	0.960195	0.853169	272.133	163.129	89456.4	97263.3	164249	67455.5	94861.7	60351.3	127350	36117.5	134346	109173	86888.1	103544	117843	111116	125141	125175
M827T77			1.43187	0.183728	0.117743	826.531	76.527	54521.4	31577.4	24437.6	15627.6	28285.4	27237.4	522285	56697.5	51494.3	54074.3	251120	53220.4	40625.7	40248.6	40947.1	41109.5
M86T66			0.624254	1.578	0.10135	86.0344	66.183	69268.8	81635.9	218938	106997	130192	108554	67144.9	96754.6	91898	41593.4	51589.1	104495	159210	161321	166190	159255
M146T378			0.574286	0.808664	0.529111	146.116	378.233	184832	87215.2	88425.1	39830.1	61199.3	60833	140178	128516	31653.4	59444.1	191509	94622.3	101540	101223	100245	101538
M289T458			0.685861	2.65132	0.256161	289.174	457.62	94058.6	74873.6	24024.9	53401.4	499841	100042	54893.7	41409.7	35049.6	63814.9	77317.6	46691.3	92922.6	92688.1	102499	145152
M385T37			0.223687	1.12048	0.555428	385.271	37.257	106283	174252	66477.2	72913.7	99956	95571.6	86895.9	81974.1	82597.2	97317.6	132162	68331.3	64498	69898.8	68596.8	70163.9
M188T363			0.539683	1.05895	0.612987	188.069	363.031	88385.3	70956.7	106372	131540	97046.3	101667	101537	78954.6	97833.6	82068.2	121186	81211.5	102376	103818	101620	101625
M737T108			0.639445	0.736186	0.469205	736.509	107.751	164277	48454.2	73688.9	36281.6	49866.3	117489	167027	244841	36654.4	36206.7	95309.7	85630.1	27832	27543.7	25948.6	27828.7
M553T50			0.8538	2.10575	0.174581	553.265	50.296	333843	129597	65129.8	26542.9	151331	73217.8	29043.1	102187	62539.3	99745.3	40478.4	36261.2	4720.45	2505.42	4705.24	4692.08
M802T33			0.996494	0.689402	0.115457	801.551	32.514	96165.7	133544	69363.4	53886.9	48221.8	67961.3	95453	190731	112592	91191.4	92405.8	98134.4	34785.5	32492.5	24943.3	34750.1
M835T48			1.088	0.582328	0.16311	835.384	48.2595	29944.2	7645.94	134466	172336	60038.6	18542.6	99209.1	75869.1	147286	84830.5	201321	117833	176789	183623	174441	178662
M285T81			0.775506	1.66626	0.084942	285.097	81.3495	76488.6	43481.5	159136	133541	173871	129865	59502.1	34272.3	111935	30050.8	91884.7	102288	182529	184567	187175	187147
M609T355			0.954651	0.757447	0.00110617	608.99	354.67	82096.3	87920.1	75367.5	82114.2	73885.3	91798.6	127390	97470.4	101716	101950	121118	101467	104119	103714	103697	106460
M409T36_2			0.623857	0.88271	0.444666	409.271	36.379	103147	85332.3	79496	54916.3	113567	99757.4	80430.1	146605	125935	67365.5	85471.9	101659	90598.6	93613.7	95158.5	94195.9
M658T154			0.84671	0.640789	0.128898	658.063	154.124	58569	49728.7	138429	132197	38692.8	27545.9	154564	134392	83583.9	159470	79467.5	83232.9	83870.7	76216.7	84212.9	84258.7
M557T159			0.663402	0.761418	0.2933	557.296	158.641	67150.2	83430.9	54862.7	130459	90531.9	64828.2	102102	127953	198099	74911.6	70276.8	71852.6	94048.2	94063	98966	94069.7
M434T34			0.32501	1.12561	0.251706	434.31	34.237	132308	80246.1	101289	86942.1	103485	97221.8	110398	80533.3	72855.3	84313.2	87443.5	98826.3	77599.2	80398.6	75589.9	79838.9
M316T276			0.638382	0.711366	0.367981	316.098	276.157	76243.4	52603.5	92151.5	83593.9	54074	111435	139238	78913.3	45500.5	255007	98485	43698.9	110334	110336	108651	110336
M493T204			1.00193	0.759302	0.410793	493.335	204.32	132420	121553	37132.6	33232.7	83344.2	80245.7	75797.4	230209	97420.2	83805	72405.2	82964.1	92456.7	92221.2	92466.3	90439
M304T407			0.476811	1.23153	0.168866	304.149	407.238	117058	122757	72687.4	107843	99063.2	99022.3	54312.9	114237	101354	104880	53620	73758.4	76477.3	75600	76721.5	76719.4
M283T92			0.41947	1.42357	0.397075	283.189	91.5045	236957	101160	29782.5	48221.8	200091	41157.6	73367.9	101725	59007.8	64901.3	93517	69256.3	138562	137746	140250	140228
M689T522			0.666812	1.56812	3.83254e-05	689.207	521.952	106450	132329	109470	106250	103485	125238	78730.1	71331.6	73729.2	84073	66785.8	61045.7	118246	115843	116501	115839
M150T382			0.676776	0.771223	0.396501	150.057	382.206	98049.9	102680	74485.4	120777	30665.6	56748.7	118943	152436	181901	86491	37542.6	49491.7	95991.5	96795.7	95994.8	96153.9
M126T82			0.916652	0.543249	0.143964	126.09	82.441	55423.2	118037	31406.4	38876.8	69802.8	76853.7	105781	100442	12388.3	255887	132174	111966	30524.4	30727.1	28776.4	30282.5
M203T353			0.999821	0.712212	0.000147441	202.968	352.733	83856.7	88116.4	63523.2	70182.5	69904.3	84859.7	110255	105532	108140	121320	103476	97775.5	83702.4	82788.2	83702	83702.7
M659T39_1			0.791477	0.793787	0.18777	658.508	39.2915	77618.9	96846.8	81796.3	85511.9	66776.4	78850	157997	75104.9	83895.5	90924.3	133726	72370.5	69763.5	79308.6	79359.7	79258.4
M935T358			0.46117	1.40031	0.0918687	935.093	357.79	111546	151841	60246.7	91690	94289.6	130419	107997	99261.1	57968.5	80885.6	62886	48066	30484.4	30483.6	30764	31478.3
M276T261_1			0.968314	0.578867	0.134795	276.106	261.212	74505.9	87828.7	51101.6	64072.5	48909.9	74040.9	254146	44976.9	101551	99976.5	104709	86440.6	131150	130822	77073.2	131081
M349T34_1			0.77807	0.751707	0.228539	349.133	34.15	118263	477.049	133794	67606.5	63799.3	84340.2	114332	100735	91530.4	123955	106963	85439.6	89475.4	85207.3	86340.1	87684.9
M876T179_2			0.742326	0.767516	0.157472	876.068	179.274	85598	86090.4	69432.4	68872.2	60642.6	102496	92225.8	70037.3	138226	154690	84945.7	76321.4	108479	107614	107989	108688
M244T36			0.81813	1.19683	0.765834	244.189	36.277	60964.4	44873	339013	39775	32710.9	75894.7	86041.3	59548	34502.2	88735.4	182222	44617.7	91117.9	99164.6	90961.4	93367.4
M139T181			0.646488	2.55649	0.511425	139.086	180.699	10620.6	12344	16462.3	29068.8	29774.8	681482	10268.3	232908	16245	13706.7	13322.4	18558.9	71083.4	211049	152713	149608
M305T34			0.581091	0.896797	0.363612	305.268	34.15	79703.4	78188.8	82642.7	91099	73073	107991	123526	115093	101842	65937.7	81754	83547	91478.7	92097.3	97792.1	93294.6
M202T429			0.429575	1.0052	0.961205	202.07	429.099	99462.4	111461	76395.8	102212	79541.6	72858.6	97434.8	61566.6	101633	107380	86725.9	84389.7	79939.4	79931.9	80407.6	81289.4
M169T81			1.04074	0.443097	0.115918	169.132	80.884	66165.1	100331	20571.6	17102.8	50368.7	77267.3	76788.4	27817.8	63041.3	288732	157985	134471	19152.3	19299.8	19274.3	24546.5
M205T26			0.166802	1.12491	0.107851	205.099	25.5735	95679.1	103021	96151.3	92596.9	92661.7	89220.4	63810.4	84805.3	97490.8	94443.3	71473.7	94087.2	72098.5	72108.4	73066.3	75445.2
M179T326			0.927556	0.696037	0.021169	178.872	326.414	66743.6	65939.9	95949.9	64835.9	69306.8	77998.2	90830.7	95309.6	90713.8	98416.8	158400	99591.6	105630	99383.4	105703	99155.3
M243T372			0.160956	1.16066	0.0397412	243.133	371.904	97537.4	108703	72248.9	101538	94563.9	101504	83527.8	87790.7	87588.6	83142.4	81936.6	72365.3	77827.3	78159	77809.9	80027.3
M69T81			0.537045	1.45339	0.187644	69.0079	81.207	46925.2	76212.4	188264	89821.7	129609	103038	78638.3	68309.2	121956	35782.8	51984.7	79459.9	156713	155565	156071	156713
M653T189_2			0.421374	0.962973	0.857292	653.371	188.556	118263	86399.1	58778.9	54622.9	84313	121400	71636.2	114540	75106.9	56322.5	77452.9	148857	100673	100760	100760	100516
M262T379			0.462196	1.02117	0.652086	262.127	378.772	102543	89903.9	89081.6	95553.5	81921.4	80211.7	85138.2	91758.2	90350.1	79317.2	88108.4	93366.2	83481	84484.7	85786.1	85788.5
M688T217			0.943528	1.53322	0.31868	688.409	217.387	167018	204958	23895.4	26890.2	142085	80113.3	26507.9	134617	99182	87115.9	27813.7	45421.6	85947	91270.2	86008.7	85918.9
M677T200			0.858232	0.737057	0.242164	677.369	200.44	84172.1	142629	59493.2	44050.5	59936.2	61831.1	68592.5	173294	88156.2	70437.8	93318	119603	108220	135621	108565	107963
M303T104			0.676622	1.09096	0.804226	303.215	104.419	216839	99604.5	16993.4	58447.9	92090	71595.2	60214.9	107458	126517	98746.4	45666.2	70647.3	106398	105129	106402	105967
M173T101			0.79462	0.868152	0.77575	173.043	101.112	213150	162723	40104.2	7039.93	23543.7	43913.2	113030	143689	40785.1	179593	46979.3	40886.8	78530.5	77333.6	78530.3	78531.4
M423T425			0.708808	1.2212	0.563953	423.195	425.216	118812	131081	15188	102395	107440	105189	54712.9	168566	24654.2	136933	51462.7	38700.3	207059	214718	214703	214723
M58T270			0.872338	0.747304	0.0219391	58.0647	270.234	58540.4	65991.7	83122.9	88586.6	68963.6	85287.6	98690.8	97266.5	99371.4	71168.3	132112	104215	89265.7	91653.1	87894	87848.8
M84T408			0.974786	2.29255	0.000261256	84.0801	407.675	112610	123085	129191	148737	118354	99386.7	33901.8	103060	45865.8	34690.2	46617.3	54882.4	97386.9	95755.7	110546	111589
M543T467			0.752147	1.78732	0.000339241	543.129	467.377	122943	120332	104828	99842.4	100029	125467	57455.5	72278.5	66980.2	93813.7	45354.6	40906	99319.9	99133	99456.1	104889
M312T44			0.31811	0.989183	0.954059	312.26	43.7895	71500.1	82208.2	71529.1	110600	63652.6	121795	121745	125626	67168.4	48513.2	94715.1	69218.8	104958	120956	104456	111418
M907T131			0.34394	0.952763	0.890272	906.612	130.627	129965	42813.5	110409	124810	97487	5569.76	106973	151622	28931.4	19617.5	125544	103705	155525	156205	155596	206537
M334T231			0.229177	1.18413	0.560889	334.159	230.566	66270.2	58282.4	51858.3	136627	192801	61173.7	111782	71482.2	67363.8	70037.4	85642	72537.8	114336	114300	114942	116807
M483T46			0.637743	1.6013	0.0290368	483.269	46.0245	100300	140640	91220.7	77161.5	135677	96158.8	38985.5	101448	70018.1	100970	49260.2	39715.1	163282	163305	172608	163394
M244T127_1			0.940305	2.15287	0.0628727	244.079	126.695	67571.5	90398.1	247444	134216	110507	60368.5	42106.8	26652.4	28917	95888.6	77753.2	58709.2	66001.9	49997.1	49956.2	49680.3
M644T196			0.991488	0.603236	0.0860475	644.382	196.237	67664.7	108889	37168.9	29641.7	79612.6	66128.6	117353	193024	96068.8	54513.7	86806.9	97264.8	77938.3	76304.6	75312.9	75928.6
M307T224			0.919791	2.05398	0.0581974	307.15	224.064	49398.3	57132.3	175512	208095	116762	88095.4	64118	39764.7	89394.9	26676.2	50497.5	67913.5	104780	108109	105636	104775
M223T34			1.11538	2.15632	0.486887	223.062	34.129	3283.84	376371	4084.35	5030.41	311154	5791.02	3659.13	301940	6211.64	5901.59	4387.35	5177.69	6019.36	6514.22	6506.03	5888.35
M61T94			0.175752	1.32207	0.389347	61.0393	93.748	59056.2	82196.2	63097.6	87262.3	223275	70044.7	62170.5	48848.6	91190.1	83007.3	86702.2	70518.5	49472.3	50502.2	51197.7	50791.1
M155T199			0.905287	2.30878	0.0378513	155.117	198.633	93579.2	19063	153208	122272	110767	217259	37941.3	33709.3	65998.2	37545	44507.4	90484.1	144221	144230	151705	144231
M155T226			0.758675	0.593995	0.36068	155.117	225.686	32843.9	89375.7	65955	60736.7	96144.1	36523.4	39778	33501.9	42549.1	178798	296728	51039.1	112895	112855	112632	112514
M609T86			0.410554	1.47804	0.0857089	609.268	85.825	49281.1	112922	69129.3	139604	99963.2	138166	93451.3	95820.1	45560.2	63461.4	55533.3	58250.2	46074.6	46629.3	46962.3	47056.3
M156T392			0.432477	0.994911	0.961634	156.101	392.37	85616.4	110941	74066.2	82355.6	72170.3	79366.4	73675.6	82750	103611	85366.5	61137.7	100556	68150.4	67924.9	66867.8	68155.2
M680T397			0.0787168	1.18515	0.318047	680.27	396.879	69942.6	134287	95776.1	65103.2	86503.5	95118.4	76011.9	65420.9	111562	80825.1	44229.3	83268.7	71030.9	70644.6	71037.1	68223.6
M323T343			0.815189	0.819401	0.322959	322.968	343.072	91314.4	138975	34641	61919.7	65476.6	60938.5	82270.1	106438	108857	103200	71937.7	80463.8	48112.3	50256.5	50252.5	50119.4
M621T397			0.517625	0.841767	0.409613	621.237	397.168	80780.5	49665.9	68068.6	114772	65792.8	77882.9	114317	139811	71488.8	73360.1	99950.5	43933.4	72435.8	73543.1	73896.4	72856.7
M686T220			0.927383	0.698864	0.34196	686.393	220.115	121626	117618	17092.9	22372.5	62376.2	70006.1	52992	112053	92720	204762	55647.6	70053.8	54537.6	57341.1	58066.1	58068.1
M713T32			0.549086	0.889428	0.35626	713.419	32.447	83990.2	84303.1	84982.9	85985.4	82816.1	47746.9	54762.3	85834.9	95839.4	94762	113931	83102.3	78387.8	84536.4	84771.4	77622.7
M221T36_3			0.772268	3.18453	0.248021	221.152	35.57	18723.7	397901	292383	13336.3	17875.4	18924.6	67735.3	26680.3	43298.6	26426.8	41897.1	32346.6	31678.4	31180.2	31685.2	29498.3
M750T43_1			0.390605	0.983031	0.901788	749.584	42.952	86118.2	69052.8	72293.8	78933	70920.3	114455	97841.7	106743	79116.7	45224.1	90385.3	80951.1	114932	114931	114943	118898
M551T179_2			0.853282	0.672411	0.0540286	551.059	178.524	78135	65291.8	54623.8	55827.3	53807	89698.5	77448	63133.6	120566	137008	126371	66456	93895	93011.5	95384	93031.1
M291T327_1			0.964624	0.659041	0.00140644	290.882	327.169	74931.7	53217.4	63318.3	65962.5	59435.2	74407.1	111103	109818	105910	66512.9	105700	94654.7	60464.4	66332.6	60268.2	62313.4
M575T86			0.881391	2.54045	0.124175	575.293	85.81	306852	111330	39574.3	26312.8	100010	120268	26930.4	67484.8	49185.3	85488.9	25643.8	22519.9	134951	136494	137247	141913
M327T35_2			0.78416	0.763436	0.0630136	327.23	34.856	83897.8	78305.2	38307	60286.7	78909.7	84417.4	79711.5	75170.3	121797	92646.9	80393.6	105827	64387.9	63285.3	62314.9	64377.4
M663T27			1.5188	0.0452131	0.153742	663.5	26.719	6617.3	7236.24	8854.09	7072.86	7890.49	4673.84	375943	5922.44	7803.52	7118.76	533255	6518.93	8349.14	8343.42	9304.86	8388.12
M571T160			0.845625	1.90789	0.285344	571.275	159.542	275952	187576	14810.4	21954.2	81012.3	60303.3	35240.5	72750.2	44354.2	126686	27785.1	29476.6	57768	58138.9	58140.9	56289.2
M69T68			0.287564	1.22719	0.455019	69.0079	68.465	42166.6	54186.4	148598	73561	109604	110453	63328.7	82209.4	134308	34767.8	63169.1	61079	121184	125409	124650	122718
M442T34_1			0.795267	0.786521	0.0386946	441.787	34.118	82001	77099.3	58861.3	58555.3	77614.3	74532.1	122397	87240.7	73056.7	78567.6	92293.3	91456.8	76179.6	77711.4	76091.8	80109.1
M139T44			0.90508	0.588204	0.0351742	139.086	44.299	39281.5	55761.1	57636.9	76414.7	64973.4	64370.4	69845.4	139293	68812.8	57018.8	131683	142723	73362.2	73199.7	72779.8	64682.6
M735T45			0.977515	0.498106	0.127264	735.478	45.4425	70957.2	71320	55881.7	34740.6	46080.5	42396.7	233896	77548.2	38945.1	53569.4	173571	67666.6	73302.7	74326.6	74301	72570.8
M467T45_2			0.273746	1.33332	0.095385	467.275	44.8575	82700.8	101448	93223.3	108061	92918.1	73560.8	41268.6	94508.4	110607	68075.8	47613.2	51864	188499	187223	188509	182510
M492T309			0.765336	1.81218	0.00100623	492.204	309.233	100457	87923	134642	93575.9	90209	114916	46273.8	28636.8	66912.9	58069.9	69481.8	73704.5	124109	123228	124139	120060
M353T423			0.860664	0.553212	0.131264	353.137	422.957	75284.6	56317.1	55627.9	83038.4	32239	39882.8	92208.1	24804.1	189821	174261	53216.9	84600.7	70116.8	70386.4	69360.1	70384.1
M558T140			0.860366	0.758052	0.308834	558.299	139.651	113287	95683.9	43273.8	27168.2	67200.4	66566.8	85901.9	148792	64249.7	127992	62438.8	55680.9	99123.6	98496.3	98322.4	98322.7
M585T330			0.960152	0.689935	8.94731e-06	584.811	329.769	69201.1	70684.8	56592.8	60764.6	58983.3	72851.6	96083.8	95040.6	93938.5	101142	92642.1	85087.7	72314.1	74306.9	71988.4	71997.4
M719T77			0.630841	0.80216	0.322172	719.484	77.327	125143	44560.3	59545.4	53470.6	54300.7	85937.3	112605	108418	57534.6	49066.9	95094.5	104554	79225.7	78272.2	79359	78801.3
M130T566			0.534422	1.22449	0.886025	130.121	566.211	510881	2970.66	2171.61	2364.92	2280.78	2173.05	2393.93	3866.71	411115	2660.54	5883.93	1066.21	2246.84	2416.58	2409.59	2325.57
M883T35			0.769513	0.831158	0.00857254	882.564	34.677	77174.2	74338.8	60577.2	60953.6	73017.8	82917.3	92811.9	90044.7	76091.5	82316.5	84842.7	90014.5	75113.3	76263.3	75062.2	78586
M949T65			0.829183	1.44657	0.310879	948.625	65.1675	88891.2	45274.9	157051	118105	112894	35080.1	112354	32051.7	38984	10262.9	127236	64364.7	7631.09	7375	7908.82	7929.43
M251T138			0.412185	1.03091	0.918052	251.113	137.542	60522.8	34190.8	147005	106415	90617.4	39583.6	118787	89408.8	111382	36719.6	43629.5	64065.3	163189	160346	159700	159627
M361T33			0.507647	0.93955	0.46337	361.221	32.5705	69187.4	58210.8	71009.9	94570.7	78842	83632	86428.6	86158.6	92730	71677.8	78889.9	68871.5	76034.5	86694.9	78135.3	76568.5
M111T97			0.745579	0.628401	0.153499	111.054	97.091	22440	80548.6	92010.3	61809.1	82965.5	22871.6	35766.7	73758.7	167563	96302.8	70330.7	133370	55474.4	62484.4	50485.9	50304.6
M170T174			0.870307	0.651149	0.0110709	170.116	174.304	39912.3	58269	59927.9	81229.8	65771.5	64653.1	62289	90268	127100	89884.9	86847.7	111474	86101.6	76144.4	80527.1	75984.2
M572T40_2			0.515298	0.962578	0.636055	572.434	39.5065	79138.1	78534.4	74110.1	79069.3	75918.3	73078.7	105656	67328.9	88511.3	70406	72730	73094.4	67316.3	72856.5	71134	72839
M331T140			0.709872	0.854515	0.578534	331.282	139.976	139124	82547.4	59549.4	28693.9	57115.4	63800.2	78432.5	140550	59825.5	116581	58668.7	50123.9	86557.7	86557.2	86700.1	87069.3
M507T55			0.875606	1.93011	0.206273	507.314	54.788	243075	120491	10093.4	41107.2	130956	67963.8	22128.9	110111	64266.7	60827.9	24607.7	36012.3	39568.4	55812.3	27010.2	51786.9
M169T223			0.576334	0.791696	0.450607	169.133	222.898	33985.5	76459.3	31868	134097	89083.3	44947.3	102304	77614.5	21534.8	74711	101098	141170	64744.8	64504.8	63631.9	64162.4
M304T422			0.804906	0.735492	0.33841	304.149	422.009	71756.2	54896.1	53031.5	90580.5	50873.6	71107.8	162171	18475.7	65163.3	90163.6	144163	53173.9	71157.5	71153.8	71520.4	72316.8
M169T193			0.436299	0.943535	0.906814	169.133	193.202	15911.2	21983.1	35054.6	177260	32435.1	163273	44434.4	46210.3	21015.1	117158	86913.4	156871	105123	105497	103796	105499
M227T120			0.730928	0.923849	0.869942	227.174	120.371	11494.9	25151.4	78584.6	161058	102854	61428.3	80303.2	25810	40552.2	24119.7	99310.3	206791	72355.8	72357.3	70961.2	72266
M607T45_1			0.811317	5.71226	0.347781	607.253	45.298	673235	14135.5	20948.5	39638.5	16659.3	15826.8	11910.4	20333.5	18820	56692	12706.1	16164.1	24849.8	28394.3	22967.7	22646.8
M193T328			0.744484	0.824599	0.0958926	192.905	328.115	73228.8	73525.2	63570	64165.9	65645.2	72662.4	105220	65503	68696.4	66177.4	103786	91221.6	65215.2	59946.1	59762.3	59663.8
M139T225			0.532386	0.965097	0.951052	139.122	225.442	33364.7	11503.1	42773.5	264438	44218.8	49982.8	57686.6	58745.8	26462.7	81555.1	162133	75837.5	83624	86631.3	86516.8	62431.7
M292T433			0.767188	0.645125	0.345628	292.101	432.666	69118.1	63138.5	35995.3	74623.5	49917.4	63035.7	58108	196976	3208.77	182408	74125.4	36738.9	108783	100345	100353	100333
M589T52			0.653977	1.80566	0.23489	589.306	52.365	244256	105623	39844.2	20054.4	116434	57347.6	62098.1	76768.3	47518.6	78513.4	30009	28275.7	5922.82	5844.47	5670.38	5938.61
M327T45			0.535504	1.64706	0.0416868	327.251	45.412	125598	114351	80527.1	33287.7	105330	104796	79377.6	77312.6	33024.8	64033.6	51898.3	36714.8	88986.8	82136.1	81512.1	97302.4
M303T53			0.700965	0.999026	0.997721	303.215	53.159	153623	112813	16656.7	18590.4	89358.1	60716.7	53389.5	88001.4	83459.8	123601	44391.2	59355.8	19926.7	19920.2	18591.9	19540.7
M183T167			0.0271747	1.20625	0.610931	183.064	166.891	65621.6	122486	34832.5	160423	71605.1	37530.8	60005	31172.7	117045	65002.1	16415.1	118649	28579.6	26307.3	28137.4	28827
M280T36			0.628993	1.06341	0.890171	280.262	36.3745	72560.1	39985.5	195744	68534.6	27961.6	58470.9	36842.7	64570.3	59994.3	34297.4	174411	65516.9	46715.3	49768.5	50270.1	51918.9
M271T42			0.210289	1.14036	0.115649	271.143	41.6985	71941.7	82587.2	88224.6	92945.8	68593.3	73215.3	73006.4	71685.3	85958.7	56336.6	66511.4	65237.7	69360.4	66317	66329.2	66325.9
M98T270			0.751828	0.786291	0.0759023	98.0957	270.239	55143.3	60788.7	70310.8	70357.1	61181.6	75893.4	67495.4	61871.8	77090.9	76141	111028	107046	85257.4	85216.8	80863.8	84065.7
M400T363			0.606471	1.77082	0.0277189	400.083	363.031	86045.4	111822	55739.5	96818.7	88869.9	130673	104505	25690.8	26341.5	54554.7	69635.2	41139.3	29890.1	31011.3	31015	30697.7
M926T38			0.628689	1.78755	0.00720911	925.527	38.359	108845	59767.5	78149.1	101670	105536	117082	49115.6	90292.1	52716	23146.5	50309.5	53880.1	96908.7	97426.2	93187.9	82886.1
M710T80			0.921184	0.569566	0.0410975	710.494	80.1735	104897	33305.9	45802.3	50665.5	40088.5	47804.6	115897	137279	57514.2	51498.8	96201.5	107942	66646.7	65945.3	67419.5	65951.8
M555T174			0.59941	1.88325	0.0699015	555.283	174.304	144751	140777	27755.6	93835.4	118945	54327.1	60241.9	40740.5	91983.7	35829.2	13838.7	65552.4	147237	125375	144369	147134
M175T566_2			0.291992	1.23872	0.231243	175.143	565.828	104743	75278.3	63198.2	84745.1	78030.1	84368.7	101535	61129.1	36532.3	43809.2	96063.1	56794.3	86216.4	76501.6	76569.3	76508.2
M592T45_1			0.452761	1.21999	0.560324	592.261	45.412	70022.8	180123	58858.1	72266.7	48571.6	56395.2	86643.5	123601	39130.6	61997.7	43387.2	43798.2	51383.2	54501.8	54635.3	54665.3
M669T222			0.836734	0.817717	0.436425	669.367	221.601	105030	105604	21176	24520.8	60706.8	80574.8	51996.9	107486	96418.6	100593	54484	75267.7	59118.1	59125.9	62617.6	59128.3
M291T35			0.19995	1.25346	0.0151632	291.252	34.984	98657.8	65742.6	76491.4	88353.9	69754.1	92166.5	64196	66160	58191.1	70776.6	68558.8	63966.5	78449.1	70691.1	78439.9	71221.5
M632T331			0.97496	0.646843	1.75235e-05	631.822	331.358	61810.2	68676.8	46750.8	53996	51497	62996.2	85513.6	92900.7	91156.8	97866.2	83195.8	83850.8	64694.6	64729	64518.7	64629.3
M211T38_1			0.103985	1.25772	0.409578	211.142	37.687	97365.7	73073.7	56669	86608.2	49799.7	125269	54407.6	49208.3	24050.6	83208.2	44778.3	132975	61175.9	75752.5	90893.3	101022
M666T499			0.978089	0.615762	0.00616003	666.28	499.4	88713.7	40097.8	47887	56395.4	46470	54710.8	117249	66991.4	82040.6	89303.3	103466	83813.5	65046.8	65046.9	64933.9	64399.2
M639T36_1			0.456113	1.48727	0.00407376	639.278	35.599	106187	82331.8	81434.2	91844.9	77281.9	84510.5	66061.8	77892.8	40230	73083	50155.3	44626	58724.5	57918.7	58737.1	54994.8
M53T270			0.558724	0.913637	0.618229	53.013	269.746	78908.1	57677.3	53788.2	69123.4	62056.9	94155.8	68278.3	48473.7	61478.6	59765.6	121199	95810.2	71762	76861.8	72912.4	71774.2
M156T235_1			0.339565	1.09431	0.732843	156.051	235.297	29487.5	42023.6	106483	99186.7	98849.9	78238	83166.7	64443.5	122499	31088.4	45945.4	67976.1	85741.6	86000.5	86811.1	85168.5
M139T86			0.839356	0.725828	0.00493996	139.085	85.871	43641.8	52867.1	67563	69126.5	64285.3	66028.7	104181	70182.5	76671.9	85380.2	77213.4	87194.9	74893	75481.5	74891	75484.1
M127T69			0.76676	0.650636	0.0939953	127.122	68.865	38025.2	78611.6	38336	62200.8	61830.2	61344.8	77562.6	59977.8	49951.1	155200	93489.1	86921.1	37107.2	42621.3	42641.5	42641.1
M291T38			0.438794	0.994493	0.975808	291.194	37.769	118862	91328.4	48229.5	35507.7	71910.1	63141.5	69381.9	74962.6	76581.9	57770.7	71647.6	81010.1	65960.4	65980.6	64942.5	62431.1
M591T44_2			0.927924	2.66854	0.0147815	591.495	43.944	118582	64832	159264	50736.3	87538	144668	97725.9	41517.3	19728.2	8890.88	47263.8	19317	75809.3	81449.9	75788.7	77713.6
M469T36			0.554656	0.91991	0.331454	469.39	36.3315	67983.8	61407	62349.8	85292.4	58302.5	73546.7	91996.7	72366.3	75237.1	72145.3	72136	60599.3	62331.7	63513.7	62452.9	63832.9
M182T89			0.635334	1.96957	0.092077	182.066	89.383	75394.2	196071	40545.6	105892	42113.6	104678	79745.7	53450.2	32245.5	58481.8	35844	26942.6	40978.8	41020.1	42702.5	42635
M703T24			0.812551	2.28303	0.0131876	703.292	24.378	62819.5	47838.3	84927.7	160273	129729	106247	38884.5	32325	68132.8	25306.2	37070	57513.3	47836.3	49575.5	49581.5	48919.2
M139T64_1			0.53071	1.41688	0.0837065	139.085	63.612	43764.8	51084.8	95005.4	99974.9	115911	92334.7	61799.7	50282.6	55098.8	43207.1	64436	76705	68746.5	70469.4	74269	68741.7
M633T331			0.961984	0.635754	7.09179e-05	632.818	331.358	59787.4	65587.9	45522.1	49448.6	48082.1	61469.1	81155.6	89912.1	90904	99552.8	81155.4	76227	62815.9	61873.7	62816.4	62816.8
M180T159			0.500798	0.873421	0.548438	180.085	158.708	38899.4	44769.9	89617.9	112215	20511.8	89310.4	68168.8	71648.5	78495.1	96373.6	69665.8	68263.9	56553.4	58648.4	65935.6	66144.2
M693T198			0.211903	1.03643	0.887045	693.343	198.19	28853.3	75375.5	78201.6	46112	100900	101483	51871.9	123553	39755.4	66466.2	50011.3	84120.1	88692.5	88286	82208.4	82432
M169T35			0.448915	0.989204	0.965417	169.086	35.002	74627.5	65362.7	41062.6	60816.6	76931.5	102249	101215	21390.7	27545.2	84655.5	85178	105661	74520.1	70061.9	71072.9	70097.6
M881T150			0.740667	0.661796	0.0981475	880.596	150.109	77872.2	35869.9	41516.2	69742.4	68791.1	42615.1	100345	134535	54246.7	39233.6	90116.8	89846.8	89072.2	89629.7	89625.4	88178
M508T311			0.535557	1.14474	0.454548	508.178	310.586	60609.4	47063.5	104589	92284.9	73655.2	72477.3	85213.5	56271.1	42400.8	65742.9	96601.5	47466.3	55668.8	56384	56832.1	58081.8
M290T98_2			0.333881	1.25749	0.301287	290.268	97.543	104544	126237	43801.4	60747.2	69108.5	64865.8	52269.7	46637.8	86333.5	85800.7	50942.1	51223.3	82209.6	85552.2	82217.5	82214.3
M713T355			0.894513	0.692697	0.000234101	713.005	354.67	55594.8	63802.9	55790.1	55034.7	50288.9	63823.5	92370.5	67913.5	78954.9	80414.5	94905	82535	75375.6	75968.5	75779.6	75968.5
M167T151			0.737246	0.588637	0.140845	167.117	150.507	28082.2	41499.8	73172.5	63487.8	58984.1	45833.9	525.334	86942.8	163822	73973.2	95289	107890	81769.7	83036.8	80578.6	80586.3
M127T377			0.235331	1.04659	0.789658	127.122	377.228	68992.8	42380.5	93201.8	81226.2	41054.1	102394	67596.7	90416.5	64846	69235.3	52802	65243.7	57235.9	54605.5	54898.2	64919.9
M174T312			0.201852	1.07273	0.7708	174.123	311.75	126900	77719.9	81690.2	33840.9	50768.3	63322.3	39155	63265	51513.4	61275.6	81908.1	107684	79460.4	78956.7	79908	79905.4
M856T415			0.680443	1.71997	5.82186e-05	856.489	415.027	88038.9	84573.7	97489.3	100533	76402.6	82995.5	53837.6	31265	58419.8	58055	52249.5	54336.7	64689.6	61379.7	61899	61157.5
M491T46			0.639141	1.10318	0.704808	491.318	46.007	123951	110286	32516.3	40233	72808.8	59444.3	50242	106304	67036.6	71255.7	57067.8	46252.7	119857	122479	123794	123701
M540T34			0.637656	2.80376	0.243531	540.367	33.911	48116.6	48686.5	42732.5	82436.7	29470.7	365189	53337.3	45355.2	13943.2	20755.6	45560.9	40978.2	62935.1	62932.5	62452.8	61033.8
M569T105			0.749749	2.09319	0.189427	569.26	105.188	229722	125143	15356.2	19391.2	96231.3	79802.6	21866.2	45325.1	42080.5	108755	23986.2	28219	43191.4	43494.4	44049.3	43703.9
M288T42			0.687049	0.719746	0.161051	288.288	42.2285	102467	49434.4	51452.3	54546.3	48499.6	42961.2	92248	85806.1	48761.5	116880	99366.2	42331.9	73649.7	69840.8	71292.4	72062.1
M554T38			0.664382	0.903445	0.74444	554.436	37.5115	137012	72372.9	22140.1	55555.8	64082.9	44711.5	59680.5	131468	70120.8	52969.8	34963.6	88980.9	56147.6	56370.8	56253.2	33782.9
M442T180			0.873537	0.575878	0.0408596	442.057	179.786	46912.6	44826.8	49329	45715	41999.4	75296.7	126789	46046.6	111595	115865	86987.8	40744.1	84464.2	80516.6	81204.8	79837.8
M227T354			0.371904	1.09662	0.0853747	226.986	353.97	74757.8	75798.5	70157.2	74133.2	66545.3	72658	77047.1	53970.8	64979.2	65024.6	68496.2	66288.9	66464.9	66869.1	66467.6	67312.4
M788T43			0.372246	0.938513	0.785836	787.6	43.128	45282.5	45288.9	57604.4	68603.4	96124.7	88559.7	123377	86751.9	47563.9	35878	55956.3	78238.1	79758.3	91931.8	74902	74790.1
M855T355_1			0.925246	0.658876	0.000343846	854.998	354.782	56918.3	58686.5	50133.3	51956.5	47636.3	63949.4	102336	73328.3	73527.5	80214.2	92300.5	78054.5	73162.2	75404.6	74590.3	75392.9
M487T329_1			0.695871	0.773791	0.0394053	486.834	329.054	58893.6	67112.3	55674.3	58076.3	58039.2	60330.7	89749.3	91796.2	85133.9	53475.5	86922.1	55743.6	60127	54599.1	59626.2	60116.5
M645T538			0.324876	1.02752	0.908142	645.13	537.663	114634	82263.6	38696.9	76921.2	42793.8	60476.3	80882.1	67884.9	39069.3	111227	57753.5	47832.7	37429.2	39548.7	39545.8	39543.6
M686T205			0.608082	1.35213	0.26827	686.393	204.679	118977	123653	45419.7	31306.8	86066.5	65551.8	44466.6	89403.7	68565.6	63384.7	37468.5	45031.3	57038.2	57027.1	58278.7	57832.3
M589T448			0.892904	0.541651	0.0328047	589.181	448.228	48062.5	42011.9	27135.2	76901.7	56076.4	37555.8	61232.6	143122	54238.7	60388.9	94503.8	117748	66554.7	64457.8	66564.6	66060
M792T109			0.793406	2.55798	0.0925106	792.367	108.545	79501	240623	31232.9	99078.4	69001.1	68763.1	19587.3	28642.8	94095.5	40935.1	29048.7	17637.2	78775.5	76914.7	76921.9	76921
M792T88			0.99853	3.01692	0.0691626	792.367	88.0385	173118	225909	39377.2	75067.8	58750.5	40648.9	10480	59784.4	62185.6	45523.5	10451.6	14719.3	21874.3	19477.8	21899.9	21252.8
M198T132			0.959897	0.527133	0.00561176	198.111	131.751	48653.5	32344.6	47139.9	41482.2	56874.6	55080.5	72442.8	76735.8	111189	98879.5	125408	49509.4	49098.9	49144.5	64017	56494.2
M837T46			0.842236	2.29372	0.0115273	836.552	45.994	80133.9	75477.7	179722	73294.7	79270.2	79808.8	43102.2	38156.8	34228.3	45738.8	51950.6	34328.3	74749.9	82819.5	82683.1	75035.9
M741T78			0.206045	1.0639	0.807113	740.531	77.904	120740	48975.7	50332.9	53546.3	64589.8	81987.2	80351.2	109199	38907.5	24850.2	65765.6	75861.9	66448.9	65842	67026	66165.6
M616T364			0.940304	0.59191	0.00657701	616.256	364.123	39263.1	26305.2	55710.5	77394.4	48841.6	55486	105782	90400.1	68039.2	70625.7	106484	70573.1	72214.4	72844.4	73373.2	73138.6
M354T33			0.406378	1.10234	0.621657	354.283	33.3615	101537	55922.7	106441	53193.2	52431.2	57366	55382.5	41826.4	59730.8	63368.9	98363.8	68586.3	41171.3	42900.5	45493.4	41225.3
M615T37			0.625649	0.847561	0.194053	615.402	37.4745	65937.8	52830.5	64418	42063.6	75802.9	71626.2	91290.3	64858.1	69860.6	49771.4	86164.6	77762.4	72085.2	66853.6	66831.7	66864.7
M301T33			0.616346	0.840778	0.33898	301.139	32.8565	67097.7	44572.3	112928	53079.6	53072.6	39397.7	69705.9	57792.7	73218.2	74944.2	77286.4	87296.5	87536.6	86432.4	89055.8	85166
M85T312			0.608834	1.80178	0.0190554	85.0835	311.565	87171.8	92998.3	45460	100019	94241.4	99938.5	67324.4	61886.7	62615.6	67121.9	4348.55	25211.9	80971.3	83052.4	83051.9	83054.4
M296T75			0.709419	1.5534	0.408858	296.134	75.367	63077.7	107299	40751.4	118875	67158	94571.9	16040.3	208182	49327.4	13834.7	10732.4	18435.3	65767.3	65765	67604.1	66180.6
M451T36_2			0.873354	0.64979	0.00538441	451.281	35.765	53172.6	59898	35056.6	34474.4	61991.6	73023.8	80234	73776.6	81276.9	64521.7	88571.4	100419	54979.1	56405.3	54965.9	55489.1
M922T82			0.984319	0.405403	0.161704	921.596	82.37	68522.8	4834.51	60476.2	35259.5	43383.5	19313.7	83795.1	63593.1	52788.1	16054.2	268413	87109.7	67276	66498.5	66733.1	68222.5
M198T284			0.347946	1.04009	0.656935	198.061	283.781	63526.3	69120.1	78865.6	60416	57178	77513.7	79671.8	70465.9	47159.6	65494.9	62139.8	66016.2	64930.8	63944.6	64115.4	64922.1
M745T104			0.615049	0.634064	0.359849	744.558	103.877	68349.2	21679	35614.3	50769.3	71849.6	61006.2	102955	107856	19725.5	8262.17	204687	44269.7	29161.7	29192.3	26429.8	29187.9
M327T12			0.0749297	1.1707	0.373299	327.006	11.859	80109	80014.9	74064.2	73613	44665.1	75554	82578.9	67486.9	28642.2	72749.6	33418.5	80733.4	78181.3	76066.4	78167.4	77356.1
M378T497			0.436738	0.954339	0.734511	378.149	496.894	72682.2	90011.9	57658.6	68913.8	52573.1	45560	68616.8	93328.6	56962.3	51498.9	63669.9	71858.6	59689.7	59689	59427.8	58762.5
M285T119			0.536355	1.29417	0.555828	285.204	119.311	193111	86113.2	16380.9	27129.7	92339.4	32366.1	41022.1	76856.5	70005.1	60430.2	35979.7	61441.5	81125	80741.5	81124	80741.2
M381T342			0.417315	1.42049	0.0448972	381.16	341.656	47273.5	62039.7	94272.7	101302	82903.3	77616.3	67002.2	57699.3	73166.2	38545.2	40369.5	50856.8	70747.3	71683.8	71595	71274.9
M927T552			0.891275	2.30759	8.29833e-05	927.256	551.72	108565	113695	82245	78105	80017.4	90471.7	34069.7	50629.1	32567.5	61236.6	33459	27725.4	74419.5	74428.2	74586.9	75878.9
M128T263			1.19432	10.074	0.1796	128.069	262.726	2597.82	2966.27	411327	4813.15	292018	6441.03	5583.23	8863.38	1709.29	21027.5	17519.1	16784.6	11219.4	11218.2	11679.5	11220.4
M269T37			1.04298	8.06922	0.113305	269.15	36.5915	2500.78	362225	2403.8	151920	3482.93	179683	12316.9	11465.1	6346.43	27839	19001.8	10054.7	8757.25	8523	8247.16	7968.28
M743T179_1			0.78662	0.683631	0.0236682	742.562	179.12	54231.5	57892.1	45028.2	50821.3	41514.4	70894.7	91911.5	53005.8	92771	98899.6	77721.8	54338.2	71633.2	69543.7	71629.9	71630
M496T36			0.625856	0.774979	0.398977	496.418	35.646	54772.7	64887.7	46412	67676.5	39470.4	71185.6	144647	52810.5	41606.2	44257.5	115724	45360.7	43487.3	43499.7	44398.7	43863.4
M949T354_2			0.758529	0.788234	0.00114501	948.98	354.125	58796.2	61763.1	53926.2	55768.7	50804.6	66120.5	82984.6	67775.2	69762.5	71734.1	79742.9	68452.9	67342.3	66835.3	66778.6	68057
M553T97			0.703241	2.04451	0.0324288	553.264	96.826	146057	88834.9	32639.9	118202	66000.4	77074.1	32447.3	65505.9	37598.4	69538.5	31462.5	22094.8	36382.2	33117.6	33170	33157.5
M371T26			0.541343	0.943394	0.328996	371.34	25.878	62088.8	70643.7	64336.9	68277.3	63357.9	53446.8	72378.5	56786.3	64176.1	64421.2	72301.2	75018	65397.2	65396.1	65999.4	65592.8
M527T354_1			0.742151	0.797395	0.00400034	526.986	354.122	56233.8	57519.7	54669	61846.1	53055.9	64835	88478.8	65445.5	69347.7	65824.4	75938.9	71585.6	68219.2	68230.4	71042.7	68779.9
M251T35			0.523233	2.21657	0.503663	251.235	34.856	365405	3794.06	2780.27	5536.67	4671.9	156852	4002.81	1777.68	2470.5	227161	2862.36	4912.42	3400.32	3054.89	3212.06	3264.01
M505T180			0.786707	0.66163	0.0792154	505.045	180.261	57777.8	47031.9	48610.9	44963.1	38553.7	74304.7	65493.7	43912.8	44589.4	106534	108985	100902	79983.1	73538.2	78816.1	79973.5
M607T142			0.615419	0.913008	0.828889	607.289	141.863	82275.3	76414.4	16661.1	11966	50025.8	135361	23065.8	147233	58765.2	32694.7	51272.9	95183.3	18884	17193.1	18904.2	26880.5
M581T179_1			0.832385	0.647507	0.0174102	580.557	178.71	55021.4	59436.2	43408.5	43300.6	37586.3	67907.3	59031.9	46874.8	88161.4	99949.8	92406	87177.3	69204.9	67491.3	68585.7	67843.2
M784T32			0.943408	3.50096	0.0165729	783.646	31.8505	91608.9	48214.1	87286.7	210934	119324	49220.6	17996.8	43472.3	46210	19681.3	23592.8	22310.1	47980.2	51806.8	51708.1	48332.2
M644T39			0.611069	0.826737	0.196482	644.492	39.2915	49506.7	73546.2	45226.1	70875.2	47891.3	65848.6	95433.5	57236.1	59978	78410.7	85149.5	50644.2	50215.6	53797	52617	53794
M418T178			0.742434	0.693527	0.0539772	417.553	178.378	58279.2	53855.8	41761.5	54443.1	41188.6	69596	59187.2	47784.4	93302.9	105439	59033.6	95400.1	69072.8	66583.4	69080.9	69065.1
M896T355			0.899434	0.650301	0.00054848	896	354.781	47675.8	53124.5	43913.6	53048.4	45071.2	63612	96942.7	66436.7	70035.5	79605.9	85697.6	72518.1	66082.3	66442.5	66081.4	66441.6
M186T293			0.187866	1.04603	0.894005	186.075	292.723	52592.7	160067	41845.4	60020.2	40022.3	42825.9	95553.8	31464.2	51747	69520.4	82319.2	49281.7	47036.5	47036.2	47216.4	47116
M171T44			0.649292	2.3976	0.188717	171.1	44.299	61308.4	272160	76894.9	47945.4	55621.4	33619.7	23015.8	24154.1	81335.7	35879.8	31717.6	32270.8	26228	27723.8	14348.8	27435.7
M540T37			0.660641	0.73322	0.347024	540.444	36.5555	45337	73563.3	45596.9	62707.5	33366.5	66932.3	125536	45739.1	40619.7	50171.2	143052	41547	39503.9	35993.7	39503.3	39501.6
M99T491			0.571749	0.866399	0.356346	98.9832	491.352	43452.1	98394.3	44280	47109.8	62904.1	62954.5	68949.9	80066.2	54794.3	82187.9	66547.7	61922.1	40662.7	40375.4	41868.5	43140.9
M311T93			0.609915	2.13386	0.0802459	311.256	92.9545	168139	39869.4	29681.7	100188	136882	50588.5	33682.7	60118.4	56607.4	39025.4	34802.2	21959.3	313466	300381	299949	313518
M86T372			0.322371	1.06144	0.426981	86.0956	371.839	68989.4	79015.3	54888.8	61796.4	65930.9	66398.8	73577.9	52178	65285.7	59760.2	67801.8	55436.5	54964.2	58724.7	58721.2	58715.2
M777T44			0.531969	1.263	0.754423	776.549	44.3325	39701.1	29031.9	35366.3	288235	16424	21369	112835	32942	32586.1	20202.9	102483	39511.3	45829.1	46393.2	44490.8	46149.9
M181T256			0.905425	0.474	0.0668368	181.133	255.718	40527.8	41847.4	42258.9	49256.5	22643.4	51217	131034	43805.3	10083.5	153977	83665.6	100115	168853	169383	169024	169275
M460T402			0.995848	0.53475	0.00299973	460.212	402.391	51038.3	5671.03	71759	43257.5	46689.6	49046	79922.8	62057.7	84418.8	90210.8	90512	93039.5	73098.2	76038.8	72897	72875.2
M481T34_1			0.833765	0.600969	0.0635107	481.328	34.0035	52836.4	67904.9	44966.5	43552.4	39367.3	39266.6	117848	65099.1	48513.7	33873.5	97380.4	116336	65972.8	65962.2	65010.4	61558.6
M210T452			0.606991	0.889498	0.798313	210.096	451.847	34075.5	136752	48043.4	84649	43720	13530.2	36761	175127	42415.1	58729	31596.5	60959.9	56727.5	57313.9	57314.9	57134.1
M399T299			0.636169	1.70767	0.000128621	399.185	298.567	66266.5	91440.2	84228	83116.8	63615.8	94003.1	50546.7	41624.9	51822.4	50313.1	47162.5	41179.3	60048.7	61250.5	60048.2	60049.3
M671T230			0.886945	1.01262	0.978502	671.382	229.931	119578	135936	15275.6	16591.4	68324.8	28890.6	22352.6	144286	83635.9	69210	23924.8	36392.9	49536.5	41667.4	47784.9	51071.7
M230T125			0.196044	1.04584	0.916048	230.246	124.756	51726.8	131492	46684.2	42831.6	45610.4	71189.3	47652.2	40592.5	38191.6	50743.8	171952	23330.2	50800.6	54204.3	52875.2	52382.4
M317T318_2			0.294844	0.995036	0.975973	317.114	318.3	67180.8	63342.1	55220.8	62949.3	46240.1	84835.2	81225.1	56529.8	81436.9	80414.7	53698.3	28358.1	71589.2	63986.5	64706.5	100352
M215T295_1			0.938382	0.456625	0.0516393	215.138	294.681	24376.4	37927	34328.4	30229.3	38011.5	72235.4	133476	70884.7	8297.26	91767.7	144213	70624.3	66453	66477.6	58076.6	66537.4
M333T448			0.850961	0.679671	1.11249e-05	333.05	448.309	55677.4	50138.1	42422.6	57204.2	49324.5	51247.2	67566.5	74919	80973.6	71695.4	74801.5	80282.6	54824.6	53888.6	54825	54825.2
M197T257			0.803457	2.91949	0.0356174	197.164	256.523	71403.2	48258.1	59518.8	63736.1	199334	120922	73082.1	34419.3	4435.32	15007.3	40745.5	25211.5	224046	221966	221966	221965
M575T110			0.640932	1.7462	0.165293	575.294	110.198	126104	127136	24297.4	72734.8	81810.9	48458.5	28622.4	64891	114159	34398	14478.3	18642.9	54536.5	55302.8	54241.8	54243.1
M596T445			0.351509	1.04646	0.718086	596.203	444.726	45414	54384.7	89003.8	52692.6	72572.2	72121.2	77587.4	60267	66572.2	52087.6	53332.9	59194.7	74905	74086.9	75500.6	76334.2
M331T187_2			0.540555	1.44268	0.296572	331.282	186.519	113372	57360.6	39826.7	37089.7	117486	80821.7	31178.3	123320	53564	29156.8	33359	38539.3	62810.9	72441.5	62807.7	62823.2
M911T132			0.566173	1.87875	0.0344685	910.636	131.811	91159.8	48079.2	55218.7	98753.7	108296	90753	50523.5	92075	16700.7	8584.38	49244.8	44886.2	78868	79132.2	78871.4	80248.5
M127T202			0.369909	1.28185	0.616195	127.122	202.309	41944.5	44840	34582.9	70260.7	187102	43784.8	41397.4	139545	65948.1	34125.5	28135.3	20462	42785.5	50090.1	50138.6	50143.8
M548T78			0.230826	1.22351	0.46899	548.473	77.904	81086	24151.4	49566.5	115313	96363.5	45065.8	78017.4	75557.7	31593.6	28141.7	64080.2	58975.7	66756.1	66565.2	78666.4	66292.9
M924T53			0.485009	0.642314	0.623865	923.644	53.427	37944	117033	32070.6	22030.3	58974.1	23669.5	329035	17174.7	6813.49	64705.9	31120.9	5322.79	8223.74	8075.84	8111.64	8076.12
M173T344			0.223462	1.10047	0.318683	173.02	343.756	81680.2	74373.2	47309.9	72306	62703.9	52043.6	64384.8	57544.9	62287.9	57111.6	56644	56801	58028.2	58672.6	58429	58964.3
M294T126			0.390453	1.65159	0.0927857	294.118	125.725	63200.9	139718	47722.9	72683.5	53786.4	85669.7	44688.9	26830.7	20121.3	81307.3	57647.8	49607.3	92901.7	92030.6	87990.9	85970.4
M662T155			0.715054	0.636995	0.0857802	662.057	154.59	42220.5	22448.6	50140.3	66937.2	84334.7	22988.4	118462	95293.9	61861	55291.9	62769.4	60124	62855.4	67829	67437	65626.8
M181T227			0.851423	0.478238	0.061271	181.133	227.458	34368.8	32238.2	13520.8	76389.3	40795.7	42752.8	103892	76633	7290.85	137835	61004.7	115323	63326.7	66675	63114.8	63120.8
M420T70			0.432674	1.61958	0.0998888	420.268	70.024	76024.9	82952.8	51748.3	47356.5	138161	62477.4	50796.9	74921.2	66553.1	19409	28213.1	43341.4	95572.5	88980.3	95577.8	95544.1
M294T397			0.176071	1.09672	0.304174	294.095	397.239	63344.6	65787.5	60378.5	72906.5	55913.7	68510.8	68299.2	72434.7	55180.7	52320.7	62948.3	41543.9	53005.1	53397.8	51753.7	53397.3
M351T395			0.658656	0.769745	0.209035	351.12	395.255	49980.4	55857.5	44595.8	82881.5	40411.4	47831.5	79921.6	22310.9	70560.9	92516.8	67388.4	85047.8	63471.6	63545.4	63548	62047.3
M521T79			0.711498	0.596961	0.125994	521.453	78.93	79072.1	18069.7	40880.1	58558	51102	27611	71866.6	120287	39584.5	32178.9	127465	69775.2	38980	39389.6	38520.7	39398.2
M557T396			0.256124	1.24028	0.295687	557.242	395.942	56427.8	117693	46932.2	64183.2	49408.9	72419.6	62202.5	56699.5	71714.3	58199.7	36737.4	42649.2	27138.5	27313.7	27368.3	27139
M285T139			0.577132	0.987125	0.973676	285.205	139.462	155610	93703.4	10119.6	19730.8	64708.7	20759.9	53703.7	72335.4	65911.3	67079	44850.1	65509.2	65803.3	64996	64995.7	66271.6
M513T430			0.279885	1.33654	9.01752e-05	513.065	429.869	69679.2	72500.3	73141.8	76077.3	61236.9	66443.5	50026.4	57121.3	55939.1	54968.2	48715.4	46783.8	62363.1	62363.8	62360.5	64037.1
M450T180			0.983705	0.512794	0.00137727	450.045	180.054	48174.5	33331	38921.2	36195.4	33188.1	58398.1	100105	74227.5	88570.6	44520.2	90544.4	86064.1	57252.2	55698.1	57279.6	55753.2
M86T67			0.550355	0.861189	0.520304	86.0592	67.2645	56428.3	50976.3	46315.9	62223.7	53219.3	69553	93236.3	49702.4	15100	60374.4	106135	68764.4	56014.3	57059.5	59180.8	56637.2
M473T179			0.739971	0.667983	0.0460967	472.554	179.274	52611.2	49098.6	40749	51795.1	39203.3	59668.9	58453.9	44901.7	87783.2	103202	94414.3	50067.2	69990.3	67675.8	70268.9	70275.4
M112T492			0.199989	1.15149	0.181424	112.05	492.265	68579.8	70203.5	60133.7	67449.2	56841.8	68274.5	52451.2	81293.5	46172.3	58918.7	43115.8	58026.2	55236.4	55490.7	55489.7	53945.2
M241T368			0.973118	3.50178	0.0156796	241.028	368.204	112791	189150	36531.3	56835.2	68240.3	105299	43127.9	22796.5	17672.7	52764	14700	11383.6	39810.8	41479.4	40920.3	41178.2
M135T36			0.534311	0.910596	0.303513	135.079	36.285	49125.5	63206.4	69091.5	47501.2	50504.5	67119.9	63038	57324.8	59968.9	58453.6	79732.7	62055.8	50514.1	49700.2	49700.7	49700.4
M362T425_1			0.518232	1.3631	0.160557	362.084	424.837	80144.6	82085	58866	59152.2	64221.8	74911	28496.2	98343.4	60174	63259	27582	29812.1	53291.8	53458.3	53292.6	53990.2
M318T59			0.276298	1.53512	0.514998	318.226	58.628	215355	31537.1	9989.6	33108.8	133831	16159.9	17527.8	15575.9	103336	39704.4	14393.6	96072.1	92215.5	88604.9	92670.3	89963.2
M254T399			0.210725	1.10603	0.285377	254.087	398.621	47967.9	58878.2	80974	58109.6	63205.6	72297.1	62385.2	67108	56737.8	53924.9	49380.7	55329.8	66591.5	66689.3	66848.3	66863.1
M794T179_1			0.557762	0.80688	0.215683	793.568	179.199	59700.1	52462.7	50025	50168.3	40570.1	70502.4	58125.7	47557.9	88076.4	99746.1	56080.3	51252.3	69822.3	69819.8	70169.7	71920.8
M306T385			0.269493	1.44177	0.205676	306.165	385.485	49452.8	50985.5	57363.7	55365	80338.3	133803	52575.5	75914.2	9218.98	44485.8	56488.1	57695.4	76368.3	76535.6	72662.7	76537.8
M589T190			0.825577	3.50741	0.121917	589.285	190.329	281119	87997.5	8328.03	55163.3	82858.5	47606	13038.5	28093.2	44509.6	44803.4	14689.9	15403.3	60378.1	60936.5	60377.1	60548.7
M638T363			0.976062	0.540881	3.56497e-05	638.239	362.777	36142.5	26729.9	44796.6	53961.9	42870.7	49017	87891.5	80155.8	79369.1	67234.7	83733.5	70329.2	65982.3	66570.1	66573.3	66238.1
M206T119			0.324755	1.75616	0.289959	206.066	119.125	65000.4	121488	16787	188208	16299.5	52148	48477.7	14333	45246.7	91883.6	41598.1	20356.5	17118.6	18500.9	15577	18867.2
M452T35			0.564321	0.830648	0.376224	452.392	34.827	57582.1	53073	43428.2	61994.3	38774.6	71217.9	106804	54140.2	49306	44472.5	91439.3	46387.1	43617.6	43583	43617.8	43509.3
M745T439			0.700657	0.748321	0.0498988	745.306	438.755	62050.2	62937.9	39505.5	59356.5	42136.6	41405.4	67626.5	93203.5	58846.8	49004.9	65660	76434.1	61770.9	60334.5	59888.5	59895.8
M491T189			0.433384	0.929106	0.705941	491.318	188.733	78654.9	59990.7	38577.3	35560.1	79041.7	53677.6	48343.3	76374	93789.4	36992.9	55783.4	60582	66802.8	66801.5	66803.4	67642.4
M509T46			0.721785	1.27936	0.834568	509.284	46.4695	357388	12867.9	7558.27	8851.86	6024.08	9443.09	9011.83	224908	5473.81	2391.56	65926.7	6611.81	141283	132785	142219	6559.71
M375T329			0.716347	0.709558	0.0239366	374.825	329.054	34148.8	65211.2	44173.4	48403	47360.7	57069.3	74250.4	76173.7	74508.9	79023.4	75002	38719.3	48624.1	46212.5	48398.1	48643.1
M397T35_1			0.535835	0.927059	0.190037	397.199	35.286	62813.5	63605.9	48214.9	61636.1	48606	58526.2	59988	57759.6	62297.1	66640.9	59047.3	64688.6	56666.8	58877.6	58848.8	56732
M607T201			0.6139	1.53059	0.258827	607.288	200.759	102124	103032	20821.7	14970.7	80962.5	106912	36553.4	92517.7	14441.8	64890.9	35467.6	36297	30294	30608.1	29270.9	30605.1
M779T142			0.541611	1.27337	0.594906	779.373	141.78	147770	103726	25057.2	30376.3	45903.8	43655.4	31069.6	73606.8	18660.4	123846	38709.5	25476.2	41701	42561.1	41768.9	41702
M156T53			0.949735	0.369536	0.0314124	156.101	53.459	19407.5	26166.5	40666.6	48554.5	28469.8	27007.5	37208.5	95762	26013.4	171400	89140.6	95371.8	65290.4	65654	66912.4	65286.7
M795T179_1			0.88465	0.599369	0.000540314	794.566	178.967	49633.8	43128	39150.1	42065.4	35059.6	55155	51406.8	72823.7	79454.9	88707.3	70979.9	77411.3	62824	62068	62827.4	62827.1
M257T37			0.831107	0.638223	0.00169593	257.188	37.032	31039.8	53788.1	37414.7	40250.6	59939.9	51661.3	76135.2	59678.9	73587.9	60915.1	72864.4	86283.3	52290.2	51038.1	51117.7	54230
M255T376_1			0.744568	1.94588	3.5117e-06	255.096	376.239	80264.8	87140	63180.4	66517	79031.8	83035.7	42317.3	42645.3	39632	35826.4	36453.6	39095.9	47830.3	47325.8	47319.2	48031.7
M328T357			0.674123	1.79598	2.76649e-05	328.033	356.88	76043.9	84966.7	58823.7	75245.9	72634.7	78281.9	52741.5	38456.4	32145.4	44585.7	42207.5	38194.8	43527.1	43389.1	43846.7	43845.7
M571T188			0.734672	2.52752	0.0542853	571.276	187.653	173720	82338	13245.3	74838.8	101567	50810	19233.7	34349	37470.4	61290.4	21298.6	22802.7	63571.6	57063.3	63537.8	61940.3
M467T153			0.409259	0.827395	0.424992	467.274	153.023	40951.5	44234.1	52473.8	74697.3	58087.4	42263.1	72932.7	76713.1	107080	49885.4	49825.3	21505.1	44986.9	45162.9	45483.4	45419.9
M472T179			0.808443	0.62683	0.0115141	471.554	179.12	48844.1	50315.9	38212.2	38186.4	35654	54764.8	50915.7	41428.9	79745	86376.2	84160.1	81695.3	62472.2	61090.8	62034.1	62475
M573T177			0.861009	2.99214	0.0431012	573.291	176.962	183090	114849	29933.7	40798.8	95064.6	52222.9	10669.8	34950.7	52025.1	46519.9	10743.8	17528.7	76241.4	76650.4	77273.3	76240.9
M317T34_1			0.410561	0.895728	0.578882	317.113	33.505	45884.7	33515.3	90017.4	69923.1	39435	45965.4	54614.3	83690.8	35811.7	58866.4	58263.4	71297.6	57553.3	59308.5	61736.2	57651.5
M362T46			0.837621	0.56618	0.0285742	362.324	45.8265	25325.4	38844.1	42359	54762.1	35762.6	51385.8	121445	47960.9	75078	69212.2	42106.6	82996.5	92120.1	92072.2	92064.3	74106.4
M279T26_2			0.508702	0.953556	0.315238	279.177	25.6645	54665.9	58307.2	57356	55318.1	55740.8	53396.2	64408.7	48375.4	57255.9	55680.4	62334.6	63035.1	57935.1	57936.1	59225.1	57936.8
M703T40_1			0.53809	0.814124	0.31496	702.532	40.485	42287.2	85100.5	50369.2	40146.3	41402.4	48304.2	101992	54574.6	47901.4	48012.1	71961.7	53399.4	38748.3	41591.3	41599.4	41613.2
M249T37_1			0.209786	1.12266	0.344266	249.104	37.2335	69025.9	63268.2	57250.4	51097.8	42561.2	78231.5	56388.9	43025.5	47942.8	53064.1	49601.2	71922.9	59453.8	59660.7	61112.8	60177.9
M321T109			0.878822	0.59333	0.00168427	321.143	108.811	36445.4	57966.7	31566.3	31683.4	38250	57400.5	88271.1	59794	63596.2	68076.2	65326.3	81869.5	35927.1	35923.6	36179.1	36826.7
M599T326			0.472449	0.947084	0.455021	598.79	325.976	58872	57387.7	51874.1	52919.1	52516.6	56658.1	53762.4	53969.9	54158.5	55628.8	76904.6	54254	50823.2	52568.6	52394.5	48172.1
M301T25			0.532874	1.87235	0.0365862	301.236	25.038	61304.4	77234.3	32012.5	47612.8	95988.3	127775	35000.6	40778.3	43049.5	43813.1	37316.8	36069.6	47063.4	46450.2	45449.1	47249.7
M950T56			0.481479	1.216	0.487008	949.65	55.51	28785.8	29014	70031.7	97818.8	88006.3	58286.3	81386.6	53944	36109.3	14870.9	68190.8	51373.5	7532.17	7575.57	7532.3	7656.02
M407T35_2			0.201757	1.08793	0.503485	407.334	35.093	54368.1	76749.7	45810.2	62939.2	41865	71031.5	68866.3	60205.8	53620.7	52370.5	45839.4	43350.4	48118.9	48123.1	45410.9	48104.1
M877T179_2			0.760261	0.687679	0.00372451	877.067	179.058	50089.1	47241.5	43671.3	38311.8	36415.2	60038	51412.8	71430	76477.7	57580.9	66531.7	77578.1	63115.9	61591	61875.4	62260.2
M853T45			0.984311	3.95743	0.00236187	852.547	45.254	106219	80031.1	164949	58389.2	62379.1	67393.8	26721.6	22993.6	21493.1	17857.7	23543	23681.8	54275.8	51990.5	56649	52178.1
M622T208			0.589998	2.00786	0.203473	622.307	208.042	197652	80701.9	17249.3	36790.6	76730.8	41021.7	26051	33942.1	45949.9	73048.9	18964.8	26235.3	46268.3	46269	46268.4	45698.4
M904T33			0.391469	1.56678	0.0329116	903.561	33.231	87222.1	51549.1	39037.3	69788.4	64866.1	98534.6	35206.9	57398.9	32949.7	38177.4	57030.4	41557.4	35691.6	35443.5	35471.1	32123.4
M941T78			0.807176	2.89467	0.00702752	940.575	77.646	110226	88798.5	40798.9	137341	45445.9	77379.1	13226.3	37959.8	41241.7	18290.4	19372.8	42636.8	17210.4	17076.7	17386.2	16929.3
M655T36_2			0.39189	0.963648	0.829226	655.272	36.279	79089	61697.9	66014.7	41490	41364.5	39076.7	47726.6	87191.1	52171	60602.2	47389.4	46053.6	68377.6	66094.6	65180.1	65169.3
M837T355_1			0.836364	0.655063	0.0002849	836.511	354.781	43837.9	46846.6	40617.3	43104.3	38593.2	51681.9	82067	55851	61508.1	64898.6	74158.7	65570.9	59321.4	59318.2	58325.8	59315.8
M297T42			0.908038	2.93246	0.000960698	297.241	42.2265	75839.6	134121	61601.5	64363.8	97903.9	64618.3	36303.6	28116.1	28482.8	31854.3	27794.1	17425.3	53389.3	57822.2	53403.3	53519.8
M84T448			0.50275	1.57196	0.120127	84.08	448.467	47517.1	50758.8	62260.6	117481	60812.8	69498	40414.2	40027	22961	35936.1	92304.8	28113.8	43930.6	46673.8	46663.7	46682.1
M719T148_2			0.463841	0.852372	0.508431	719.055	148.19	22116.1	56612.3	94155.5	63728.1	33225.7	37533.2	91469.5	72301.2	51329.2	45089.9	48865.6	51551.4	53954.3	54967.7	54792.8	51956.5
M511T80			0.673083	1.00817	0.983668	511.365	80.154	128308	88443.1	24187.5	14152.1	40677.9	39312.9	37721.7	113630	40220.5	58085	36785.9	45924.6	52580.6	51339.9	53134.9	53134.7
M139T415			0.57662	0.618602	0.305824	139.122	414.646	19040.8	21806.7	33120.1	72077.9	52413	56125.2	22915.9	39177.9	42417.1	146738	28229.8	132068	60642.5	57229.6	69502.2	65535.2
M777T354			0.927917	0.567431	6.25294e-06	776.987	354.091	42070.5	47891	32961.9	36444.6	34371	47302.5	74185.8	71132.6	69646.4	78209.4	70799.2	60820.7	50811.4	51551.5	51552.9	51547.1
M322T106			0.854042	0.4225	0.0384823	322.149	105.576	24603.8	28384.1	57269.2	19406.1	29445.9	38571.9	116423	137316	34105.5	36336.5	48602	95101.8	81096.8	95200.3	80999.5	82823.9
M654T179			0.486458	0.809287	0.346426	654.069	179.038	49773.4	45881.3	44142.6	44375.3	47716.3	65786.5	53527.2	43609.5	98643.3	30858.8	48269.5	92916.3	78624.9	67909.9	78609.4	78595
M395T445			0.245822	1.0205	0.900267	395.164	445.228	58223.7	71094.6	68976.5	62274	41138.5	33458.5	43112	79594.9	60103.7	45692.6	39766.2	60162.9	53772.2	53773.4	53774.5	55128.2
M719T98			0.951212	0.351546	0.072746	719.483	98.333	49487.6	18550.8	21979.1	21885.3	25810.1	34168.8	178257	66698.9	21960.9	29992.4	140545	51476.3	28478.9	29172.8	28600.6	28478.8
M409T340			0.30106	1.02017	0.887634	409.269	339.925	59690.6	36355.9	57302.5	60085.8	59431.3	60778.1	43045.5	34654.6	69992.4	67192.6	42996.1	69168	41496.1	40807.1	40524.7	40528.2
M305T413			0.383513	1.53139	0.205959	305.135	412.685	116299	85539.8	36648.9	18981.3	67772	73702.1	65580.7	62898.3	4688.51	54157.5	43802.5	29383.3	84224.1	84731.7	72157.2	82435.8
M59T26			0.383115	0.977579	0.845784	59.064	25.934	49000.7	53949	64481.5	70717.5	49256.4	38232.4	52205.9	41219.7	57573.1	71174	52568.1	58365.3	86764.4	114566	86965.7	86546.6
M236T160			0.856315	2.98982	0.00361818	236.076	160.329	73621.1	103927	69511.4	140338	40706.5	65393.9	30811.5	24059.3	23017.7	39318.5	24789.9	23062.5	39085.1	39085.4	41540.9	39092.3
M277T44			0.975439	3.23481	9.46679e-06	277.214	44.439	87453.3	82614.1	80498.6	84322.2	104149	60467.1	41446.3	19352.8	20363.5	23413.1	34131.2	15708.3	55091.3	57791.1	52858.1	51910.5
M125T308_2			0.348958	0.943707	0.902087	125.106	308.246	24214.9	100341	11677.8	16725.8	111272	53218.1	23895.9	71708.1	8321.93	114773	92437.7	25249.2	25536.3	25178.1	37114.3	24975.3
M141T311			0.272041	1.47324	0.311133	141.101	310.894	96637.4	72817.3	19513.6	32466.9	46337	121488	27847.1	29552.6	19151.4	91205.8	34662.1	61801.5	24928.7	23693.3	23806.8	30084.3
M275T411			0.194053	1.06527	0.887446	275.221	410.782	37688.8	47377.8	6775.19	72198.5	75684.6	97035.6	6892.74	35018.7	1614.82	56402.5	92451.8	123747	25716.1	31168	31163.9	31191.9
M878T355_1			0.851667	0.630939	5.42268e-05	877.512	354.781	42991.1	42358	38359.8	39928.7	39588.4	48683.4	80449.6	57765	64008.5	60322.1	70890.1	65825.9	56292.8	56561.6	56292.6	56945.1
M260T126			0.792705	2.71849	0.00664396	260.053	125.724	84560.2	102483	129699	34900.3	63284.4	60886.5	29264.8	16498.2	12707.8	32559.1	46149.1	37849.8	36752.7	36563.4	32093.8	36664
M927T39			0.575903	1.87304	0.00509434	926.53	38.778	70697.9	49637.3	49960.4	78792.4	85391	87464.8	31628.7	61730.9	39266.1	15883	38480.6	38282.4	70621.7	70283.8	70278.2	73000.1
M273T63			0.690493	0.678396	0.0789484	273.187	62.748	17856.5	69030.1	42205.1	47220.7	40625.1	44323.5	58365.1	103280	51882.5	67070.3	52865.3	51652.7	60250.2	61723.1	60309.4	63800.4
M629T196			0.554838	1.97733	0.0891726	629.257	195.885	69609.2	31620.4	114565	48616.9	130102	34550.1	20750.9	34486.3	48480.4	13027.2	34498.3	65748.6	26752.4	27024.3	25769.2	26146.9
M908T36			0.202509	1.04569	0.773685	907.518	35.646	65817.6	39926.1	45223.5	54825.3	63061.3	61274.8	48817.8	70821	44844.2	24314.1	63814.4	63091.2	51088.8	51079.8	51096.6	52886.1
M357T45			0.0258922	1.21506	0.313878	357.298	45.141	88139.7	71993.1	29370.8	42077.5	60538.6	62111	59249	29826.5	50046.7	39272.9	60852.3	52286.7	44567.7	44437.4	45836.9	44439.3
M472T33			0.381056	0.925949	0.615027	472.289	32.8355	65342.7	54867.2	49041.9	59058.4	53818.8	28154.4	43618.2	63415.9	48151.9	37622.3	67810.2	74479.4	53163.9	52223.4	55589	52174.5
M870T179			0.632047	0.758262	0.0390847	870.076	179.12	50072.1	45131.6	45724.2	43955.7	33559.3	58832.5	51669.5	72382.3	76311.2	54234.5	66922.3	44152.4	62185.3	61847.3	62184.9	61914.2
M704T247			0.689491	1.33513	0.52854	704.403	247.161	132242	97547	4377.13	18205.8	68585.4	46269.5	22283.5	72474.1	46535.4	92798.4	12387.4	28570.3	64444.3	63462.1	63464.9	63802.4
M733T41			0.454067	0.674276	0.423069	732.549	40.83	35504.7	50488.2	18660.8	46436.6	43075	63382.5	170339	87975	36064.3	38753.7	2937.09	45892.7	74121.4	55307.4	55494.6	55226.6
M474T179			0.731952	0.655288	0.0231233	473.552	178.805	46316	40772.7	34874.7	43547.2	34255	53031.1	46287.7	36982.9	74070.7	86030.3	65526.3	76881.8	59724.3	57635.2	59731.2	59733.1
M653T207			0.760224	0.673186	0.0936865	653.371	206.508	74368.7	70036.2	21278	17216.7	38372.5	35169.8	73288.3	83021.8	48095.1	55434	64658.2	56440.2	47557.8	47306.6	47469.7	47042.4
M796T355			0.806215	0.668747	6.44464e-05	795.509	354.782	44195.5	44588.5	39920.7	42341.7	36783.3	46370.8	72858.8	56340.9	55539.1	62906.6	70026.8	62442.3	57613.5	57181.4	57355	57022.5
M290T45			0.661209	2.53132	0.205724	290.267	44.8305	161185	196829	19699.5	29071.4	5052.92	38929	38555.4	28335.5	31423.8	21674.4	34042.3	24044.3	26532	27018.6	27847.3	26548.6
M274T118			0.379412	1.11146	0.784474	274.272	117.712	36434.4	16676.2	66442.4	43357.2	52952.2	113857	26227	36946	29964	45930.7	118699	38886.8	63414.1	60602.5	53823.4	63411.9
M515T86			0.738668	3.22326	0.122653	515.259	86.096	222881	45740.7	16802.1	12683.5	102145	76908.2	12344	33643	29717.3	47998.3	8965.71	15368.4	7549.2	7324.42	7286.49	7286.51
M226T46			0.50514	1.27563	0.539588	226.179	46.22	36036.3	26143.4	153187	53267.2	39264.1	41653.5	38148.5	44546.4	36811.7	52497.6	64160.9	37857.1	87705.1	87695.8	88922.2	88560.4
M251T38_2			0.168654	1.19052	0.611734	251.184	37.95	32825	51906.9	48086.8	45808.1	23557.3	135921	57002.5	27216.9	58673.6	45171.1	41052.3	54881	144463	110478	145473	115840
M316T289			0.0537665	1.23528	0.530998	316.099	289.303	132394	54169.9	41681.1	41723.8	35193.4	38124.6	59520.4	21277.8	35316.5	55597.9	66656.7	39532.1	40564.9	40591.6	40471.2	38220.1
M919T355_1			0.792216	0.667266	0.000372753	918.515	354.781	43043.4	46237.2	35660.2	39676.2	34633.4	49255.6	75222	58659.1	55056.5	57682.4	67380.6	58423.4	55061.1	55766.6	55069.4	55774.8
M645T42			0.448674	1.5129	0.0477712	645.251	42.113	51109.5	32850.6	87960.5	85729.8	58776.8	57400.1	39536.6	46615.7	53656.8	27829.3	36160.4	43293.7	61385	61329	59816.8	57822.2
M319T479			0.839544	0.618254	0.371146	319.113	479.272	76147	66475.9	22617.4	19021.4	32871.8	19741.9	35110.2	182431	52058.1	38694.1	31663.5	43178.8	40361.8	38879.2	39503.5	39101.4
M419T34_1			0.313414	1.0003	0.998372	419.225	34.161	58149.2	37325.3	33427	62595	45874.7	72152.2	44093.9	35814.3	62489.2	57555.8	53919	55558.7	50266.4	49825.6	48857.9	49452.3
M567T33			0.245234	1.2756	0.477049	567.36	33.45	35198.2	41702.7	71857.7	33990.6	29458.1	134186	61981.3	41440.5	37469.9	44431.5	45915.4	40313.9	48389.3	48439.8	48401.9	56736.1
M759T42_1			0.731265	2.18755	0.00255354	758.574	42.2195	78444.2	52236.3	61227.1	68411	63054.7	100637	45259.8	4256.96	34205	23939.4	48581.2	37586.9	60930.7	64442.3	60512.3	60481.5
M367T35_2			0.791801	0.642882	0.00368372	367.262	35.399	54528.4	43503.4	27377.2	24048.9	41379.1	50765.9	49545.9	57360.8	63918.7	68603.1	69848.7	66534.7	57340.3	56948.4	60914.7	62445.8
M397T485			1.13637	0.145629	0.174748	397.143	485.422	11573.6	12888.8	4548.24	28425.2	8859.87	12143.1	26248.4	344475	3155.71	93815.3	39643	31283.6	30256.4	30052.8	30055.1	30256.3
M937T355			0.835504	0.620527	0.000119145	937.001	354.67	39210.1	40872.8	36753.1	38104.4	34800.5	46536.7	74623.6	53908.2	59788.9	60959.3	74170.3	57318.7	55353.1	55356.4	55381.9	57123.5
M167T140			0.29084	1.06992	0.849401	167.055	140.355	107214	83570	17432.5	42471.4	19385	48440.9	51358.4	34582.8	25582.6	95398.7	54620.5	36154.8	24933.5	24991.5	24909.6	32475.6
M797T358_2			0.886725	0.539889	0.00111551	797.099	358.219	39183.4	44819.3	32813.3	22794.4	25998.6	50142.8	89753.4	58119	60216.5	73407.4	59478.5	58647.2	25202.8	26370.5	26199.2	26364.6
M123T62			0.679108	0.558535	0.153181	123.09	61.952	417.776	74329.7	17932.3	40923.5	4134.13	82756.3	98174.8	85177.4	90991.6	36550.5	53239.2	30638.2	93118	92961.3	93349.9	79096.4
M301T382			0.809584	0.487894	0.0497931	301.081	382.322	38635.6	47819.5	28055.4	45858.2	13350.5	27291.6	94039.5	96723.5	109739	55104.9	25058.4	31331.8	43181.9	40843.5	43183.3	42850
M332T278			0.68361	0.519571	0.120444	332.072	277.549	24462.2	46169.7	33428.7	42740.3	31874.9	30235.9	84349.6	51922.5	16364.9	149122	55526	44799.6	46161.6	46388.7	54424.2	46331.9
M667T371			0.997923	3.97063	0.000109651	667.268	371.31	83804.3	91872.1	76536.6	45506.2	75584.3	114616	28579.3	12061.2	16895.9	13874.6	33860.8	17610.5	38034.8	38035.3	38034.9	39438.2
M773T103			0.661237	2.71561	0.101775	772.59	103.078	178328	23643	31406.3	53788.4	88284	70252.1	49597.3	77999	5954.3	3027.38	16574.1	10974.1	17486.8	18289.4	18808.2	17476.9
M287T439			0.715727	0.73974	0.000985054	287.062	438.758	50573.7	51368	34698.3	42247.1	36593.8	43747.9	53832.3	60965.3	56063.3	63282.8	54084.6	62203.9	40791.6	41892.2	41566.1	41897.3
M225T187			1.04479	0.110099	0.151545	225.159	187.349	4851.95	4636.26	32965.3	7781.23	6886.25	3294.5	130362	332671	1766.35	64063.6	9707.49	10168.9	137142	136149	137148	104558
M721T355_2			0.858446	0.585049	0.000355691	721.015	354.81	40423.5	41906.9	31787.5	31536.4	30818.5	48329.7	79372.3	57666.7	55391.4	61062.3	73676.9	57076.1	50309.7	50304.5	48968.7	50305.7
M893T36			0.60108	2.08965	0.0375311	892.53	35.57	43239.8	34305	49098.7	101467	119032	64457.6	44160.5	44331.2	25185.5	10550.3	37484.5	35258.2	59526.6	60639.7	59544.1	61680.9
M218T78			0.394884	1.46821	0.0650965	218.21	78.107	48027.4	48469.6	49128.9	80552.3	45887.9	89810	50610.5	43694	27931	28481.2	56821.8	38935.2	45979.9	45641.4	45305.2	45976.6
M219T49			0.479383	0.899254	0.172003	219.056	48.852	49376.3	34054.7	55766.5	52316	51720.8	44550.6	46780	52270.5	58290.1	49926.6	55940.1	56818.8	3870.76	2807.51	2595.48	2621.5
M743T43			0.56503	0.827644	0.22686	742.543	42.919	46367.3	28990.7	52834	42081.4	34895.4	69990.6	71792.4	53965.5	43080.5	44737.3	55503.4	63381.8	52896.8	51263.8	50878.5	51898.3
M688T231			0.728249	1.05065	0.897341	688.409	230.534	89401.8	100045	11966.2	14116.8	48316.5	47462.3	25155.9	96359.3	63515	53722	22664.4	34885.4	39422.4	28984.6	39532.3	39441.5
M167T33			0.653699	0.668322	0.0625923	167.033	32.729	6153.92	50072.1	73052.2	34072.7	42285.7	37428.3	62410.7	54975.6	76887.4	54028.7	60657.3	54734.7	59020.8	59016.6	58973.6	52231.8
M767T108			0.999461	6.69323	0.00794074	766.556	107.51	178662	23818.8	58942.6	56856.9	100886	108131	11316	26483.9	3875.72	1098.74	26944	9062.38	17995.3	17956.2	21005	18018.8
M247T89			0.209262	1.2108	0.603526	247.168	89.266	131359	53404.1	6534.32	45420.2	67196.8	27933.8	61788.7	33677.1	42099.9	50055.2	37254.4	49198.8	93656.6	95187.6	95205	87359.1
M82T270			0.524053	0.884191	0.34703	82.0644	269.702	36999.8	37609.4	55375.6	56829.8	43739.6	53664.4	52105.4	39082.1	47488.6	53305.8	52929.7	76533.3	55502.7	56753	54100.5	54435.9
M587T397			0.964063	0.288192	0.0232196	587.216	396.581	17814.1	17574.5	27521.1	20816.1	24286.8	27340.6	87694.4	168554	32169.2	35805	90985.8	54455.3	39609.3	39375.8	40181.7	39374.4
M266T426			0.360937	0.862087	0.697264	266.122	425.661	62235.9	13625.8	19429.8	32503.6	74723.9	77543.2	103489	54986.1	21382.1	25950.2	91572.2	27485.4	70216.8	68961.4	69965.5	70079
M587T39			0.47649	0.836469	0.337089	587.452	38.574	36654.1	39815	32179.5	73595.9	58902.7	34203.6	70540	46796.9	68227.1	32567.4	54076.6	56974.3	45141.4	45111	46949.2	46947.8
M70T63			0.832779	0.54376	0.00937656	70.0644	62.8385	24729.3	31108.7	39779	37588.5	31615.5	47958.5	75846	54693	26686.7	81762	80185.1	72138.8	48005.1	48523.8	48953.1	48000.2
M744T44			0.779905	0.481865	0.156043	743.53	43.942	37222.5	32008.5	37255.4	16374.4	23304.9	49946.6	165587	39123.1	37700.6	36280.1	101183	27112.3	54624.5	54605.6	51147.9	53607.1
M889T399			0.27556	1.01566	0.877413	889.275	398.534	40772.8	59117	56770.3	38944.3	46702.4	60551.5	58094.6	52982.8	55253.8	42447.1	39534.7	49877	53968.5	54169.7	53754.1	53472.6
M735T467			0.651814	0.70222	0.1029	735.192	466.641	41858	46017.8	39955.1	30605.7	40476.6	48456.2	52041.5	80513.8	57260.6	91092.1	39161.1	32198.6	58427.6	58436.6	62690.2	58438.2
M379T36_3			0.418946	0.992344	0.89891	379.304	36.285	52410	46912.1	51764.8	53097	45903.2	48285.1	61874.3	43608.4	51987.7	45025.2	48527.3	49651.4	44539.3	47327.6	47316.8	47315.1
M264T453			0.927419	3.14142	1.67939e-05	264.106	452.743	94468.5	71524.7	67547	70655.2	70064.8	77266.3	38523.8	11592.9	10832	17249.1	40050.1	25485.4	43510.4	43994.1	43046	43731.5
M139T244			0.249977	1.11967	0.642939	139.122	243.535	32995.2	33765.4	83030.3	65293.4	49466.6	49600.1	38296	52038.5	15259.9	81024.4	47907.6	46047.2	49314.6	51712.6	50153.5	62158.5
M182T225			0.322902	0.73302	0.796672	182.128	224.889	7562.36	8546.33	198426	4201.54	20000.7	12801.5	10594	8442.91	299284	6599.16	10542.3	7690.92	102699	26126.7	103107	22888.9
M413T170			0.647049	1.84839	0.0574516	413.13	170.017	40255.2	51970.9	122746	59785.9	40385.9	70038.2	39392.6	14174.8	51008.8	24103.6	42085.3	37622.6	37489.3	17688.8	37590	37665.7
M747T195			0.790815	3.25593	0.029421	746.574	194.61	139068	31129.5	28597	83163	107115	62703.2	19780.4	74411.6	8644.65	9225.24	12797.8	13895.1	41202.3	38792.4	39101.9	38770.4
M610T26			0.393437	1.01876	0.718601	610.225	26.239	50217.8	56247.4	47620.4	51702.5	44543.3	47613.2	52749.2	41471.4	46172.4	47978.2	53113.3	50972.9	48370.7	48004.5	48116.9	47955.3
M223T329			0.491263	0.874481	0.142733	222.898	328.894	46406	43577	48223	43766	46194.1	46948.4	50820.8	64304.8	44522.5	42888.1	65349.1	46718	43829.5	43829.4	43253.1	40351.6
M822T39			0.474894	2.04902	0.110993	822.343	38.7535	35307.5	51576.3	51277.3	134682	69338.3	51543.6	26845.9	13852.4	93678.1	11300.5	19188.9	27286.8	38198.1	37524.4	37850.3	38195.7
M225T375			0.618006	1.51565	0.558262	225.108	375.106	1877.15	9279.38	206261	20781.6	68729	45807.8	53678	26806.9	76874.5	4341.53	18962	52065.8	81245.7	80340.4	78831.5	81262.9
M792T179_1			0.767639	0.631009	0.00345847	791.57	178.967	42721.6	36289.5	35704.2	32184.7	29283.7	50117.2	62855.3	37392.8	65704.6	72055.3	56817.2	63807.9	52425.8	52344.6	52702.9	53129.4
M785T360			0.85751	0.524968	0.000502108	785.19	359.629	33269.6	27240.7	41887.9	32854.8	28765.1	36695.6	49739.9	85641.6	74876.8	60526.5	55696.9	55853.6	57278.9	58142.9	56991.5	59325.9
M358T287			0.307791	0.929592	0.650574	358.132	286.718	36980.2	47928.4	59361.2	42947	47545.8	45526.2	39762.1	64523	62124.5	32299.9	33091.3	69717.2	75391.1	73258.8	73837.8	73688.3
M817T42			0.92218	3.71595	0.00166854	816.619	42.157	68007.5	43340.1	133074	51030.4	78757.9	84137.5	19295	25561.3	19935.9	16703.8	24919	16931	46646.9	46666.3	48092.6	50176.2
M166T141			0.310346	1.10877	0.816534	166.047	140.87	88724.5	122728	14467.3	41150.8	15341.9	23139	45913.6	28742.1	23944.5	92401	51862.8	32712.8	19783.2	19019.3	19594.3	19782.8
M287T71			0.819647	0.60015	0.0651411	287.22	70.986	57905.3	52385.8	10879.9	28317	45527.6	22483.9	38362.5	89985.8	59106	80483.5	58517.7	35952.6	41058.9	41053.3	41356.2	42381.6
M310T34_3			0.393587	1.4986	0.385616	310.309	34.303	100768	20124.8	134419	24927.1	17927.4	49449.4	51722.8	54247.2	17358.9	22159.6	58804.7	27666.9	78314.4	76103.3	76083.2	78322.2
M559T377			0.703405	0.682867	0.00575264	559.267	377.101	50927.7	34386.4	44825.5	47496.6	28612.5	28913.4	59592.9	66420.4	56656.9	42388.4	57282.9	62033.1	44898.3	44494.4	43440	45722.3
M960T355_1			0.771382	0.663014	0.000195598	959.516	354.782	39145.2	40646.1	36683.1	37991.1	32008.1	43902.2	68996.6	49146.3	54616.6	54137.3	64438.8	56132	50533.4	50746.2	51036.6	51355.8
M587T200			0.55236	0.715205	0.539612	587.272	199.66	125359	26162.4	11229.4	17614.1	35823.6	24648.1	37955.9	43162.3	45737.3	145429	42644.8	21807.9	28571.3	28319.3	28674.3	28674.5
M119T309			0.353848	0.965899	0.720254	119.048	308.8	42463.5	47652.3	45105.2	48769.2	43471.3	55817.3	54023.9	61651.4	42375.7	41155.7	56990.6	37082.4	41992.4	41992.3	42068	42067.9
M978T355			0.810606	0.617071	0.000158285	978.003	354.781	35849.4	38290.4	34413.3	37532.4	32345.5	41557.7	73130	51925.9	55060.7	52857.8	68188.3	55341.7	49233.5	49679.6	49238.5	49788.3
M304T452			0.775279	2.34094	0.000463983	304.098	452.192	73645.2	61895.4	68670.4	58160	59624.3	79122.2	51258.8	9339.14	15676.5	22738.6	44496.4	27839.8	49440.4	49438.8	49438.8	48166.2
M475T45			0.635083	0.954432	0.898467	475.323	45.141	88640.4	76615.1	20633.5	18646.8	34237.7	40196.7	32749.5	107702	31893	45346.4	33900.7	40697.4	48494.3	49223.9	49652.1	48889.8
M350T364			0.410226	2.4964	0.337258	350.074	364.329	101144	698.556	155693	999.932	781.922	148174	1703.2	1323.52	156905	769.239	1793.31	737.691	136644	138260	135026	132933
M265T37			0.297568	0.897144	0.830279	265.251	36.721	31796.7	130292	40619	26515.6	15822.5	24478.1	26260.4	25776.8	14380.5	112865	41083.6	80058.4	20291.4	19696.2	19262.9	19857.4
M271T214			0.473917	0.617603	0.355782	271.103	214.073	36959.3	33620	57207	25928.1	35750.7	28065.3	121317	137285	41021.5	19358.3	14651.7	18583.6	152317	153758	154187	154189
M199T201			0.656582	0.580549	0.200354	199.143	201.262	30818.3	87929.1	13932.2	7196.54	40011	29385.8	33954.4	65544.5	8354.46	108486	75582.1	68552.7	40475.7	40617.4	40358.4	51507.5
M151T80			0.606098	1.57289	0.0690076	151.122	79.7345	32992.7	53033.6	89111.5	75692.6	40045	56872.8	42360.2	22665.4	23529.6	29494.5	57610	45429	52616.9	53103.6	52480.8	52481.9
M343T37			0.219585	1.21365	0.239406	343.225	37.143	55014.8	55849.9	31662.4	33387.9	59040.5	76334	38748.3	52350.7	45211.2	39790.9	35874.7	44515.1	39268.9	39362.6	45347	39410.2
M576T158			0.394603	0.829867	0.462746	576.326	158.417	37832	46154.8	34995.2	57879.6	45968.3	34158.6	43544	59608.3	102336	35067.8	33886.1	35231.6	47896.7	49387.1	49995.6	48590.3
M281T186			0.731964	0.631954	0.271012	281.148	186.351	26118.3	21333.8	35159.6	67810.9	44833.5	23217	112485	22806.4	26658.9	37750.4	107090	38920.4	36769.6	38656.4	39599.6	39534.8
M452T295			0.266992	1.02395	0.929983	452.16	294.94	17331.2	37607.8	61337.9	69475.8	54500.2	44512.8	44182.8	34875.3	90804.5	23398.8	33948	50895.2	45724.6	45836.3	45961.7	45962
M817T179			0.893794	0.523773	4.39604e-06	817.073	178.967	37020.8	31721.6	34888.8	26039.6	24209.3	39107.8	67574.7	54460	56187.8	66353.1	63006.7	60875	43045.8	45417.9	45408.9	45412.4
M563T83			0.356625	0.89665	0.804758	563.464	82.731	102030	15147.7	42894.7	40514.6	52642	12047.8	113913	41268.3	29526.3	16818.1	70483.5	23844.4	15175.4	17429.9	17442	16610.5
M517T154			0.638839	2.41579	0.257253	517.274	153.553	213641	60418.7	11795.8	8769.57	69998.3	31345.5	12270.7	39875.8	30899.3	57796.1	9963.64	13102.9	41591.6	41593.3	41087	41474.6
M511T92			0.552642	0.67466	0.269588	511.365	92.22	50179.6	40423.7	25637.1	49351.7	36713.2	23137.3	33591.8	71326.9	121563	25591.4	32524.5	49560.1	31477.3	30676.5	30230.6	30233.3
M763T155			0.713518	2.25651	0.0643954	763.333	154.821	57320	76826.2	44136	65728.9	63370.3	79994.1	8716.77	108092	33130.1	6099.83	5369.14	10263.1	71299.3	71931.5	71290.9	73191.4
M223T46			0.743884	0.712001	0.24258	223.168	45.5525	43999.1	66236.7	15352.5	18047.3	35655.2	52929.2	42438.3	94177	52998	68959.9	31793.1	35785	47583.9	47191.3	47694	68310.1
M753T207			0.54876	0.766334	0.410505	753.484	206.93	55582.7	66758.5	30393.6	19941.9	42851.3	26278.4	35492.3	68260.1	105649	31967.4	26313	47855.1	37709	26164.3	37731.8	37684.4
M441T99_2			0.113955	1.14582	0.218212	441.33	99.201	53767.6	61570.5	35352.9	44763.8	41787.7	60175	44571.9	40819.3	38234.3	37753.5	48734.6	49454.7	51463.7	51468.5	51436	57801.2
M668T36_2			0.508042	0.87857	0.137018	668.449	36.4705	53146.1	43894.2	33907.5	33982.7	50818.1	44695	56294.6	45994.8	50953.1	47026.2	50511.8	45659.7	43927.9	45441.3	44631.3	45452.2
M500T27			1.16422	0.0404883	0.133911	500.428	26.874	10263.1	2799.55	2298.07	2869.49	1268.58	2122.05	291189	1845.66	2822.41	5578.61	210679	21886.1	33317.5	40858.6	34998.4	33406
M594T364			0.728793	0.615463	0.0111821	594.274	364.19	26562.3	17863	41737.6	56884.4	31856.7	36398.1	62804	65473.7	55694.4	45044	70518.5	43788	62958.5	62958.4	63183.7	63996.5
M155T35			0.572895	0.80211	0.461571	155.105	35.1705	36304.5	23531.6	95336.8	35846.3	22496.7	33029.7	68114.1	49545.9	34967.5	36257.3	77163	41323.5	36378.2	35347	35756.7	35358.1
M536T87			0.620625	2.53513	0.0242571	536.376	87.09	91480	65995.9	35059.6	56099.2	123289	24948.1	29809.8	27117.4	28155	14153.2	28456.8	28856.4	33906.3	25491.8	25661	25592.1
M541T411			0.788106	0.604748	0.00489724	541.258	411.288	38540.3	32017.8	35245.3	24934.1	31352.2	45411.6	73707.4	42190.4	44980.6	47662.2	68158.2	66421.2	41913.4	42407.4	41914	41998.5
M568T43			0.148466	1.05614	0.729672	568.499	43.1095	44869.4	39999.1	36369.4	50832.6	53239.1	57289.4	53907.5	66070.1	38967.8	22530.6	49819.3	36281.8	57073.1	54203.9	54796.2	55965.5
M823T178			0.759539	0.609213	0.00125006	823.064	178.454	36288.5	33120.8	34266.3	34715.8	24327.5	45494.8	37645.3	54155.8	60792.8	66395.8	61257.5	61528	48735.3	47222	47323.3	47227.8
M735T85			0.955776	0.278684	0.0627922	735.478	84.5025	33795.1	18622.7	22017.5	10559.7	16431.7	18438.6	163896	41437.7	23986	29687.3	131187	39917.6	30956.4	30108.8	30955	30957.2
M230T376			0.518611	0.864859	0.0560697	230.101	376.496	49693.5	38141.7	44618.9	49626.2	36822.3	36092.5	48071.1	53655.2	46573.4	42805	52582.7	51152.6	43731.7	43825.1	43783.9	43809.6
M442T34_2			0.470646	0.896001	0.270592	442.287	34.107	41343.7	41495.4	54950.6	35622.8	43258.4	43083.8	62209.1	49385.8	41967.9	39973.4	53237.7	43130.6	39878.6	39873.9	39159.8	38792
M229T52			0.403631	1.75632	0.214567	229.157	52.2405	126346	65703	7738.16	21603.9	93980.5	34768.1	32261.7	23017.2	37703.5	39761.5	23200.9	43414.6	37485.5	36179	37143.6	37360.1
M687T40_2			0.176899	1.41384	0.223704	687.31	40.031	110463	50342	38205.3	41708.7	48243.4	32784.4	46410.4	38220.5	39515.8	24029.1	43839.2	35553.7	42058.8	52018.3	47198.3	44080.5
M183T282			0.833136	37.271	0.207056	183.056	282.071	3092.16	3109.76	4246.79	127228	2839.12	394130	900.551	2887.57	545.496	5603.33	1518.62	2889.27	6048.61	288002	288385	288728
M627T539			0.71659	0.43769	0.183786	627.173	538.737	42129	35002.6	17273.6	37635.7	15688.8	19318.1	30434.6	16069	120463	158261	21777	34654.1	34346	34091.4	33699.4	34740.9
M338T763			0.197054	1.09647	0.772693	338.34	763.196	80982.6	47813.4	52203.3	14393.2	45689.2	45831	33587.5	11048	76798.4	17596.1	50900	71739.2	64364.4	60181	60201.9	60275.2
M291T33			0.220471	0.991012	0.991016	291.23	32.933	154878	5203.53	5347.83	5887.24	8406.48	93143.8	13704.8	7891.16	6065.62	141961	100231	5488.59	11625.4	65571.2	65768.1	65868.6
M357T307			0.55818	1.78808	0.000191057	357.175	306.51	58329.7	67390.6	49879.9	50580.4	54046.2	71070.4	22236.6	35107.2	36538.5	41176.2	29074.2	32333.5	44566.3	44077.1	44147.3	44076.3
M246T392			0.256839	1.06188	0.652625	246.38	392.34	47021.7	67211.5	43289.3	43311	41259.3	39904.2	38357.3	50685.8	57151.4	41348.4	28512.6	49508.6	35933.6	39789.6	39072.6	39799.2
M317T215			0.943557	0.280748	0.023941	317.148	214.829	13088.3	5173.31	14776.9	12783.1	54905	19225.6	33225.3	50605.7	68157.3	50649.9	68225.3	156396	46894.6	48489.2	48491.2	46866.4
M763T371			0.914162	3.37042	1.7914e-05	763.293	371.175	70235.7	95854.7	57865.8	67357.1	67577	63031.1	13195.1	22920.8	28964	33063.6	12958.2	14081.9	27648.9	27222.6	27399.6	27223
M233T44			0.389428	1.34265	0.212652	233.188	43.9895	74518.8	76984.1	23886.8	34248.3	57050.2	46343.5	30480.6	40898.1	59075.1	44534.6	28813.6	29342.5	52177.4	51434.5	51775.7	52185.5
M521T41			0.626137	0.739309	0.0339875	521.332	40.8445	33445.2	57951.1	28290.9	33807.6	38167	40401.7	60255	46982	44227.9	66373.2	47273.4	48780.8	36123.7	35321.4	36121.5	35400.4
M867T196			0.371235	1.10561	0.739168	866.569	195.968	77987.1	45820.3	33538.8	21289.8	58229.5	49659.5	8556.74	62292.6	78917.1	33226.2	23938.4	52224.5	47589.4	48497.8	47590.1	47762.8
M163T147			0.461994	1.56091	0.00179851	163.059	146.74	45002	69354.9	61051.6	51673.3	48261.6	56574.2	42333.8	35752.5	24208.7	29136.8	41261.2	39951	51071	42195.5	51753.2	51317.7
M675T39			0.499345	0.832562	0.154339	674.503	39.29	36799.8	53232.1	36072.9	48498	38484	34238.1	66336.3	46989.9	49882.2	41605	36285.3	55966	39080.7	43041.6	42933.8	43044.4
M649T38			0.699162	0.69423	0.000221673	649.407	38.345	37897.5	36686.9	36762.3	31477.3	41206.9	38713.3	55493.6	48772.3	57073.1	42838.8	59448.9	57224.2	40228	40227.9	38036.3	40215.7
M311T149			0.311168	0.968768	0.794204	311.256	148.549	55178.8	33681.9	41480.9	51894.8	45879.6	39330.7	55999.8	61901.4	37039.9	38482	43077.7	39568	57534.7	57927.4	58058.1	57533.4
M888T33			0.424721	1.91614	0.107529	887.567	33.3535	85408	49566.1	28423.3	102410	83396.2	7685.48	51420.8	34077.6	14872.6	37856.1	31077.6	16949.7	27562	32895.5	27538.2	27780.6
M538T153			0.456965	0.88511	0.608907	538.263	153.102	40543.7	28107.4	42326	81603.1	43104.2	19089	47170.8	30812	53521.7	35050.9	51572.7	69715.8	31920.5	31641.1	30919.8	31916.7
M277T34			0.301818	1.06842	0.757016	277.141	34.215	55533.8	55073.4	51179.7	29257.3	42943	46181	60373.4	6288.49	61873	39033.8	39933.6	54724.9	45878.4	44966.9	44464.4	44460.5
M289T171			0.718283	0.58919	0.0237114	289.153	170.801	29648.2	40322.3	24818.2	22460.7	35241.9	48511.2	44027.4	51693.7	41148.5	44159.3	71627.7	88494	30624.4	31216.6	31126.3	31216.3
M199T40			0.513801	0.76252	0.257122	199.144	39.74	63219.9	37864.2	30873.2	12644.5	44048.3	45844.1	45788.6	33361.3	40472.5	82178.4	63553.6	42170.9	33522.7	15812.1	33337.4	33539.1
M924T37			0.218951	1.02664	0.85082	923.513	36.5915	56320.8	36604.2	39508.6	43574.1	52814.8	45724.5	42002.6	64852.5	41072.8	25072.9	43856.4	50564.6	43404.2	44276.4	43716.6	43601.7
M720T363			0.831874	0.520485	0.00959581	720.216	362.788	26389.9	27814.4	28663	27484	26610.2	48500.5	94911.4	39315.2	43433.2	59281.9	66441.5	52941.9	25379.9	26435.3	26503.1	26347.6
M655T360			0.241249	1.40259	0.0777272	655.193	359.58	52961.9	38776.8	45449.6	77640.7	56742.5	44368.5	26632.2	60572.2	42999.3	35528.7	32536.9	26986.2	53764.3	50667.4	50662.6	50664.3
M605T124			0.430401	1.60387	0.214574	605.3	124.406	86904.4	73968.9	9558.4	35879.7	85141.4	41232.8	17923.3	25522.4	74354.3	48415.2	17752.3	23458.8	35934.9	35397.7	35397.6	35494
M725T357			0.273607	1.34987	0.241028	725.05	357.209	54673.7	82787.6	23190.1	40052.5	37148.8	71989.6	59781.9	46589.2	27071	40806.2	31020.3	24265.6	10329.4	10582.7	10583.5	10504.8
M590T176			0.749786	2.80596	0.055741	590.318	176.222	141082	92202.1	23837.7	24541.6	74457.6	41339	8388.73	31790.1	41435.7	37885.2	8614.29	13534.5	61445.8	61757.9	62200.9	61451.7
M181T346			0.530717	2.38033	0.078981	181.132	345.518	44234.4	35295	11403.1	127375	82368.3	78668.3	11051.7	19806.4	1356.54	56275.4	39522.6	31353.9	28499.4	28502.5	27901.8	28295.9
M85T194			0.729165	0.585701	0.0361248	85.0276	194.351	35055.9	47162	17926.6	23351.7	35207.3	39882	73569.4	40789.7	33895.1	41832.9	87167	61801.5	49954.8	49694.3	51305.1	50663.1
M767T180_3			0.646161	0.709404	0.0162033	767.066	179.51	41508.7	36469.7	31116.9	36701.6	27505.5	49437.7	40313.6	60940.7	62112.6	46774.5	42247.1	61593.6	50897.7	50567.3	50648.3	51345.3
M196T179			0.581096	0.813418	0.509415	196.082	179.095	18892.3	31347.8	85607.8	18677.1	43934.2	42271.8	61033	33296.9	48230.5	15220.2	66482.4	71686.7	112982	110352	111216	110362
M564T44_1			0.466739	0.615262	0.520782	563.501	44.2155	18640.8	48869.7	45649.1	35974.6	27729.6	27409.2	207448	20221.5	48996.2	50353.6	3239.05	1751.66	30350.9	32776.8	52596.5	52724.1
M711T36_1			0.812561	0.525613	0.03997	711.37	35.6605	20920.1	23652	46502.5	38253.3	26983	28451.7	86692.8	48831.6	27687.8	33651.2	93552.3	61102.5	40149.7	37871.4	37870.3	37847
M317T73			0.963699	0.352029	0.00473076	317.148	73.407	17797.9	13540.6	22502.1	22096.3	25524.5	37948.8	54203.3	48928.2	44363.6	45609.2	98029.3	104885	45325.1	46645.5	45385.4	46648
M327T84			0.700448	3.28046	0.0664476	327.251	83.598	157886	34752.1	53426.4	23135.9	110492	29947.9	9986	50698	23252.1	21347.4	12062.8	7526.74	40665.7	39647.6	38629.4	40658.8
M689T25			0.255151	1.16098	0.693864	689.329	25.395	108724	57772.6	45482	13849.8	38757.1	22257.1	36884.9	49668.1	15722.4	78784	37446.3	28563.6	29836.6	28483.3	28983	29485.3
M664T155			0.600913	0.738849	0.027008	664.055	155.363	35922.9	43918.3	37185.3	44894.8	49287.3	15577.7	54087.9	51903.6	49399	45020.3	56638.9	49895.8	52435.6	54227.8	52823.6	52444.6
M633T360			0.195021	1.34148	0.15529	633.211	359.629	51199.1	40424.5	45143.6	76414.2	52834	39762.7	21384.7	61376.4	52949.4	32997	30979.4	28253.5	60699.5	60703.3	63498.5	61358.7
M629T152			0.466388	0.790379	0.594456	629.257	151.823	53612.6	16214.6	29121.9	25081.2	89671	21839.7	25614.2	104487	89224.8	19310.1	29569.4	29804.2	14938.4	14920.6	14811.8	14654.8
M130T251			0.969445	0.38197	0.00188327	130.122	251.277	22410.2	16261.5	27658.8	31494.9	24254	25341.2	56552.4	40191.9	54436.9	50354	98886.4	85526.4	40657.1	40866.4	41300.3	40655.9
M764T46			0.801635	2.86469	0.00210346	763.511	45.5065	65009.6	54334.8	104597	35862	69666.8	65584.2	38234.7	20099.3	12187.6	11097.8	37039.9	19245.4	31155.9	33488.5	32828.6	33470.3
M432T40			0.389098	1.77863	0.152182	432.324	39.985	103108	28168.3	27250.4	84778.4	57229.4	39909.2	23578	72782.1	19088.2	7246.15	46060	22653.2	26695.4	26922.9	26663.2	29062.3
M675T207			0.90795	0.42163	0.0010875	675.354	206.536	28534	31384.5	27172.4	20754.8	23695.4	26152	82511.1	70244.9	47826	42213.6	84615.2	46597.7	48521.8	46459.3	48496.3	46488.4
M151T98			0.743278	2.6256	0.0353375	151.086	97.823	21678.5	27823.5	108142	98549.1	70225	58115.7	42769.4	51613.5	5993.54	13167.9	17553	15358.3	158106	163459	159134	158104
M363T401			0.211448	1.1031	0.788237	363.21	400.61	30107.3	37602.5	13261	78225.7	52163.6	66941.1	16626.5	21791.6	8783.08	57483.8	67501.6	80103.2	16815.8	19643.2	16798.5	16795.6
M374T308			0.426894	1.55832	0.00441502	374.227	308.235	44265.6	43519	48622.6	57259.3	57140.3	72169.4	41371.6	39332.2	29346.3	32079.1	40937.7	24192.3	40859.3	41055.4	40917.1	40859
M515T187			0.95631	0.363196	0.00457305	515.278	187.499	58990.6	38226	9942.63	18311.1	8843.93	6547.81	89599.7	65928.3	34226.4	60671	74130.5	63284.4	53250.2	52873.5	52875.2	53126.5
M475T197			0.656642	0.516942	0.126428	475.256	196.594	21887.4	20745.9	15981.3	96273.4	10252	14986.6	88455	57085.5	41582.5	77436	64820.2	19067	69341.8	70632.9	69777.3	70172.4
M269T42			0.246883	1.15104	0.119684	269.127	41.607	41457.7	51343.7	47472.8	53276.2	37782.5	51293.4	39125.8	30296.8	39933.5	46384.6	48422.1	41376.1	36933.2	36934.8	36935	38539.6
M491T93			0.558216	1.02956	0.926961	491.318	92.979	47209.6	83898.9	11136.6	40939.8	52342.8	32383.3	24236.7	84594.4	33074.8	49867.5	21893.2	46552.8	35658.8	35688.6	40035.7	35689.6
M223T36			0.730366	0.196588	0.322743	223.132	36.37	6675.45	9655.28	6947.86	31267.8	19321.8	12858.8	21763.3	10432.6	18484.7	356701	19007.5	14771.7	190350	37472.2	55794.5	169462
M639T355_1			0.768154	0.625046	0.000240684	638.512	354.81	34131.7	37143.6	29367.5	32937.6	29879.5	38895.5	65584.8	44486.8	48981	50378.2	61700.5	52613.5	42191.4	44412.2	44418.1	44399.1
M661T373			0.952815	0.425316	1.63321e-06	661.3	372.541	28801.8	30415.4	21874.3	32873.7	16374.5	26628.9	55989.9	54888.4	58841.2	65321.3	62763.1	71259.6	31076.2	31657.9	30612.3	30594.2
M173T36			0.440141	1.02381	0.931583	173.131	35.583	47226.7	26280.7	86182	17624.8	37874	50725.1	46090.1	30129.3	33158.9	36811.9	73219.6	40319.3	38308.9	36861.1	36916.7	38307
M170T372			0.133799	1.24117	0.00664305	170.116	372.233	49453	56652.3	39772.9	43797.2	50275.5	51083	38293	43124.2	36800.1	41000.5	41059.2	34207.2	39462.9	39464.1	39101.7	38395.5
M872T101			0.54316	3.04211	0.192485	871.57	101.029	215479	17717.4	25690.1	19801.5	57065.5	59687.2	50608.7	32743.5	4714.6	8059.88	21042.7	12819.4	34072.3	30391	30413.8	34037.7
M138T293			0.385051	1.84305	0.341622	138.053	292.955	82104.3	172846	19651	27149.2	18697.9	20095.5	56978.6	14028.2	23940.9	31260.4	36395.8	22167.9	22620.4	22193.2	22046.5	21604.4
M604T186			0.522669	2.23286	0.0783294	604.296	185.731	130474	53922.3	15165.2	33090	69763.4	60356.6	9011.38	18157.3	45242.7	30593.4	36856.3	22608.1	67808	67801.2	67790.7	62594.2
M625T368			0.839109	0.175689	0.179517	625.173	368.459	13924.2	20089.5	5067.93	9523.99	13857	15966.5	6617.37	9066.58	222904	7262.95	7355.77	193202	10947	10174.5	10174.2	10334.3
M719T34			0.344665	1.01609	0.964432	719.341	34.3	98810.8	61463.4	24735.3	9566.16	25512.2	44225.9	58880.2	61811.2	13805.2	52594.2	44910.9	28126.9	20384.4	20373.5	20924.1	21100.8
M278T37_2			0.502641	0.801327	0.130796	278.247	37.047	39570.7	36960	45007.8	34380	30474.2	46835.1	37425.3	40063.7	40757.4	72206	52577.5	48022.2	5495.24	32911.7	30592.6	32789.8
M159T252			0.490171	1.98767	0.0235713	159.111	252.274	65050.8	46940	27395.6	59355.4	82811	66539.8	9836.86	36977.3	6485.2	55722.3	29984.5	36119.7	45908.6	45853.8	45911.9	44608.1
M357T33_2			0.162507	1.06322	0.854032	357.212	32.723	47079.1	42886	43096.1	72541.9	56028.7	7269.45	53725.6	51450.5	58473.3	7289.32	72268	9704.27	48440.7	51330.5	51293.1	47971.2
M164T358			0.514637	1.65451	4.5421e-05	164.028	357.634	53382.6	58694.9	47405.6	54738.1	54363.4	56152.9	39032.5	28488.9	21922.5	36922.1	38216.3	31692.3	32261.2	32562.1	33076.1	32261.2
M195T290			0.323138	1.23378	0.223197	195.061	290.031	30471	39129.7	65286.8	67066.3	40084.3	45085.8	41646.1	32760	51656.6	29634	33559.8	43463	51225.9	60557.2	51258	51291.5
M317T118			0.818268	0.436878	0.0327668	317.148	118.051	32278	22986.9	28876.6	15424.9	32126.4	26231.4	104321	45039.3	48093.5	18519	49828.4	95681.9	41931	34784.8	36153.9	34850.9
M406T460			0.380047	0.879987	0.461461	406.18	459.702	36969	54573.5	35927.2	64069	31782.4	19799.6	42326.8	59382.2	40457.4	41432.5	49957.9	42720.8	37578.7	37715.9	37420.1	37419.8
M193T36			0.349469	1.08535	0.525098	193.158	36.154	36128.5	43346.2	65220.3	39268.2	38360.1	46747.4	41979.8	35998.8	38254	36332.4	56233.5	39112.8	40404.5	36349.6	39827.5	40408.1
M469T33_2			0.21098	1.0845	0.911324	469.442	33.082	13305.5	9300.98	9398.2	118592	106787	11538.3	112417	9652.26	3668.13	107335	10352.7	4543.51	6006.7	5889.8	7220.65	5872.72
M807T357_2			0.203491	1.29729	0.319777	807.051	357.209	46431.2	83690.1	20896.2	38456.5	39206.3	63177.9	62301.9	42497.3	23851.7	38094	32755.9	25475.1	17090.4	20380.8	20566	17572.3
M275T34_1			0.482284	0.572789	0.438905	275.161	34.193	10412.5	82745.5	56372.2	20242.6	11294.8	6918.49	10107	13090.5	24996.6	120884	8281.75	150835	27322.6	54073.8	21148.8	53634.8
M127T194			0.795245	0.493328	0.0248172	127.038	194.184	29660.5	37862.3	17377.5	22291.3	30705.7	32553	94487.7	41324.2	31548.5	37863.9	84085.4	56201.7	36839.3	36827.9	37287.5	37284.5
M263T504			0.101779	1.24286	0.0435548	263.086	503.615	46004.3	63563.8	44702.9	39336.5	45210.8	46847.6	41532.1	46252.4	32370.6	32289	37918.2	39483.9	39686.1	39885.6	39552.5	39886.4
M569T41			0.075171	1.25181	0.314253	569.237	40.623	85568.1	33437.2	44370.6	36737.7	51166.2	35195.9	45699	41936.7	38084.1	18013.9	45023.6	40091.8	40716.6	41112.6	41111.2	36555.3
M295T37_1			0.315609	1.00927	0.936443	295.116	36.721	38044.7	50372	35849.3	39858.6	34329.9	60359.6	50672.3	33221.2	45432.9	39829.1	46557.4	40724.2	42217.2	40786	42224.7	42183.3
M409T538			0.683371	0.767724	0.591012	409.179	537.959	66139.9	77273.2	13196.9	17707.2	19701.2	28955.1	21920	102676	11872.9	99711.4	24474.9	29779.5	51956	24643.6	29901.5	30938.4
M230T387			0.91982	49.1849	0.0631871	230.065	386.653	209322	907.874	637.216	112653	179001	571.076	1431.95	2427.22	1591.52	1937.02	1068.07	1772.82	19923.9	2074.96	19807.2	19834.1
M416T303			0.222274	1.18441	0.13459	416.173	303.36	36419.6	35036.1	51299.5	52600.6	51660.2	51060.8	39821.3	31765.1	51608.9	39528.5	39111.3	32945.6	43054.1	42925.2	42892.3	42979.9
M163T163			0.140525	1.22437	0.182745	163.059	163.172	48991.7	48402.1	35269.4	36493.7	60861.4	51843.2	34608.1	39513.3	59570.3	36942.1	30475.2	29100.5	40413.5	39897.8	40935.3	40766.1
M481T102			0.739637	2.82698	0.00805082	481.253	101.539	76278	63746.1	26619.9	30399.9	92481.4	87596.9	14970.6	38967	30438.6	19047.3	15567.1	14410.6	25882.2	19520.3	19542.3	19554.7
M790T353			0.931957	0.411947	0.000691655	790.04	352.724	20372.3	22700.9	24863.8	28640	21050	31087.2	89770.5	41747.6	44540.5	61590.4	66726.4	56628.1	40462.6	40607.2	40467.7	41647.9
M201T392			0.228422	1.32548	0.0834831	201.122	391.682	50537.1	74235	41527.7	39856.2	34778	49584.1	31801.9	43546.8	40915	29816.9	32516.2	40582.9	39036.9	36910.5	36976.4	36864.7
M305T461			0.775807	0.566763	0.000545022	305.144	461.078	35418.3	36881.5	33203.8	41877.6	20222.2	16756.6	55216.9	54700.2	58763.3	47327.6	47604.7	61673.5	39493.9	40752.8	40315.3	40629.1
M191T135			0.574789	0.733932	0.21597	191.067	135.426	50400.1	29868	18548.6	50172.8	19008.3	47587.8	55250	25721.2	28977.8	46909.8	69443.5	67438.2	33635.6	33708.6	33611	38361
M503T152			0.694199	0.596794	0.108023	503.048	151.957	18521.1	28537.5	52888.3	66751.2	10379.3	12895.3	72866.5	48145	38875.9	38275.2	80111.2	40048.4	39113.2	35923.9	39116.1	38317.6
M301T55_2			0.731798	3.03165	0.046321	301.199	55.1885	105543	131731	21250.9	24283.3	63643.3	35562.1	18457.7	18275.5	20982.7	26301.7	20249.1	21741.7	36318.5	52722.4	56022.4	56387.2
M137T201			0.537939	1.36412	0.456409	137.045	200.796	66816.3	49536.2	23151.8	17153	43559.4	92112.3	16166.9	88437.8	54314.8	28787.6	11869.3	14722.3	36982.4	36876	36012.5	36545.1
M307T261			0.95878	0.170842	0.0344462	307.248	261.073	8930.01	13625.6	7314.21	9860.45	15976.3	18044	46066.5	42757.3	3648.27	178412	86680.7	74123.4	21650.3	21962.9	21882.3	21962.4
M471T492			0.92187	0.39504	0.00118326	471.138	491.511	18590.3	23843.5	24155.7	22524.4	21841.4	32102.8	74670.3	29439.8	52505.4	85340.6	64909.8	55269.8	31656.7	32377.8	32380.2	32379.4
M209T101			0.543558	0.88026	0.793252	209.065	100.973	100160	80511.9	19323	3518.53	11479.1	21348.8	54785.2	66944	21154	82937.7	22496.5	20172.8	37407.6	36494.9	37707.9	37709.8
M56T270			0.682566	0.650538	0.143157	56.049	270.239	30935.3	32354.6	40010.2	28897.2	32967.4	33550.5	81924.3	24837.3	35553.1	32787.9	88386.6	41973.9	41771.6	41781.7	41725	46909.7
M257T38_1			0.676516	0.630533	0.00789984	256.85	38.469	23224.5	43621.8	27736.1	30971	46356.2	23020.9	57271.2	42363.4	60950.1	43794.4	42148.8	62624.3	36465.7	29627.1	37947.6	38062
M520T441			0.968306	4.28909	1.16898e-08	520.186	441.335	62126.7	77994.7	73877.2	65090.6	65206.2	63827.5	13804.3	15427.5	18511.9	22830.9	11605.4	12973.5	50318.6	50323.2	45398.4	50345
M167T159			0.383724	0.860323	0.684934	167.055	158.523	82188.3	63304.6	8895.73	40388.1	11364.7	26355.6	41745.9	29276.8	24153.4	85158.1	55208.4	34701.5	24741.3	24734.7	25303	27224.8
M276T471			0.453658	0.800821	0.467338	276.107	471.292	31496.6	28499.9	19589.2	92160	24234.6	27318.1	61038.5	37965.2	34558.9	39385.4	63841.9	42046.9	32904	32211.6	32906.3	32897.4
M234T384			0.473542	0.887585	0.091258	234.096	383.526	45076.7	42934.6	39606.8	40850.3	32207.1	35413	43557.8	51402.6	46020	42037.1	38017.9	44954.6	39692.9	39021.3	39375.2	39690.5
M678T202			0.40087	0.990563	0.971789	678.372	202.435	33366.6	60152.4	24301	19208.7	63166.9	49628.7	29073.9	76947.9	38894.7	29650	27036.8	50601.1	54372.4	59375.9	54257.9	59525.9
M536T429			0.516405	1.68174	0.000105938	536.065	429.187	46288	67647.2	48905.2	46643.2	48662.6	56670.3	33358.4	32203.2	30577.4	29927.6	31282.5	29847.9	34200.2	34202.4	34197.5	35399.6
M319T141			0.804379	0.542866	0.000128775	319.127	140.769	27405.8	20066.6	30364.9	27394.5	36161.7	35155.4	63489.8	56661.8	50643.2	40530.8	53302.3	60588.6	34857.1	34858.1	34298.2	34858.6
M675T194			0.104446	1.04219	0.892391	675.354	194.343	29603.4	28864.4	84764.1	41581.4	36037.5	35142.6	22509.2	80616.5	43939.9	19162	37240.9	42162.3	87032	82483.6	87187.6	82069.2
M694T396			0.439519	0.973372	0.933606	694.337	395.858	28704.2	47912.8	37653.6	34300.6	44851.1	53745.4	24014	102877	40368.6	41445.8	24118.3	21106.2	36398.4	39614.6	36334	36378.5
M536T26			0.436445	0.942405	0.317873	536.201	25.944	40107.8	43322.9	41033.3	43128.8	39167.9	36249	47477	33411.2	43051.6	42652.9	44027.2	47241.2	43276.8	44387.8	43736.4	43280.5
M656T153			0.520372	0.740389	0.311824	656.067	152.927	25980.9	27150.7	62164.4	63175.9	15992.7	18563.3	84959.1	50595.9	40133.1	34235.8	37584.5	40215.9	41306.4	41302.2	41744.4	41741.8
M772T43			0.864618	3.44331	0.00064424	771.573	42.6175	59281.3	39289.8	81372.3	50014	60600.1	97088.7	34162.4	16530.8	14491.9	9575.11	24863.6	12955.6	38694.1	42916.2	42881.1	42880.5
M175T36_3			0.323835	1.0197	0.835782	175.147	35.6325	39527.5	43462.7	52395.5	33952.8	39042.2	43974.8	42915.1	36969.7	41552.5	37265.5	54062.8	34713.9	41348	39807.7	41343.4	40913.3
M191T36			0.513293	0.83534	0.193708	191.142	35.646	30021.5	34226.8	55378.7	26404.6	32693.1	48329.9	50786.2	37238.5	47128.2	37713	52628.8	46316.2	43593	41804	41819.5	42402.5
M331T205			0.645325	0.784702	0.464503	331.282	204.818	61596.9	55132.6	17369.2	16794.5	38309.1	30123.5	31756.7	99356.1	43661.2	34201.7	32157.6	38368.8	35294.3	25510.1	35307	35313.3
M572T161			0.111042	1.25269	0.378002	572.305	160.633	82275.8	57230	29364.6	51590.2	31015.6	25709.5	45792.3	34530.9	54287.4	24047	36821.8	25792.3	36130.9	36991.9	37795.5	38892.4
M607T158			0.718661	2.27402	0.207062	607.315	158.409	136149	115363	18567.2	8907	47879.1	19289	11575.8	54909.9	14441.6	50246.5	7775.17	13272.4	22380.6	22556.3	22380.6	22445.5
M173T354			0.367058	1.00662	0.821907	172.978	354.132	41408.8	43719.1	43204.5	40731.5	37497.5	43347.1	44518	40101.1	40233.8	41943.9	41222.9	40245.4	40770.1	39944.4	40764.1	40767.5
M629T38_1			0.475009	0.882293	0.21498	629.398	37.8865	38177.4	47682.5	37331.2	30954.7	37022	42240.1	50307	39410.4	37750.8	35129.6	54664.4	47284.8	37739.6	40399.7	40365.7	40432.2
M315T34_1			0.70781	0.562429	0.0347959	315.194	34.129	24743.7	38690.4	24496.9	42062.8	13975.5	35149.7	43680.4	93899.5	37738.3	42259.2	46372.5	54524.1	37666.9	35986.4	32427.4	37989.3
M246T71			0.0380719	1.24375	0.266654	246.241	71.324	39429.1	46010.9	46912.1	56392.1	45518.3	41350.8	23944.7	27363	54315.1	63134.8	33931.6	18909.4	34936.8	41917.3	35113.9	34962.3
M289T37			0.680261	0.661648	0.0126357	289.178	36.597	22706.7	31538.8	34487	34055.8	39117.4	36049.6	56258.1	33609	56392.8	34330.3	60680.7	57914.1	33589.5	33879.2	31879.3	33847.6
M120T360			0.351524	0.888192	0.377271	120.079	360.385	32726.1	31732.3	47858.8	47895.1	39481.2	33969.3	29232.7	53719.2	58744.3	41008.1	39336.8	41035.9	62438.6	62654.9	64177	62444.8
M415T166			0.274496	1.57773	0.235926	415.127	166.046	37857.8	49098.4	89960.5	11718.8	66285.6	48995.5	23938.6	16585.1	80756.6	16044.6	22966.4	32338.3	29549.3	29531.8	15925.3	29593.8
M85T274_2			0.659491	2.32116	0.00259723	85.0274	274.209	72754.9	81000.8	49278.1	60652.7	57350.9	25202.5	25903.8	32276.6	23919.2	27463.3	23111.9	16491.7	43082.4	42179.9	43209.2	42225.3
M229T256			0.478881	0.8158	0.339347	229.153	255.91	31973.6	23881.8	33514.9	41310.4	36497.5	55118.1	66920.8	32445.3	21594.9	61295.6	51372.4	38859.6	30494.1	30496.8	32182.7	30833.8
M246T46			0.674093	0.604094	0.0192361	246.241	45.6315	26033.2	32181.3	28451.1	31187.3	29390.6	39064.2	49984.1	31730.9	59161.3	69885.2	67475.8	30171.3	57000.6	62317.6	58794.9	56988.5
M249T558			0.384304	1.8522	0.0785594	249.206	557.79	74524.8	57646.5	17617.1	31389.4	60326	79478.7	9753.19	31261.8	3675.32	32026.3	50344.4	46236.8	28054.1	18384.9	28756.3	28567.2
M151T36_2			0.521392	0.840878	0.0954219	151.095	35.599	42033.6	35330.9	30818.5	37263	32424.2	47174.4	56335.8	41324.2	39759.3	37304.8	42949.9	49956.4	39493.5	39481.6	39481.4	42114.2
M210T33			0.100854	1.09553	0.661436	210.086	33.082	35805.5	26774.7	32297.7	71087.1	31101.4	60016	45624	53634.1	33217.9	35012.3	29031.5	38144.1	45812.4	46882.3	48149.5	45793.8
M110T91			0.499467	1.78911	0.0719822	110.034	91.3395	23433.7	42043	66351.2	87585.8	48122.9	47899.7	34108.1	11626.8	60574.2	14756.2	23251.6	31991.9	39762	39989.3	40269.6	39609.6
M209T36			0.528145	0.809287	0.435311	209.152	35.8005	32337.2	25289.3	76051.1	23475.8	27599.3	34374.4	57795.8	39871.9	32906.6	32135.5	73250.8	34805	43043.1	43038.7	43598.6	45837.4
M796T179_1			0.595848	0.717946	0.0259005	795.565	179.12	38072.8	34113.3	30313.1	30746.6	25620.9	45844.2	39753	56719.2	58795.8	39864.4	54868.4	35133.2	47656.3	47281	47808.9	47810.2
M472T419			0.980913	0.0987034	0.0617451	472.165	418.866	9322.36	8590.67	3417.88	9579.45	5581.32	7496.08	6259.83	16082.9	1890.16	189654	128897	102872	3821.06	3873.28	3952.42	3683.66
M755T355_1			0.678199	0.698059	0.000337537	754.508	354.78	34509.2	35068	32093.5	31024.1	29658	38812.1	52954.6	40750.4	45114.9	43798.9	55907.5	49651.5	42208.4	44207.8	44208.7	43820
M780T78			0.130418	1.17465	0.509619	779.551	77.5325	72496.3	32803.2	30528.5	44509.9	38142.5	45482.8	44639.8	66268.2	21668.9	16870	33485.3	41784.4	34652.3	35794.1	35794	35792.6
M502T180_2			0.79547	0.528827	0.000335342	502.049	180.261	33527.4	24252.6	24092	30833.2	22314.8	33496	34252.4	49529.4	54090.4	61546.8	61463	57778	33041.8	33088.3	33010.9	30586
M483T100			0.710182	4.36055	0.0574055	483.269	99.632	124360	4290.09	37810.3	57749.3	145300	26082.2	19380	38388.7	16734.6	3676.01	7484.46	5056.77	35830.3	33708.4	38923.6	33590.1
M156T429			0.229876	1.02943	0.811638	156.064	429.092	42271.3	48437.5	30439.7	41871.5	53663.8	29847.1	44348.1	27768.1	44981.9	46078.6	37654.6	38651	34955.1	34954.3	35008.9	35541.9
M572T142			0.445899	0.835251	0.306108	572.306	141.601	49856.5	45625.9	30849.2	25349.1	28285.2	40857.9	62327.1	49672	33106.9	46141.9	47820.8	25311.3	49170.3	48844.9	49214.1	49031.7
M123T35			0.595636	0.779411	0.0110497	123.116	34.9105	42148.8	40568.9	30327.3	32421.1	29604.9	37342.3	52640.3	41100.5	37006.4	44068.1	48845.6	48869.6	36956.6	33737.2	36941.8	36965.7
M445T378			0.496635	0.836961	0.239845	445.19	377.592	38940.7	34998.6	41950.3	27414.7	32792.3	44396.4	58967.7	34144.1	29657.5	46717.7	57845.4	36112.6	40788.5	41082.7	40591	42339.8
M881T132_1			0.162372	1.03741	0.921866	880.596	131.672	36135.1	18393.9	64590.9	74791.8	37576.7	14702.4	42381.5	84694.9	14437.9	10312	44211.2	41274.6	97740.6	79401.8	81297.3	93941.8
M169T420			0.861133	0.228273	0.0562083	169.132	420.312	12600.8	13442.3	14687.1	17455.6	14725.2	16655	31059.8	58386.8	5461.29	168153	42351.2	86950.9	74651.5	71957.6	52025.8	74206.9
M620T147			0.955018	7.23639	0.0166917	620.339	146.936	153851	78806.1	28501.7	17569.9	89131.5	55062.5	2521.88	42234.8	6127.48	3881.11	1713.22	1965.39	47199.8	48110.3	47200	47199
M778T42			0.571529	1.93284	0.0381068	777.614	42.18	47956.7	32396.3	48988.1	54534.8	49511.8	82872.6	65002.6	16005.6	10904.7	12953.7	29937.6	28820.6	35488.5	36304.3	36094.2	34704.3
M475T81			0.55473	1.01742	0.965142	475.324	80.545	92884.6	60575.4	18478.5	10388.9	29607.8	30052.5	28738.4	82275	26120.5	42154	26483.8	32073.6	37094.8	37786.7	37589.2	38129
M273T33			0.301743	1.19555	0.632336	273.096	32.581	32652.2	15601	38793.8	87008.2	30749.7	56451	53632.6	19365.3	2566.21	73364.9	36252.2	33341.9	44918.7	57194.2	45769.9	45567
M520T191			0.772923	3.04791	0.00229374	520.234	190.99	53749.5	59661.4	87126.3	75256.7	62380.6	22141.8	16339	13366.1	13267.8	14259.6	21438	39547	71358.2	71331.1	71401.9	64908.1
M152T37			0.359172	0.885887	0.704873	152.117	37.143	22804.2	38160.1	36734.8	47662.7	40471.1	38802.1	38909.5	46123.4	1942.96	20092	63306.9	83196.1	45706.7	47789.2	45817.5	47850.5
M293T45			0.677784	2.47195	0.000419976	293.209	44.89	59518.6	51557.3	37883.7	52140	81500.9	57811.1	35575.4	23821.3	20875	19505	23870.5	14062.6	45259.8	40187.1	40155.9	40178.9
M680T355_1			0.713668	0.634118	0.000636906	679.513	354.819	31257.7	37235.6	25346.9	28792.5	23524.1	39264.5	58066.7	43349	49337.5	45627.3	54039	41988.9	39019.1	38998	38993.4	41693.9
M657T417			0.896695	3.71895	4.42975e-07	657.232	416.779	50893	59578.4	58852.3	75353	60972.3	70687	8947.67	20080.4	18549.6	20022.7	15773.1	17820.6	35739.1	35394.2	35394.2	35541
M302T45_1			0.439858	1.12859	0.64688	302.231	45.136	72349.7	55651.8	8885.73	23022.9	50952.5	41854.8	24836.9	46809.3	40682.8	48602.5	30687.8	32304.3	34047.8	35924.1	34484.3	37575.9
M768T180			0.641562	0.67272	0.00901901	768.065	179.828	34263.2	33933.5	26200.4	29443.8	26001.5	41454.6	38443.8	32263	55353	55157.8	56565.5	46580.2	42805.6	42173.4	42804.1	42673.1
M786T43_1			0.708095	0.563355	0.0178197	785.585	42.926	29054.5	9135.31	25957.7	36460.6	38907.7	31359.3	60184.6	46126.9	39484.1	36244.8	43043.9	78232.8	43419.1	41641.2	41617.3	43393
M286T189			0.38126	1.08788	0.631991	286.117	188.931	31569.4	20990.2	65984.3	41932.9	37939.4	48532.9	46441.6	29172.6	39148	40484	38448.7	33304.7	35688.1	36978.4	37925.3	39178.5
M302T36			0.438317	0.923693	0.277872	302.194	36.3255	42862.8	41340.7	29427.3	41903.9	36097	35900.4	45943.7	39467.6	38240.1	34698.8	44198.9	43779.5	40025.7	38594.9	39771.2	39781.5
M211T34			0.838006	0.286392	0.28629	211.109	33.86	12769.8	14831.1	16562.5	21862.1	23885.1	15437.1	45451.2	253487	28855.4	16101.7	14341.4	9607.1	15881.6	15890.2	6480.86	15883.4
M283T112			0.238802	1.4258	0.314107	283.189	112.391	104785	49303	19947.4	22060	51669.8	30099.3	33986.2	27338.3	38823.2	28337.2	30215.2	36182.4	36038.5	35768.3	35770.1	36576
M423T471			0.29889	1.58652	0.184582	423.195	470.723	18105.3	69330.5	13237.3	64746.1	57888.5	66518.7	24381.9	47556.1	6793.11	35955.5	49622.3	18371.8	58878.8	47976.5	71564.8	51130.9
M392T510			0.116563	1.2609	0.00631424	392.175	509.959	45574.8	49460.4	33905.4	40249.9	44077.7	50054.4	36623.9	33887.6	33339.9	31572.5	36834.5	36579	37088.3	37327.2	36954.1	37326.6
M134T316			0.629441	2.44064	0.00231667	134.08	315.846	43890.5	54450.8	77914.9	27043.9	60861.6	70372.6	17664.3	19498	34092.9	20066.1	15479.7	30267.4	44019.8	43635.9	43814.6	43374.1
M637T185			0.478664	1.24297	0.561528	637.376	185.387	74068.5	52266.2	25333.9	19349.1	54771.1	35210	23067.4	91901	22240.8	22364.6	24902.3	25504.1	36953.2	37221.8	37222.5	37118.2
M253T214			0.37052	0.684119	0.43948	253.092	213.932	33769.7	29526.5	48575.2	22263.6	32980.5	24096.1	99557.2	104369	35259.5	14584	10903.3	14827.3	129235	129330	129229	129557
M310T468			0.417411	0.783525	0.509826	310.112	467.834	58562.5	50299.9	10907.9	50987.9	22898.3	13130.7	36927.5	62657.3	3984.6	77549.8	56161.3	26638.5	67497.5	73154.6	73156.6	67487.4
M440T385			0.791487	0.538531	0.000132449	440.136	384.848	22772.8	22844.9	27486.8	34709.7	24525.7	32135.4	61903.6	44627.3	53151	39135.9	56334.1	50262.7	32491.8	32127	32125.2	33341.9
M309T416			0.203028	1.03496	0.847265	309.11	415.683	50089.7	55601.1	29899.1	49095.3	22795.3	31010.7	54014.1	30167.2	37689.9	44637.7	36659.2	27266.5	34152.2	34478.5	34483.7	32874.4
M261T382			0.846027	0.0250057	0.14775	261.089	382.479	2171.73	2086.81	2010.73	2794.31	871.137	1503.08	252534	195974	4447.66	1935.35	1453.56	1064.21	18461.5	138563	138429	18775.9
M672T355			0.568874	0.79511	0.00762241	672.004	354.781	38057.5	40937.2	30054.9	32116	30255.1	36237.6	50941	35956.9	44437.9	42954.4	44241.1	42638.1	42357.5	42616.9	42335.8	42613.3
M299T170			0.806964	0.477324	0.00274915	299.137	170.292	24201.2	22539.2	22298	20141.6	29387.5	32490.3	53291.2	43701.2	35879.4	38943.4	68597	76056.1	27146.3	26761.3	27220.7	26994.1
M589T159			0.60202	1.63331	0.399966	589.287	159.431	104008	104967	6821.56	9977.99	39843.7	23788.7	15393.2	43484.6	19010.6	76755.7	11195.3	11350.4	22295.7	23094.7	23398.5	23391.2
M745T180			0.4556	0.814567	0.222805	744.559	179.74	42015.2	28827.9	30283.6	44012.5	30434.8	33869.9	63821.7	30679.4	53601.6	43369.4	31495.9	34155.2	32368.8	27493.6	32334.1	30662.6
M571T115			0.334535	0.886833	0.73002	571.275	114.742	58357.4	22440.4	15753.3	27327.2	69515.1	25770.8	32926.6	38685	87690.3	37946.3	26327.8	23555.5	39656.2	39149.6	39655.7	39655.7
M408T34_3			0.470341	0.861581	0.301335	408.365	33.911	43565.1	35600.7	33733.2	32082.7	27969.7	42667	57128.7	35677.2	33997.9	28489.7	53809.1	41156.5	31701.7	30796.6	32265.1	32255.1
M565T36			0.369383	0.881155	0.403668	565.4	36.3315	33147.1	27153.6	39240.1	29513.5	45126.7	43481.5	44650.3	47350.1	47952.6	17828.9	45587.1	43650.6	46880	46884.8	46339.9	46347
M465T37			0.362114	1.90368	0.508431	465.298	37.333	117109	5902.44	5681.88	161081	6936.73	7550.47	9034.17	5820.85	3480.51	7065.01	128871	5555.9	6636.4	6603.04	7656.44	6585.21
[truncated: 11,247 more rows]
