# Supplementary material for: Unlocking the potentials of cyanobacterial photosynthesis for directly converting carbon dioxide into glucose
Source: Nat Commun. 2023 Jun 9;14:3425. doi: 10.1038/s41467-023-39222-w (PMC10256809; doi:10.1038/s41467-023-39222-w)
Supplement: Supplementary file 8 — Supplementary Data 5 [file 41467_2023_39222_MOESM8_ESM.xlsx]

## Sheet: Sheet6
Species	full sequence			best 1 domain			#dom
	E-value	score	bias	E-value	score	bias	exp	N	Sequence	Description
Acaryochloris_marina_MBIC11017	4.5e-111	369.5	0	5.4e-111	369.3	0	1.1	1	WP_012160841.1	glucokinase
Acaryochloris_marina_S15	1.2e-111	371.2	0	1.4e-111	371	0	1	1	WP_212661743.1	--
Acaryochloris_sp._CCMEE_5410	1.9e-111	370.8	0	2.3e-111	370.5	0	1.1	1	WP_010468987.1	glucokinase
Acaryochloris_sp.__Moss_Beach_	1.3e-111	371.2	0	1.5e-111	371	0	1	1	WP_212661743.1	--
Acaryochloris_thomasi_RCC1774	7.4e-113	375	0.1	8.5e-113	374.8	0.1	1	1	WP_110984245.1	glucokinase
Adonisia_turfae_CCMR0081	1.1e-107	358.4	0.3	1.2e-107	358.2	0.3	1	1	WP_163667386.1	glucokinase
Adonisia_turfae_CCMR0082	1.1e-107	358.4	0.3	1.3e-107	358.2	0.3	1	1	WP_163667386.1	glucokinase
Aetokthonos_hydrillicola_CCALA_1050	6.5e-116	385.5	0	8.8e-116	385	0	1.2	1	WP_208339204.1	glucokinase
Aetokthonos_hydrillicola_Thurmond2011	6e-116	385.5	0	8.2e-116	385	0	1.2	1	WP_208339204.1	glucokinase
aff._Roholtiella_sp._LEGE_12411	4.1e-114	379.2	0	4.7e-114	379	0	1	1	WP_194004745.1	glucokinase
Aliterella_atlantica_CENA595	5.6e-112	372	0.1	6.4e-112	371.8	0.1	1	1	WP_045052669.1	glucokinase
Alkalinema_sp._FACHB-956	5e-111	368.8	0	6.4e-111	368.5	0	1.1	1	WP_190576876.1	glucokinase
Allocoleopsis_franciscana_PCC_7113	5.4e-114	379	0.1	6.2e-114	378.8	0.1	1	1	WP_015185968.1	glucokinase
Amazonocrinis_nigriterrae_CENA67	4.3e-117	389.2	0	4.9e-117	389	0	1	1	WP_198124859.1	glucokinase
Anabaena_aphanizomenioides_LEGE_00250	1.2e-114	380.7	0.1	1.4e-114	380.5	0.1	1	1	WP_193941808.1	glucokinase
Anabaena_azotica_FACHB-119	8.8e-116	384.9	0	1e-115	384.7	0	1.1	1	WP_190474419.1	glucokinase
Anabaena_catenula_FACHB-362	3.5e-114	379.3	0.1	4e-114	379.1	0.1	1	1	WP_190906418.1	glucokinase
Anabaena_cylindrica_FACHB-170	4.5e-118	392.2	0	5.2e-118	392	0	1	1	WP_010997124.1	--
Anabaena_cylindrica_FACHB-243	1.2e-116	387.6	0.2	1.4e-116	387.3	0.2	1	1	WP_015213632.1	glucokinase
Anabaena_cylindrica_FACHB-318	4.4e-118	392.2	0	5.2e-118	392	0	1	1	WP_010997124.1	--
Anabaena_cylindrica_PCC_7122	1.2e-116	387.6	0.2	1.4e-116	387.3	0.2	1	1	WP_015213632.1	glucokinase
Anabaena_lutea_FACHB-196	5.1e-114	378.8	0.1	5.9e-114	378.6	0.1	1	1	WP_190714074.1	glucokinase
Anabaena_minutissima_FACHB-250	1.6e-115	383.9	0.1	1.8e-115	383.7	0.1	1	1	WP_190708366.1	glucokinase
Anabaena_sp._4-3	3e-116	385.9	0.2	3.5e-116	385.7	0.2	1	1	WP_066380073.1	--
Anabaena_sp._90	4.5e-114	378.8	0.1	5.2e-114	378.6	0.1	1	1	WP_015078988.1	--
Anabaena_sp._CA_=_ATCC_33047	2.9e-116	385.9	0.2	3.4e-116	385.7	0.2	1	1	WP_066380073.1	--
Anabaena_sp._CCAP_1446_1C	1.2e-116	387.6	0.2	1.4e-116	387.3	0.2	1	1	WP_015213632.1	glucokinase
Anabaena_sp._FACHB-1237	6.3e-113	374.7	0.1	7.1e-113	374.5	0.1	1	1	WP_190368970.1	glucokinase
Anabaena_sp._FACHB-1250	1.3e-112	373.7	0.1	1.5e-112	373.5	0.1	1	1	WP_137906676.1	--
Anabaena_sp._FACHB-1391	1.3e-112	373.7	0.1	1.5e-112	373.5	0.1	1	1	WP_137906676.1	--
Anabaena_sp._FACHB-709	4.5e-118	392.2	0	5.3e-118	392	0	1	1	WP_010997124.1	--
Anabaena_sp._FACHB-83	3.5e-117	389.6	0	4.1e-117	389.4	0	1	1	WP_190591760.1	--
Anabaena_sphaerica_FACHB-251	6.7e-115	381.7	0.2	7.7e-115	381.4	0.2	1	1	WP_190563348.1	glucokinase
Anabaena_sp._PCC_7108	3.1e-115	382.7	0.2	3.5e-115	382.5	0.2	1	1	WP_016949486.1	glucokinase
Anabaena_sp._UHCC_0187	1e-113	377.5	0.1	1.2e-113	377.2	0.1	1	1	WP_168503350.1	glucokinase
Anabaena_sp._UHCC_0204	1.9e-112	373.5	0	2.2e-112	373.3	0	1	1	WP_168496987.1	glucokinase
Anabaena_sp._UHCC_0253	1.2e-113	377.6	0	1.4e-113	377.3	0	1	1	WP_168539834.1	glucokinase
Anabaena_sp._WA102	6.9e-113	375	0	8.1e-113	374.8	0	1	1	WP_039203311.1	--
Anabaena_sp._YBS01	6.2e-117	388.5	0	7.2e-117	388.3	0	1	1	WP_011317787.1	--
Anabaena_subtropica_FACHB-260	4.8e-118	391.8	0	5.6e-118	391.6	0	1	1	WP_190408406.1	glucokinase
Anabaena_variabilis_FACHB-164	8.4e-114	378	0.1	9.8e-114	377.8	0.1	1	1	WP_127053652.1	glucokinase
Anabaena_variabilis_FACHB-171	4.5e-118	392.2	0	5.2e-118	392	0	1	1	WP_010997124.1	--
Anabaenopsis_circularis_NIES-21	1.5e-116	387.3	0.1	1.7e-116	387	0.1	1	1	WP_096575372.1	glucokinase
Anabaenopsis_elenkinii_CCIBt3563	4e-113	375.3	0	4.7e-113	375.1	0	1	1	WP_200988803.1	glucokinase
Aphanizomenon_flos-aquae_2012_KM1_D3	6.5e-113	375	0	7.7e-113	374.8	0	1	1	WP_039203311.1	--
Aphanizomenon_flos-aquae_FACHB-1040	6.6e-113	375	0	7.9e-113	374.8	0	1	1	WP_039203311.1	--
Aphanizomenon_flos-aquae_FACHB-1171	3.5e-114	378.8	0	4.1e-114	378.6	0	1	1	WP_190386684.1	--
Aphanizomenon_flos-aquae_FACHB-1249	3.5e-114	378.8	0	4.2e-114	378.6	0	1	1	WP_190386684.1	--
Aphanizomenon_flos-aquae_FACHB-1265	3.5e-114	378.8	0	4.1e-114	378.6	0	1	1	WP_190386684.1	--
Aphanizomenon_flos-aquae_FACHB-1287	3.5e-114	378.8	0	4.1e-114	378.6	0	1	1	WP_190386684.1	--
Aphanizomenon_flos-aquae_FACHB-1290	3.5e-114	378.8	0	4.1e-114	378.6	0	1	1	WP_190386684.1	--
Aphanizomenon_flos-aquae_FACHB-1416	3.5e-114	378.8	0	4.1e-114	378.6	0	1	1	WP_190386684.1	--
Aphanizomenon_flos-aquae_NIES-81	9.5e-113	374.5	0	1.1e-112	374.3	0	1	1	WP_027401099.1	--
Aphanizomenon_sp._FACHB-1399	3.5e-114	378.8	0	4.1e-114	378.6	0	1	1	WP_190386684.1	--
Aphanizomenon_sp._FACHB-1401	3.5e-114	378.8	0	4.2e-114	378.6	0	1	1	WP_190386684.1	--
Aphanizomenon_sp._UHCC_0183	6.6e-113	375	0	7.8e-113	374.8	0	1	1	WP_039203311.1	--
Aphanothece_hegewaldii_CCALA_016	1.4e-110	367.4	0	1.6e-110	367.2	0	1	1	WP_106457296.1	glucokinase
Aphanothece_sacrum_FPU1	2.4e-103	343.4	0	2.7e-103	343.2	0	1	1	WP_124975091.1	glucokinase
Aphanothece_sacrum_FPU3	2.4e-103	343.4	0	2.7e-103	343.2	0	1	1	WP_124975091.1	glucokinase
Argonema_antarcticum_A004_B2	5.1e-112	372.6	0	5.8e-112	372.4	0	1	1	WP_249071708.1	glucokinase
Argonema_galeatum_A003_A1	2.4e-114	380.1	0	2.8e-114	379.9	0	1	1	WP_249101962.1	glucokinase
Atlanticothrix_silvestris_CENA357	4.4e-115	382.3	0	5.2e-115	382.1	0	1	1	WP_214441660.1	glucokinase
Aulosira_sp._FACHB-615	4.5e-117	389.2	0	5.3e-117	388.9	0	1	1	WP_190870809.1	glucokinase
Brasilonema_bromeliae_SPC951	2.5e-117	389.7	0.1	2.9e-117	389.4	0.1	1	1	WP_169155526.1	glucokinase
Brasilonema_octagenarum_UFV-OR1	4.3e-117	389.1	0	5e-117	388.9	0	1	1	WP_169262852.1	--
Brasilonema_sennae_CENA114	4.5e-117	389.1	0	5.2e-117	388.9	0	1	1	WP_169262852.1	--
Brasilonema_sp._CT11	1.8e-116	387.2	0.1	2.1e-116	387	0.1	1	1	WP_210612746.1	glucokinase
Brasilonema_sp._UFV-L1	2.4e-114	380.2	0	2.8e-114	380	0	1	1	WP_169219621.1	glucokinase
Calothrix_anomala_FACHB-343	9.1e-112	371.8	0	1.1e-111	371.5	0	1.1	1	WP_190541029.1	--
Calothrix_brevissima_NIES-22	4.6e-112	372.8	0	5.5e-112	372.5	0	1.1	1	WP_096645659.1	glucokinase
Calothrix_desertica_PCC_7102	9.7e-114	378.8	0	1.1e-113	378.6	0	1	1	WP_127081803.1	glucokinase
Calothrix_elsteri_CCALA_953	1.3e-114	381	0	1.5e-114	380.8	0	1	1	WP_095720898.1	glucokinase
Calothrix_membranacea_FACHB-236	5.5e-112	372.4	0.1	6.6e-112	372.2	0.1	1.1	1	WP_190622286.1	glucokinase
Calothrix_parasitica_NIES-267	9.4e-113	375	0	1.1e-112	374.8	0	1	1	WP_096658994.1	glucokinase
Calothrix_parietina_FACHB-288	9.1e-112	371.8	0	1.1e-111	371.5	0	1.1	1	WP_190541029.1	--
Calothrix_rhizosoleniae_SC01	2.8e-113	376.3	0.1	3.2e-113	376.1	0.1	1	1	WP_088242686.1	glucokinase
Calothrix_sp._336_3	5.5e-116	385.3	0	6.3e-116	385.1	0	1	1	WP_035154249.1	glucokinase
Calothrix_sp._FACHB-1219	1.4e-112	374.5	0	1.7e-112	374.3	0	1.1	1	WP_190630160.1	--
Calothrix_sp._FACHB-156	3.7e-112	373.1	0.1	4.5e-112	372.8	0.1	1.1	1	WP_190585234.1	--
Calothrix_sp._FACHB-168	1.4e-112	374.5	0	1.7e-112	374.3	0	1.1	1	WP_190630160.1	--
Calothrix_sp._HK-06	1e-113	378.5	0.1	1.2e-113	378.3	0.1	1	1	WP_073623230.1	glucokinase
Calothrix_sp._NIES-2098	7.7e-114	378.6	0	9e-114	378.4	0	1	1	WP_096587274.1	glucokinase
Calothrix_sp._NIES-2100	7.2e-112	372.3	0	8.5e-112	372	0	1	1	WP_096605527.1	glucokinase
Calothrix_sp._NIES-3974	1.5e-116	386.9	0	1.7e-116	386.7	0	1	1	WP_096620983.1	glucokinase
Calothrix_sp._NIES-4071	1.8e-112	374.6	0	2.1e-112	374.4	0	1	1	WP_096688793.1	--
Calothrix_sp._NIES-4105	1.8e-112	374.6	0	2.1e-112	374.4	0	1	1	WP_096688793.1	--
Calothrix_sp._PCC_6303	8e-115	381.5	0.1	9.4e-115	381.3	0.1	1	1	WP_015199694.1	glucokinase
Calothrix_sp._PCC_7103	5.8e-113	376.2	0	7e-113	375.9	0	1.1	1	WP_019491475.1	glucokinase
Calothrix_sp._PCC_7507	5.4e-115	382.2	0	7.3e-115	381.7	0	1.2	1	WP_015128270.1	glucokinase
Calothrix_sp._PCC_7716	5.9e-114	379.6	0	7e-114	379.3	0	1	1	WP_223991145.1	--
Candidatus_Atelocyanobacterium_thalassa_isolate_ALOHA	3.6e-104	344.3	0	4.1e-104	344.1	0	1	1	WP_012953642.1	glucokinase
Candidatus_Synechococcus_spongiarum	9.3e-86	284.1	0	1.1e-85	283.9	0	1	1	WP_074456677.1	glucokinase
Candidatus_Synechococcus_spongiarum_SH4	2.6e-85	282.8	0	2.9e-85	282.6	0	1	1	WP_025781155.1	glucokinase
cf._Phormidesmis_sp._LEGE_11477	5e-105	349.3	0	6e-105	349.1	0	1.1	1	WP_193856892.1	glucokinase
Chamaesiphon_minutus_PCC_6605	1.9e-107	357.4	0.1	2.2e-107	357.2	0.1	1	1	WP_015328836.1	glucokinase
Chamaesiphon_polymorphus_CCALA_037	6.4e-109	362.1	0.3	7.3e-109	362	0.3	1	1	WP_106300819.1	glucokinase
Chlorogloea_sp._CCALA_695	3.4e-112	372.8	0.1	3.8e-112	372.6	0.1	1	1	WP_106369179.1	glucokinase
Chlorogloeopsis_fritschii_PCC_6912	9.8e-116	384.8	0	1.1e-115	384.6	0	1	1	WP_026087305.1	glucokinase
Chondrocystis_sp._NIES-4102	2.6e-108	359.7	0	3.1e-108	359.4	0	1	1	WP_096720818.1	glucokinase
Chroococcidiopsis_cubana_CCALA_043	6.8e-113	375.5	0.1	8.3e-113	375.3	0.1	1.1	1	WP_106169096.1	glucokinase
Chroococcidiopsis_cubana_SAG_39.79	7.1e-113	375.5	0.1	8.7e-113	375.3	0.1	1.1	1	WP_106169096.1	glucokinase
Chroococcidiopsis_sp._CCALA_051	4.6e-113	375.9	0.1	5.7e-113	375.6	0.1	1.1	1	WP_015157237.1	--
Chroococcidiopsis_sp._CCMEE_29	7.3e-114	378.4	0.8	8.5e-114	378.2	0.8	1	1	WP_250125926.1	glucokinase
Chroococcidiopsis_sp._CCNUC1	4.4e-113	376	0.1	5.4e-113	375.7	0.1	1.1	1	WP_106218437.1	glucokinase
Chroococcidiopsis_sp._FACHB-1243	5.6e-113	375.6	0.1	6.9e-113	375.3	0.1	1.1	1	WP_192153661.1	glucokinase
Chroococcidiopsis_sp._TS-821	2.2e-114	379.8	0	2.6e-114	379.5	0	1	1	WP_104547600.1	glucokinase
Chroococcidiopsis_thermalis_PCC_7203	4.5e-113	375.9	0.1	5.5e-113	375.6	0.1	1.1	1	WP_015157237.1	--
Chroococcus_sp._FPU101	1.1e-108	361.1	0	1.3e-108	360.9	0	1	1	WP_206815853.1	glucokinase
Chroogloeocystis_siderophila_5.2_s.c.1	7e-113	374.8	0	8.1e-113	374.6	0	1	1	WP_073551483.1	glucokinase
Coleofasciculus_chthonoplastes_PCC_7420	3.4e-116	386.3	0	3.9e-116	386.1	0	1	1	WP_006102046.1	glucokinase
Coleofasciculus_sp._FACHB-1120	8.9e-111	368.1	0.1	1e-110	367.9	0.1	1	1	WP_190816887.1	glucokinase
Coleofasciculus_sp._FACHB-125	3.7e-109	362.9	0.1	4.2e-109	362.7	0.1	1	1	WP_190412169.1	glucokinase
Coleofasciculus_sp._FACHB-129	7e-110	365.2	0.1	8.1e-110	365	0.1	1	1	WP_190436112.1	--
Coleofasciculus_sp._FACHB-501	6.9e-110	365.2	0.1	8e-110	365	0.1	1	1	WP_190436112.1	--
Coleofasciculus_sp._FACHB-542	3.2e-109	362.9	0.1	3.7e-109	362.7	0.1	1	1	WP_190536474.1	glucokinase
Coleofasciculus_sp._FACHB-64	6.9e-110	365.2	0.1	7.9e-110	365	0.1	1	1	WP_190436112.1	--
Coleofasciculus_sp._FACHB-712	3.1e-73	244.7	0	3.6e-73	244.5	0	1	1	WP_190426323.1	glucokinase,
Coleofasciculus_sp._FACHB-SPT36	1e-108	361.3	0.1	1.2e-108	361.1	0.1	1	1	WP_190985830.1	glucokinase
Coleofasciculus_sp._FACHB-SPT9	1.2e-109	364.5	0.1	1.3e-109	364.3	0.1	1	1	WP_190682847.1	glucokinase
Coleofasciculus_sp._FACHB-T130	1.7e-109	363.9	0.1	1.9e-109	363.7	0.1	1	1	WP_190524913.1	glucokinase
Coleofasciculus_sp._LEGE_07081	1.9e-114	380.3	0	2.1e-114	380.2	0	1	1	WP_193880816.1	--
Coleofasciculus_sp._LEGE_07092	1.8e-114	380.3	0	2.1e-114	380.2	0	1	1	WP_193880816.1	--
Crinalium_epipsammum_PCC_9333	4.3e-108	359.2	0.2	5.1e-108	359	0.2	1.1	1	WP_015204628.1	glucokinase
Crocosphaera_chwakensis_CCY0110	2.2e-108	360.3	0	2.5e-108	360.1	0	1	1	WP_008274557.1	glucokinase
Crocosphaera_subtropica_ATCC_51142	4.4e-108	359.2	0	5e-108	359	0	1	1	WP_009546674.1	glucokinase
Crocosphaera_watsonii_WH_0003	1.6e-106	354.2	0	1.9e-106	354	0	1	1	WP_007311650.1	glucokinase
Crocosphaera_watsonii_WH_0005	1.6e-106	354.2	0	1.9e-106	354	0	1	1	WP_007311650.1	glucokinase
Crocosphaera_watsonii_WH_0401	5.3e-106	352.2	0	6e-106	352	0	1	1	WP_021835440.1	glucokinase
Crocosphaera_watsonii_WH_0402	1.6e-106	354.2	0	1.8e-106	354	0	1	1	WP_007311650.1	glucokinase
Crocosphaera_watsonii_WH_8501	4.6e-107	355.9	0	5.2e-107	355.7	0	1	1	WP_007305873.1	glucokinase
Crocosphaera_watsonii_WH_8502	1.3e-106	354.2	0	1.5e-106	354	0	1	1	WP_007311650.1	glucokinase
Cuspidothrix_issatschenkoi_CHARLIE-1	3.5e-113	375.6	0	4.1e-113	375.4	0	1	1	WP_104386596.1	glucokinase
Cuspidothrix_issatschenkoi_LEGE_03284	7.2e-114	378	0	8.5e-114	377.8	0	1	1	WP_193936040.1	glucokinase
Cyanobacterium_aponinum_0216	1.8e-102	340.2	0	2.3e-102	339.9	0	1	1	WP_155084275.1	glucokinase
Cyanobacterium_aponinum_FACHB-4101	4.1e-103	342.3	0	5.1e-103	342	0	1	1	WP_190362114.1	glucokinase
Cyanobacterium_aponinum_IPPAS_B-1201	2.1e-102	340.1	0	2.6e-102	339.8	0	1	1	WP_099434638.1	glucokinase
Cyanobacterium_aponinum_PCC_10605	4e-103	342.4	0	4.9e-103	342.1	0	1	1	WP_015220634.1	glucokinase
cyanobacterium_endosymbiont_of_Braarudosphaera_bigelowii	4.7e-105	347.2	0	5.3e-105	347	0	1	1	WP_229637621.1	glucokinase
cyanobacterium_endosymbiont_of_Epithemia_turgida_isolate_EtSB_Lake_Yunoko	5.3e-104	344.3	0	6e-104	344.1	0	1	1	WP_044107462.1	glucokinase
cyanobacterium_endosymbiont_of_Rhopalodia_gibberula	2.9e-104	345.3	0	3.3e-104	345.1	0	1	1	WP_119260183.1	glucokinase
Cyanobium_gracile_PCC_6307	1.1e-87	291.7	0	1.2e-87	291.5	0	1	1	WP_015108041.1	glucokinase
Cyanobium_sp._A1C-AMD	8.1e-88	291.7	0.1	9.2e-88	291.5	0.1	1	1	WP_254941240.1	glucokinase
Cyanobium_sp._A2C-AMD	1.3e-86	288.1	0	1.4e-86	287.9	0	1	1	WP_254936903.1	glucokinase
Cyanobium_sp._Alchichica_3B3-8F6	3.9e-90	299.4	1.4	4.4e-90	299.2	1.4	1	1	WP_255001340.1	glucokinase
Cyanobium_sp._Aljojuca_7A6	3.4e-90	299.8	0	3.9e-90	299.6	0	1	1	WP_254964770.1	glucokinase
Cyanobium_sp._Aljojuca_7D2	1e-91	304.6	0.7	1.1e-91	304.4	0.7	1	1	WP_254994211.1	glucokinase
Cyanobium_sp._AMD-g	7.9e-88	292	0	9.1e-88	291.8	0	1	1	WP_254943710.1	glucokinase
Cyanobium_sp._ATX_6A2	2.8e-90	300.1	0	3.1e-90	299.9	0	1	1	WP_254979852.1	glucokinase
Cyanobium_sp._ATX_6E8	3.9e-90	299.4	1.7	4.4e-90	299.2	1.7	1	1	WP_254987255.1	glucokinase
Cyanobium_sp._ATX_6F1	9e-91	301.6	0.6	1e-90	301.4	0.6	1	1	WP_255005924.1	glucokinase
Cyanobium_sp._BA20m-14	5e-87	289.3	0.2	5.6e-87	289.2	0.2	1	1	WP_254930357.1	glucokinase
Cyanobium_sp._BA20m-p-22	8.7e-87	288.7	0.1	9.8e-87	288.6	0.1	1	1	WP_255015160.1	glucokinase
Cyanobium_sp._BA5m-21	2.2e-88	293.7	0	2.4e-88	293.5	0	1	1	WP_254993626.1	glucokinase
Cyanobium_sp._Candia_9D4	1.2e-88	294.7	0	1.4e-88	294.5	0	1	1	WP_254971121.1	glucokinase
Cyanobium_sp._CH-040	1.2e-90	301.1	0	1.4e-90	301	0	1	1	WP_254966959.1	glucokinase
Cyanobium_sp._Copco_Reservoir_LC18	9.4e-90	298.3	0	1.1e-89	298.2	0	1	1	WP_159817253.1	glucokinase
Cyanobium_sp._Cruz-8D1	4.8e-90	299.7	0	5.5e-90	299.5	0	1	1	WP_254951252.1	glucokinase
Cyanobium_sp._Cruz-8H5	4.8e-90	299.7	0	5.5e-90	299.5	0	1	1	WP_254951252.1	glucokinase
Cyanobium_sp._Cruz_CV11-17	5.6e-88	292.7	0	6.3e-88	292.5	0	1	1	WP_254955766.1	glucokinase
Cyanobium_sp._Cruz_CV13-4-11	5.6e-88	292.7	0	6.3e-88	292.5	0	1	1	WP_254955766.1	glucokinase
Cyanobium_sp._FACHB-13342	5.8e-89	295.4	0	6.5e-89	295.2	0	1	1	WP_190389657.1	glucokinase
Cyanobium_sp._HWJ4-Hawea	8e-90	298.2	0.4	9.1e-90	298	0.4	1	1	WP_255004418.1	glucokinase
Cyanobium_sp._L1E-Cus	2.9e-88	293.3	0.1	3.3e-88	293.1	0.1	1	1	WP_255020571.1	glucokinase
Cyanobium_sp._La_Preciosa_7G6	3.4e-90	299.8	0	3.9e-90	299.6	0	1	1	WP_254964770.1	glucokinase
Cyanobium_sp._LEGE_06113	1.5e-88	293.9	0.1	1.7e-88	293.8	0.1	1	1	WP_193915759.1	glucokinase
Cyanobium_sp._Lug-B	1.1e-88	294.8	0	1.3e-88	294.6	0	1	1	WP_106219861.1	glucokinase
Cyanobium_sp._Maggiore-St4-Cus	1.6e-86	287.6	0.1	1.9e-86	287.4	0.1	1	1	WP_254997185.1	glucokinase
Cyanobium_sp._Morenito_9A2	2.2e-90	300.3	0.3	2.6e-90	300.2	0.3	1	1	WP_254939042.1	glucokinase
Cyanobium_sp._N.Huapi_1H5	1.3e-87	291.3	0	1.4e-87	291.1	0	1	1	WP_254947575.1	glucokinase
Cyanobium_sp._NIES-981	1.5e-90	300.8	0.1	1.7e-90	300.7	0.1	1	1	WP_087067263.1	glucokinase
Cyanobium_sp._NS01	1.6e-87	290.9	0.1	1.8e-87	290.7	0.1	1	1	WP_186696530.1	glucokinase
Cyanobium_sp._PCC_7001	1.3e-92	307.5	0.1	1.5e-92	307.3	0.1	1	1	WP_006911548.1	glucokinase
Cyanobium_sp._T1B-Tous	4.1e-90	299.4	0	4.7e-90	299.2	0	1	1	WP_254928085.1	glucokinase
Cyanobium_sp._T1G-Tous	1.4e-87	291.1	0	1.5e-87	291	0	1	1	WP_255023515.1	glucokinase
Cyanobium_sp._To12R1	8.8e-88	291.6	0.1	1e-87	291.4	0.1	1	1	WP_106501913.1	glucokinase
Cyanobium_sp._Tous-M-B4	1.2e-86	288.1	0	1.3e-86	287.9	0	1	1	WP_254936903.1	glucokinase
Cyanobium_sp._WAJ14-Wanaka	1.3e-90	300.7	0.3	1.5e-90	300.5	0.3	1	1	WP_254933404.1	glucokinase
Cyanobium_sp._WKJ7-Wakatipu	4.2e-88	292.8	0.1	4.8e-88	292.7	0.1	1	1	WP_255017869.1	glucokinase
Cyanobium_usitatum_str._Tous	8.8e-88	291.6	0.1	9.9e-88	291.4	0.1	1	1	WP_106501913.1	glucokinase
Cyanothece_sp._BG0011	1.3e-107	357.7	0	1.5e-107	357.5	0	1	1	WP_107670814.1	glucokinase
Cylindrospermopsis_curvispora_GIHE-G1	1.5e-105	350.3	0	1.7e-105	350.1	0	1	1	WP_187706994.1	glucokinase
Cylindrospermopsis_raciborskii_C03	2.7e-104	346.3	0	3e-104	346.1	0	1	1	WP_006276819.1	glucokinase
Cylindrospermopsis_raciborskii_C04	2.7e-104	346.3	0	3e-104	346.1	0	1	1	WP_006276819.1	glucokinase
Cylindrospermopsis_raciborskii_C07	2.7e-104	346.3	0	3e-104	346.1	0	1	1	WP_006276819.1	glucokinase
Cylindrospermopsis_raciborskii_CENA302	1.9e-106	353.2	0	2.1e-106	353	0	1	1	WP_071247819.1	glucokinase
Cylindrospermopsis_raciborskii_CENA303	1.3e-105	350.4	0	1.5e-105	350.2	0	1	1	WP_085728233.1	glucokinase
Cylindrospermopsis_raciborskii_CHAB3438	6.3e-105	348.1	0	7.1e-105	348	0	1	1	WP_240865759.1	glucokinase
Cylindrospermopsis_raciborskii_Cr2010	5.2e-105	348.5	0	5.8e-105	348.3	0	1	1	WP_057177063.1	--
Cylindrospermopsis_raciborskii_CS-505	2.5e-104	346.3	0	2.8e-104	346.1	0	1	1	WP_006276819.1	glucokinase
Cylindrospermopsis_raciborskii_CS-508	2.7e-104	346	0	3.1e-104	345.8	0	1	1	WP_071242431.1	glucokinase
Cylindrospermopsis_raciborskii_GIHE_2018	5.2e-105	348.5	0	5.9e-105	348.3	0	1	1	WP_057177063.1	--
Cylindrospermopsis_raciborskii_ITEP-A1	2.4e-106	352.9	0	2.7e-106	352.7	0	1	1	WP_061545002.1	glucokinase
Cylindrospermopsis_raciborskii_KLL07	5.2e-105	348.5	0	5.9e-105	348.3	0	1	1	WP_057177063.1	--
Cylindrospermopsis_raciborskii_MVCC14	1.9e-106	353.2	0	2.2e-106	353	0	1	1	WP_071247819.1	glucokinase
Cylindrospermopsis_raciborskii_MVCC19	1.9e-106	353.2	0	2.1e-106	353	0	1	1	WP_071247819.1	glucokinase
Cylindrospermopsis_raciborskii_N8	5.3e-105	348.5	0	6e-105	348.3	0	1	1	WP_057177063.1	--
Cylindrospermopsis_raciborskii_S01	3.1e-104	346	0	3.6e-104	345.8	0	1	1	WP_071242431.1	glucokinase
Cylindrospermopsis_raciborskii_S05	2.3e-104	346.5	0	2.6e-104	346.3	0	1	1	WP_102943895.1	glucokinase
Cylindrospermopsis_raciborskii_S06	2.4e-104	346.5	0	2.7e-104	346.3	0	1	1	WP_102943895.1	glucokinase
Cylindrospermopsis_raciborskii_S07	2.3e-104	346.5	0	2.7e-104	346.3	0	1	1	WP_102943895.1	glucokinase
Cylindrospermopsis_raciborskii_S10	2.3e-104	346.5	0	2.6e-104	346.3	0	1	1	WP_102943895.1	glucokinase
Cylindrospermopsis_raciborskii_S14	2.3e-104	346.5	0	2.7e-104	346.3	0	1	1	WP_102943895.1	glucokinase
Cylindrospermopsis_sp._CR12	5.2e-105	348.5	0	5.9e-105	348.3	0	1	1	WP_057177063.1	--
Cylindrospermum_sp._FACHB-282	7.3e-116	384.8	0.1	8.7e-116	384.5	0.1	1.1	1	WP_190455751.1	glucokinase
Cylindrospermum_stagnale_PCC_7417	6.4e-116	385.3	0.1	7.5e-116	385	0.1	1	1	WP_015211101.1	glucokinase
Dactylococcopsis_salina_PCC_8305	2.8e-103	342.9	0	3.3e-103	342.7	0	1	1	WP_015229739.1	glucokinase
Dendronalium_phyllosphericum_CENA369	1.4e-116	387.6	0	1.6e-116	387.4	0	1	1	WP_214434482.1	glucokinase
Desertifilum_sp._FACHB-1129	7.7e-112	371.6	0	8.8e-112	371.4	0	1	1	WP_069968542.1	--
Desertifilum_sp._FACHB-866	7.7e-112	371.6	0	8.8e-112	371.4	0	1	1	WP_069968542.1	--
Desertifilum_sp._FACHB-868	7.7e-112	371.6	0	8.8e-112	371.4	0	1	1	WP_069968542.1	--
Desertifilum_sp._IPPAS_B-1220	7.6e-112	371.6	0	8.6e-112	371.4	0	1	1	WP_069968542.1	--
Desmonostoc_muscorum_CCALA_125	1.6e-114	380.9	0	1.9e-114	380.6	0	1	1	WP_221705060.1	glucokinase
Desmonostoc_muscorum_FACHB-395	3e-115	383.3	0	3.5e-115	383.1	0	1	1	WP_179072609.1	--
Desmonostoc_muscorum_LEGE_12446	3.8e-114	379.7	0	4.4e-114	379.5	0	1	1	WP_193917646.1	glucokinase
Dolichospermum_circinale_AWQC131C	3.6e-113	375.6	0	4.1e-113	375.4	0	1	1	WP_028088883.1	glucokinase
Dolichospermum_circinale_AWQC310F	1.4e-112	373.6	0	1.6e-112	373.4	0	1	1	WP_028084956.1	glucokinase
Dolichospermum_compactum_NIES-806	3.5e-113	375.8	0.1	4.1e-113	375.6	0.1	1	1	WP_096662656.1	glucokinase
Dolichospermum_flos-aquae_CCAP_1403_13F	4.7e-114	378.7	0.1	5.5e-114	378.5	0.1	1	1	WP_168696224.1	glucokinase
Dolichospermum_flos-aquae_LEGE_04289	1.1e-112	373.9	0.1	1.3e-112	373.7	0.1	1	1	WP_193848449.1	glucokinase
Dolichospermum_flos-aquae_UHCC_0037	6.5e-113	375	0	7.6e-113	374.8	0	1	1	WP_039203311.1	--
Dolichospermum_heterosporum_TAC447	1.3e-112	374.1	0	1.6e-112	373.8	0	1	1	WP_257121216.1	glucokinase
Dolichospermum_planctonicum	1.3e-112	373.7	0.1	1.5e-112	373.5	0.1	1	1	WP_137906676.1	--
Dolichospermum_planctonicum_UHCC_0167	9.3e-113	374.3	0.1	1.1e-112	374.1	0.1	1	1	WP_168359764.1	glucokinase
Dolichospermum_sp._FACHB-1091	3.4e-113	375.6	0	4e-113	375.4	0	1	1	WP_190392962.1	glucokinase
Dolichospermum_sp._LEGE_00240	1.1e-113	377.5	0.1	1.3e-113	377.2	0.1	1.1	1	WP_193895317.1	glucokinase
Dolichospermum_sp._LEGE_00246	9.2e-113	374.5	0	1.1e-112	374.3	0	1	1	WP_027401099.1	--
Dolichospermum_sp._UHCC_0259	7.3e-114	378.2	0.1	8.6e-114	377.9	0.1	1	1	WP_168646462.1	glucokinase
Dolichospermum_sp._UHCC_0260	4e-114	378.8	0.1	4.7e-114	378.6	0.1	1	1	WP_015078988.1	--
Dolichospermum_sp._UHCC_0299	4.1e-114	378.8	0.1	4.8e-114	378.6	0.1	1	1	WP_015078988.1	--
Dolichospermum_sp._UHCC_0315A	4.4e-114	378.9	0.1	5.1e-114	378.6	0.1	1	1	WP_148760626.1	glucokinase
Dolichospermum_sp._UHCC_0352	4.1e-114	378.8	0.1	4.8e-114	378.6	0.1	1	1	WP_015078988.1	--
Dolichospermum_sp._UHCC_0406	4.3e-114	378.8	0.1	5e-114	378.6	0.1	1	1	WP_015078988.1	--
Euhalothece_natronophila_Z-M001	5.1e-103	342	0	6.3e-103	341.7	0	1	1	WP_146294744.1	glucokinase
Fischerella_major_NIES-592	3.6e-115	382.4	0	4.2e-115	382.2	0	1	1	WP_062250110.1	--
Fischerella_muscicola_CCMEE_5323	1.3e-115	384.1	0	1.5e-115	383.9	0	1	1	WP_016867037.1	--
Fischerella_muscicola_PCC_7414	1.3e-115	384.1	0	1.5e-115	383.9	0	1	1	WP_016867037.1	--
Fischerella_muscicola_SAG_1427-1_=_PCC_73103	3.5e-113	376.2	0	4e-113	376.1	0	1	1	WP_016861101.1	glucokinase
Fischerella_sp._FACHB-380	1.3e-115	384.1	0	1.5e-115	383.9	0	1	1	WP_016867037.1	--
Fischerella_sp._NIES-3754	3.7e-115	382.4	0	4.3e-115	382.2	0	1	1	WP_062250110.1	--
Fischerella_sp._NIES-4106	2e-114	380.2	0	2.3e-114	380	0	1	1	WP_096677093.1	glucokinase
Fischerella_sp._PCC_9339	2.8e-113	376.6	0	3.3e-113	376.4	0	1	1	WP_017311252.1	glucokinase
Fischerella_sp._PCC_9431	1.2e-114	381	0	1.4e-114	380.8	0	1	1	WP_026720592.1	glucokinase
Fischerella_sp._PCC_9605	3.2e-114	379.8	0	3.7e-114	379.6	0	1	1	WP_026733589.1	glucokinase
Fischerella_thermalis_111_344_542	2.4e-115	382.9	0	2.8e-115	382.7	0	1	1	WP_009459423.1	glucokinase
Fischerella_thermalis_BR2B	2.3e-115	382.9	0	2.7e-115	382.7	0	1	1	WP_009459423.1	glucokinase
Fischerella_thermalis_CCMEE_5194	2.4e-115	382.8	0	2.8e-115	382.6	0	1	1	WP_102221149.1	glucokinase
Fischerella_thermalis_CCMEE_5198	3.5e-115	382.3	0	4e-115	382.1	0	1	1	WP_102179192.1	glucokinase
Fischerella_thermalis_CCMEE_5208	2.4e-115	382.9	0	2.7e-115	382.7	0	1	1	WP_009459423.1	glucokinase
Fischerella_thermalis_CCMEE_5268	1.5e-115	383.7	0	1.7e-115	383.5	0	1	1	WP_102173809.1	glucokinase
Fischerella_thermalis_CCMEE_5282	2.4e-115	382.9	0	2.8e-115	382.7	0	1	1	WP_009459423.1	glucokinase
Fischerella_thermalis_CCMEE_5318	3.5e-115	382.6	0	4.1e-115	382.4	0	1	1	WP_102182218.1	glucokinase
Fischerella_thermalis_CCMEE_5330	3.7e-115	382.4	0	4.3e-115	382.2	0	1	1	WP_062250110.1	--
Fischerella_thermalis_JSC-11	2.4e-115	382.9	0	2.7e-115	382.7	0	1	1	WP_009459423.1	glucokinase
Fischerella_thermalis_PCC_7521	2.4e-115	382.9	0	2.8e-115	382.7	0	1	1	WP_009459423.1	glucokinase
Fischerella_thermalis_WC1110	2.4e-115	382.9	0	2.8e-115	382.7	0	1	1	WP_009459423.1	glucokinase
Fischerella_thermalis_WC114	2.3e-115	382.9	0	2.7e-115	382.7	0	1	1	WP_009459423.1	glucokinase
Fischerella_thermalis_WC119	2.3e-115	382.9	0	2.7e-115	382.7	0	1	1	WP_009459423.1	glucokinase
Fischerella_thermalis_WC157	2.3e-115	382.9	0	2.7e-115	382.7	0	1	1	WP_009459423.1	glucokinase
Fischerella_thermalis_WC213	2.3e-115	382.9	0	2.7e-115	382.7	0	1	1	WP_009459423.1	glucokinase
Fischerella_thermalis_WC245	2.3e-115	382.9	0	2.7e-115	382.7	0	1	1	WP_009459423.1	glucokinase
Fischerella_thermalis_WC246	2.3e-115	382.9	0	2.7e-115	382.7	0	1	1	WP_009459423.1	glucokinase
Fischerella_thermalis_WC249	2.3e-115	382.9	0	2.7e-115	382.7	0	1	1	WP_009459423.1	glucokinase
Fischerella_thermalis_WC341	2.4e-115	382.9	0	2.7e-115	382.7	0	1	1	WP_009459423.1	glucokinase
Fischerella_thermalis_WC344	2.3e-115	382.9	0	2.7e-115	382.7	0	1	1	WP_009459423.1	glucokinase
Fischerella_thermalis_WC439	2.3e-115	382.9	0	2.7e-115	382.7	0	1	1	WP_009459423.1	glucokinase
Fischerella_thermalis_WC441	2.4e-115	382.9	0	2.8e-115	382.7	0	1	1	WP_009459423.1	glucokinase
Fischerella_thermalis_WC442	2.3e-115	382.9	0	2.7e-115	382.7	0	1	1	WP_009459423.1	glucokinase
Fischerella_thermalis_WC527	2.4e-115	382.9	0	2.7e-115	382.7	0	1	1	WP_009459423.1	glucokinase
Fischerella_thermalis_WC538	2.4e-115	382.9	0	2.7e-115	382.7	0	1	1	WP_009459423.1	glucokinase
Fischerella_thermalis_WC542	2.4e-115	382.9	0	2.7e-115	382.7	0	1	1	WP_009459423.1	glucokinase
Fischerella_thermalis_WC558	2.3e-115	382.9	0	2.7e-115	382.7	0	1	1	WP_009459423.1	glucokinase
Fischerella_thermalis_WC559	2.3e-115	382.9	0	2.7e-115	382.7	0	1	1	WP_009459423.1	glucokinase
Fortiea_contorta_PCC_7126	2.9e-114	379.5	0	3.4e-114	379.3	0	1	1	WP_040630009.1	glucokinase
Fortiea_sp._LEGE_XX443	7.1e-115	381.5	0	9.1e-115	381.2	0	1.1	1	WP_193884360.1	glucokinase
Geitlerinema_sp._PCC_7407	2.7e-109	362.8	0	3.2e-109	362.6	0	1.1	1	WP_015170971.1	glucokinase
Geitlerinema_sp._PCC_9228	4.5e-102	339.1	0	5e-102	338.9	0	1	1	WP_071518288.1	glucokinase
Geminocystis_sp._NIES-3708	1.1e-98	327.9	0	1.2e-98	327.7	0	1	1	WP_066348462.1	glucokinase
Gloeobacter_kilaueensis_JS1	4.9e-107	355.6	0.4	5.6e-107	355.4	0.4	1	1	WP_023174347.1	glucokinase
Gloeobacter_morelensis_MG652769	3.8e-108	359.3	0.1	4.3e-108	359.2	0.1	1	1	WP_230841987.1	glucokinase
Gloeobacter_violaceus_PCC_7421	4.4e-109	362.3	0.1	5e-109	362.2	0.1	1	1	WP_011141169.1	glucokinase
Gloeocapsa_sp._PCC_73106	4.9e-107	355.4	0	5.9e-107	355.2	0	1.1	1	WP_006529969.1	glucokinase
Gloeocapsa_sp._PCC_7428	1.2e-112	374.2	0	1.4e-112	374	0	1	1	WP_015190440.1	glucokinase
Gloeocapsopsis_crepidinum_LEGE_06123	3e-112	372.9	0	3.5e-112	372.7	0	1	1	WP_193934027.1	glucokinase
Gloeocapsopsis_dulcis_AAB1_=_1H9	2.2e-112	373.3	0	2.6e-112	373.1	0	1	1	WP_105221565.1	glucokinase
Gloeomargarita_lithophora_Alchichica-D10	4.2e-107	355.3	0	4.7e-107	355.1	0	1	1	WP_157776181.1	glucokinase
Gloeothece_citriformis_PCC_7424	1.6e-107	357.6	0	1.8e-107	357.4	0	1	1	WP_015954358.1	glucokinase
Gloeothece_verrucosa_PCC_7822	3.9e-104	346.6	0	4.5e-104	346.4	0	1	1	WP_013321601.1	glucokinase
Halomicronema_sp._CCY15110	1.5e-107	357.5	2.5	2e-107	357.1	2.5	1	1	WP_204139143.1	glucokinase
Halothece_sp._PCC_7418	6.2e-103	341.9	0.1	7.1e-103	341.7	0.1	1	1	WP_015224601.1	glucokinase
Hapalosiphon_sp._MRB220	1.3e-114	381	0	1.5e-114	380.8	0	1	1	WP_053456282.1	glucokinase
Hassallia_byssoidea_VB512170	4.2e-115	382.7	0.3	5.2e-115	382.4	0.3	1	1	WP_039743164.1	glucokinase
Hydrococcus_rivularis_NIES-593	5.9e-108	358.7	0	7.2e-108	358.4	0	1.1	1	WP_073599612.1	glucokinase
Hydrocoleum_sp._CS-953	3.1e-115	382.7	0	3.6e-115	382.5	0	1	1	WP_094675529.1	glucokinase
Hyella_patelloides_LEGE_07179	2.4e-107	357.3	0.2	2.8e-107	357.1	0.2	1	1	WP_144864943.1	glucokinase
Iningainema_tapete_BLCC-T55	1.2e-113	378.2	0.1	1.4e-113	378	0.1	1	1	WP_190831948.1	glucokinase
Komarekiella_sp.__clone_1_	4.9e-115	382.6	0	5.6e-115	382.4	0	1	1	WP_191755668.1	glucokinase
Kovacikia_minuta_CCNUW1	1.1e-107	358.4	0	1.3e-107	358.2	0	1	1	WP_224340334.1	glucokinase
Leptodesmis_sichuanensis_PKUAC-SCTA121	8e-107	355	0.3	9.8e-107	354.7	0.3	1.1	1	WP_233745328.1	glucokinase
Leptolyngbya_boryana_dg5	1.1e-109	364.7	0.1	1.3e-109	364.5	0.1	1	1	WP_017289239.1	--
Leptolyngbya_boryana_IAM_M-101	1.1e-109	364.7	0.1	1.3e-109	364.5	0.1	1	1	WP_017289239.1	--
Leptolyngbya_boryana_IU_594	1.2e-109	364.7	0.1	1.4e-109	364.5	0.1	1	1	WP_017289239.1	--
Leptolyngbya_boryana_NIES-2135	1.2e-109	364.7	0.1	1.4e-109	364.5	0.1	1	1	WP_017289239.1	--
Leptolyngbya_boryana_PCC_6306	1.2e-109	364.7	0.1	1.4e-109	364.5	0.1	1	1	WP_017289239.1	--
Leptolyngbya_cf._ectocarpi_LEGE_11479	3.1e-106	353.4	0.1	3.5e-106	353.2	0.1	1	1	WP_193993176.1	glucokinase
Leptolyngbya_ohadii_IS1	7.9e-106	352.2	0.1	9.1e-106	352	0.1	1	1	WP_088893711.1	glucokinase
Leptolyngbya_sp._BC1307	1.5e-103	344.1	0	1.9e-103	343.8	0	1.1	1	WP_121968900.1	glucokinase
Leptolyngbya_sp._BL0902	3.1e-111	369.3	0.1	3.6e-111	369	0.1	1.1	1	WP_198806809.1	glucokinase
Leptolyngbya_sp._CCY15150	1.3e-111	370.7	0.2	1.5e-111	370.5	0.2	1	1	WP_204151324.1	glucokinase
Leptolyngbya_sp._Cla-17	3.7e-107	356.3	0	4.5e-107	356	0	1.1	1	WP_171574365.1	glucokinase
Leptolyngbya_sp._FACHB-161	1.1e-109	364.7	0.1	1.3e-109	364.5	0.1	1	1	WP_017289239.1	--
Leptolyngbya_sp._FACHB-1624	1.2e-109	364.6	0.1	1.4e-109	364.4	0.1	1	1	WP_190648133.1	glucokinase
Leptolyngbya_sp._FACHB-16	1.6e-104	347.8	0	2e-104	347.5	0	1.1	1	WP_190773327.1	--
Leptolyngbya_sp._FACHB-17	1.3e-109	364.3	0.1	1.5e-109	364.1	0.1	1	1	WP_190376995.1	glucokinase
Leptolyngbya_sp._FACHB-238	1.2e-109	364.7	0.1	1.4e-109	364.5	0.1	1	1	WP_017289239.1	--
Leptolyngbya_sp._FACHB-239	1.2e-109	364.7	0.1	1.4e-109	364.5	0.1	1	1	WP_017289239.1	--
Leptolyngbya_sp._FACHB-261	4e-115	382.6	0	4.6e-115	382.4	0	1	1	WP_190804685.1	glucokinase
Leptolyngbya_sp._FACHB-321	3e-110	366.5	0	3.4e-110	366.3	0	1	1	WP_190509265.1	glucokinase
Leptolyngbya_sp._FACHB-402	1.2e-109	364.7	0.1	1.4e-109	364.5	0.1	1	1	WP_017289239.1	--
Leptolyngbya_sp._FACHB-541	8.2e-109	362	0	9.3e-109	361.8	0	1	1	WP_190799515.1	glucokinase
Leptolyngbya_sp._FACHB-60	8.4e-105	348.5	0.1	9.9e-105	348.3	0.1	1	1	WP_190625367.1	--
Leptolyngbya_sp._FACHB-671	3.2e-109	363.3	0	3.6e-109	363.1	0	1	1	WP_190681075.1	glucokinase
Leptolyngbya_sp._FACHB-711	1.5e-106	354.3	0.2	1.8e-106	354.1	0.2	1	1	WP_190789612.1	glucokinase
Leptolyngbya_sp._FACHB-8	1.4e-104	347.8	0	1.7e-104	347.5	0	1.1	1	WP_190773327.1	--
Leptolyngbya_sp.__hensonii_	1.1e-110	367.8	0	1.3e-110	367.6	0	1	1	WP_075596767.1	glucokinase
Leptolyngbya_sp._Heron_Island_J	3.7e-107	356.6	0.1	4.2e-107	356.4	0.1	1	1	WP_023075791.1	glucokinase
Leptolyngbya_sp._KIOST-1	5e-108	359.2	0.1	6.3e-108	358.8	0.1	1	1	WP_035992481.1	glucokinase
Leptolyngbya_sp._LK	1.8e-108	360.4	1.7	2.3e-108	360.1	1.7	1	1	WP_039727145.1	glucokinase
Leptolyngbya_sp._NIES-2104	8e-111	368.5	0.1	9.1e-111	368.3	0.1	1	1	WP_059000380.1	glucokinase
Leptolyngbya_sp._NIES-3755	2.2e-110	367.1	0.2	2.5e-110	366.9	0.2	1	1	WP_068380387.1	glucokinase
Leptolyngbya_sp._PCC_6406	1.9e-111	370.2	1.2	2.4e-111	369.9	1.2	1.1	1	WP_008313880.1	glucokinase
Leptolyngbya_sp._PCC_7375	6.5e-108	359.3	0.3	7.5e-108	359.1	0.3	1	1	WP_006515387.1	glucokinase
Leptothermofonsia_sichuanensis_PKUAC-SCTE412	1.1e-109	364.5	0	1.3e-109	364.3	0	1	1	WP_223048556.1	glucokinase
Leptothoe_kymatousa_TAU-MAC_1615	9.8e-107	354.1	0.2	1.1e-106	354	0.2	1	1	WP_215617571.1	glucokinase
Limnoraphis_robusta_CS-951	1.4e-107	357.6	0	1.6e-107	357.4	0	1	1	WP_046277372.1	glucokinase
Limnospira_fusiformis_KN01	8.5e-106	351.7	0	1e-105	351.4	0	1.1	1	WP_006623997.1	--
Limnospira_indica_PCC_8005	1.9e-105	350.6	0	2.3e-105	350.4	0	1	1	WP_008053298.1	glucokinase
Limnospira_maxima_CS-328	8.7e-106	351.7	0	1e-105	351.4	0	1.1	1	WP_006623997.1	--
Limnothrix_sp._FACHB-1083	4.5e-107	355.4	0	5.2e-107	355.2	0	1	1	WP_199291623.1	--
Limnothrix_sp._FACHB-406	7.4e-107	354.7	0	8.6e-107	354.5	0	1	1	WP_199309259.1	--
Limnothrix_sp._FACHB-708	7.5e-107	354.7	0	8.6e-107	354.5	0	1	1	WP_199309259.1	--
Limnothrix_sp._FACHB-881	2.4e-107	356.3	0	2.8e-107	356.1	0	1	1	WP_199312464.1	glucokinase
Limnothrix_sp._PR1529	4.6e-107	355.5	0	5.3e-107	355.3	0	1	1	WP_099533820.1	glucokinase
Lusitaniella_coriacea_LEGE_07157	1.1e-110	367.7	0	1.3e-110	367.5	0	1	1	WP_194031067.1	glucokinase
Lyngbya_aestuarii_BL_J	1.1e-107	358.1	0	1.2e-107	357.9	0	1	1	WP_023068110.1	glucokinase
Lyngbya_confervoides_BDU141951	2.6e-111	369.5	0.1	3e-111	369.4	0.1	1	1	WP_166281483.1	glucokinase
Lyngbya_sp._PCC_8106	5.5e-108	359.1	0	6.3e-108	358.9	0	1	1	WP_009784997.1	glucokinase
Mastigocladopsis_repens_PCC_10914	1e-114	381.1	0.1	1.3e-114	380.8	0.1	1.1	1	WP_017315705.1	glucokinase
Mastigocladus_laminosus_UU774	1.9e-113	377	0	2.2e-113	376.8	0	1	1	WP_044452294.1	--
Mastigocoleus_testarum_BC008	2.5e-111	370.3	0	3.1e-111	369.9	0	1.1	1	WP_027841418.1	glucokinase
Merismopedia_glauca_CCAP_1448_3	2.2e-109	363.4	0	2.8e-109	363.1	0	1	1	WP_106286633.1	glucokinase
Microcoleus_asticus_IPMA8	2.3e-107	357.1	0	2.6e-107	356.9	0	1	1	WP_172190140.1	glucokinase
Microcoleus_sp._FACHB-1515	4e-109	362.7	0	4.6e-109	362.5	0	1	1	WP_190763580.1	glucokinase
Microcoleus_sp._FACHB-1	2.7e-115	383.2	0.1	3.1e-115	383	0.1	1	1	WP_190499403.1	--
Microcoleus_sp._FACHB-53	2.7e-115	383.2	0.1	3.1e-115	383	0.1	1	1	WP_190499403.1	--
Microcoleus_sp._FACHB-672	1e-111	371.1	0.1	1.2e-111	370.9	0.1	1	1	WP_190674915.1	glucokinase
Microcoleus_sp._FACHB-68	1.4e-111	370.7	0.1	1.7e-111	370.4	0.1	1	1	WP_190761228.1	glucokinase
Microcoleus_sp._FACHB-831	5.8e-113	375.3	0.1	6.7e-113	375.1	0.1	1	1	WP_190488948.1	glucokinase
Microcoleus_sp._FACHB-SPT15	9.8e-114	378.1	0	1.1e-113	377.9	0	1	1	WP_192220394.1	glucokinase
Microcoleus_sp._LEGE_07076	3.9e-108	359.6	0	4.5e-108	359.4	0	1	1	WP_193974157.1	glucokinase
Microcoleus_vaginatus_HSN003	3.4e-109	363	0	3.9e-109	362.8	0	1	1	WP_242721079.1	glucokinase
Microcoleus_vaginatus_PCC_9802	1.9e-109	363.7	0	2.2e-109	363.5	0	1	1	WP_006633372.1	glucokinase
Microcystis_aeruginosa_11-30S32	2.6e-105	350	0	3.3e-105	349.7	0	1.1	1	WP_147072927.1	glucokinase
Microcystis_aeruginosa_BLCC-F108	4.1e-105	349.3	0	5e-105	349	0	1.1	1	WP_052277603.1	glucokinase
Microcystis_aeruginosa_BLCC-F158	1.7e-105	350.6	0	2.4e-105	350.1	0	1.1	1	WP_185239718.1	glucokinase
Microcystis_aeruginosa_CHAOHU_1326	4.4e-105	349.3	0	5.4e-105	349	0	1.1	1	WP_052277603.1	glucokinase
Microcystis_aeruginosa_EAWAG127a	1.5e-104	347.4	0	1.8e-104	347.1	0	1.1	1	WP_150976534.1	glucokinase
Microcystis_aeruginosa_FACHB-524	1.2e-105	351	0	1.6e-105	350.6	0	1.1	1	WP_123230872.1	glucokinase
Microcystis_aeruginosa_FACHB-905_=_DIANCHI905	4.6e-106	352.4	0	5.4e-106	352.1	0	1	1	WP_002741129.1	--
Microcystis_aeruginosa_FD4	7.4e-106	351.9	0	1.1e-105	351.4	0	1.2	1	WP_158199517.1	glucokinase
Microcystis_aeruginosa_KLA2	6e-105	348.8	0	8.2e-105	348.3	0	1.2	1	WP_149107626.1	glucokinase
Microcystis_aeruginosa_KW	2.2e-105	350.3	0	2.7e-105	350.1	0	1.1	1	WP_079208350.1	glucokinase
Microcystis_aeruginosa_LEGE_00239	1.3e-105	351	0	1.7e-105	350.6	0	1.1	1	WP_193979057.1	glucokinase
Microcystis_aeruginosa_LEGE_11464	7.3e-105	348.4	0	9.1e-105	348.1	0	1.1	1	WP_104395785.1	glucokinase
Microcystis_aeruginosa_LEGE_91341	4.3e-106	352.3	0	5.8e-106	351.9	0	1.1	1	WP_193957865.1	glucokinase
Microcystis_aeruginosa_NaRes975	2.8e-105	349.9	0	3.8e-105	349.5	0	1.2	1	WP_002794091.1	glucokinase
Microcystis_aeruginosa_NIES-1211	9e-106	351.4	0	1.1e-105	351.1	0	1.1	1	WP_110543071.1	glucokinase
Microcystis_aeruginosa_NIES-2481	1.6e-105	350.5	0	1.9e-105	350.2	0	1.1	1	WP_046661270.1	glucokinase
Microcystis_aeruginosa_NIES-2519	3.9e-105	349.4	0	4.8e-105	349.1	0	1.1	1	WP_149979398.1	glucokinase
Microcystis_aeruginosa_NIES-2520	2.6e-105	350	0	3.4e-105	349.6	0	1.1	1	WP_149986172.1	glucokinase
Microcystis_aeruginosa_NIES-2521	4.8e-106	352.2	0	5.8e-106	351.9	0	1.1	1	WP_149976350.1	glucokinase
Microcystis_aeruginosa_NIES-2522	5.1e-105	349	0	6.3e-105	348.7	0	1.1	1	WP_149989304.1	glucokinase
Microcystis_aeruginosa_NIES-2549	1.5e-105	350.5	0	1.9e-105	350.2	0	1.1	1	WP_046661270.1	glucokinase
Microcystis_aeruginosa_NIES-298	2.8e-105	349.8	0	3.7e-105	349.4	0	1.1	1	WP_103112194.1	glucokinase
Microcystis_aeruginosa_NIES-3787	5e-105	348.9	0	6.1e-105	348.6	0	1.1	1	WP_159250253.1	glucokinase
Microcystis_aeruginosa_NIES-3804	4.6e-106	352.3	0	5.8e-106	352	0	1.1	1	WP_159293300.1	glucokinase
Microcystis_aeruginosa_NIES-3806	4e-105	349.2	0	4.8e-105	348.9	0	1.1	1	WP_159253118.1	glucokinase
Microcystis_aeruginosa_NIES-3807	3.9e-105	349.2	0	4.8e-105	348.9	0	1.1	1	WP_159296611.1	glucokinase
Microcystis_aeruginosa_NIES-4264	1.1e-105	351.2	0	1.4e-105	350.9	0	1.1	1	WP_149978386.1	glucokinase
Microcystis_aeruginosa_NIES-4285	1.4e-105	350.9	0	1.9e-105	350.5	0	1.1	1	WP_130757681.1	glucokinase
Microcystis_aeruginosa_NIES-4325	3.5e-105	349.2	0	4.3e-105	348.9	0	1.1	1	WP_151695159.1	glucokinase
Microcystis_aeruginosa_NIES-44	4e-104	345.9	0	4.9e-104	345.6	0	1.1	1	WP_045359223.1	--
Microcystis_aeruginosa_NIES-843	1.3e-105	351.1	0	1.6e-105	350.8	0	1.1	1	WP_012265795.1	glucokinase
Microcystis_aeruginosa_NIES-87	7.6e-105	348.4	0	9.4e-105	348.1	0	1.1	1	WP_104395785.1	glucokinase
Microcystis_aeruginosa_NIES-88	4.4e-105	349.3	0	5.5e-105	349	0	1.1	1	WP_061433139.1	glucokinase,
Microcystis_aeruginosa_NIES-98	4.1e-106	352.6	0	5.6e-106	352.2	0	1.1	1	WP_069474075.1	--
Microcystis_aeruginosa_PCC_7005	2e-105	350.4	0	2.7e-105	349.9	0	1.2	1	WP_024970949.1	glucokinase
Microcystis_aeruginosa_PCC_7806SL	4.6e-106	352.4	0	5.5e-106	352.1	0	1	1	WP_002741129.1	--
Microcystis_aeruginosa_PCC_7941	8.4e-90	299	0.1	9.6e-90	298.8	0.1	1	1	WP_002774652.1	--
Microcystis_aeruginosa_PCC_9432	2.1e-105	350.3	0	2.9e-105	349.8	0	1.2	1	WP_002753691.1	glucokinase
Microcystis_aeruginosa_PCC_9443	1.3e-105	351	0	1.7e-105	350.6	0	1.1	1	WP_002766545.1	glucokinase
Microcystis_aeruginosa_PCC_9701	1.2e-104	347.8	0	1.5e-104	347.5	0	1.1	1	WP_002802818.1	glucokinase
Microcystis_aeruginosa_PCC_9717	1e-105	351.4	0	1.4e-105	351	0	1.1	1	WP_004266785.1	glucokinase
Microcystis_aeruginosa_PCC_9806	2.2e-60	202.1	0	2.5e-60	201.9	0	1	1	WP_043999802.1	glucokinase,
Microcystis_aeruginosa_PCC_9807	6e-106	352.1	0	7.4e-106	351.8	0	1.1	1	WP_002790058.1	glucokinase
Microcystis_aeruginosa_PCC_9808	2.7e-105	349.9	0	3.7e-105	349.5	0	1.2	1	WP_002794091.1	glucokinase
Microcystis_aeruginosa_PCC_9809	1.9e-105	350.4	0	2.4e-105	350.1	0	1.1	1	WP_002798885.1	glucokinase
Microcystis_aeruginosa	4.6e-105	349.3	0	5.7e-105	349	0	1.1	1	WP_061433139.1	glucokinase,
Microcystis_aeruginosa_Sj	2e-105	350.2	0	2.7e-105	349.7	0	1.1	1	WP_110578734.1	glucokinase
Microcystis_aeruginosa_SPC777	6e-105	348.7	0	8.1e-105	348.3	0	1.1	1	WP_016516675.1	glucokinase
Microcystis_aeruginosa_TAIHU98	3.3e-105	349.6	0	4.3e-105	349.2	0	1.1	1	WP_002732237.1	glucokinase
Microcystis_elabens_FACHB-917	4e-86	286.6	0	4.6e-86	286.4	0	1	1	WP_190545992.1	glucokinase
Microcystis_flos-aquae_FACHB-1344	3.8e-105	349.5	0	5e-105	349.1	0	1.1	1	WP_190718593.1	glucokinase
Microcystis_sp._0824	4.6e-106	352.2	0	5.7e-106	351.9	0	1.1	1	WP_108936218.1	glucokinase
Microcystis_sp._LEGE_00066	4.4e-106	352.4	0	5.3e-106	352.1	0	1	1	WP_002741129.1	--
Microcystis_sp._LEGE_08355	8.7e-106	351.5	0	1.1e-105	351.2	0	1.1	1	WP_193960592.1	glucokinase
Microcystis_sp._MC19	1e-105	351.3	0	1.3e-105	351	0	1.1	1	WP_106909211.1	glucokinase
Microcystis_sp._T1-4	1e-105	351.2	0	1.3e-105	350.9	0	1.1	1	WP_008206193.1	glucokinase
Microcystis_viridis_FACHB-1342	3.9e-106	352.6	0	5.2e-106	352.2	0	1.1	1	WP_069474075.1	--
Microcystis_viridis_NIES-102	2.2e-105	350.3	0	2.7e-105	350	0	1.1	1	WP_125730262.1	glucokinase
Microcystis_wesenbergii_FACHB-1317	5e-106	352.3	0	6.2e-106	352	0	1.1	1	WP_190359269.1	glucokinase
Microcystis_wesenbergii_FACHB-1339	3.9e-104	345.9	0	4.8e-104	345.6	0	1.1	1	WP_045359223.1	--
Microseira_wollei_NIES-4236	6.7e-113	375.9	0.1	8.3e-113	375.6	0.1	1.1	1	WP_226589434.1	glucokinase
Moorena_bouillonii_PNG	2.9e-92	307.7	0	3.3e-92	307.5	0	1	1	WP_075905669.1	glucokinase
Moorena_producens_3L	1.2e-91	305.7	0	1.4e-91	305.5	0	1	1	WP_008191346.1	glucokinase
Moorena_producens_JHB	3.1e-90	301.1	0	3.5e-90	301	0	1	1	WP_071102374.1	glucokinase
Moorena_producens_PAL-8-15-08-1	1.3e-91	305.7	0	1.5e-91	305.5	0	1	1	WP_070390867.1	glucokinase
Myxacorys_almedinensis_A	1.1e-107	357.7	0.3	1.3e-107	357.5	0.3	1	1	WP_162422692.1	glucokinase
Myxosarcina_sp._GI1	9.5e-108	358.4	0.6	1.1e-107	358.2	0.6	1	1	WP_216595601.1	glucokinase
Nodosilinea_nodulosa_PCC_7104	1.7e-109	364.1	0.1	2.2e-109	363.7	0.1	1.1	1	WP_017300823.1	glucokinase
Nodosilinea_sp._FACHB-131	5.6e-106	352.4	0.1	6.9e-106	352.1	0.1	1.1	1	WP_190754286.1	glucokinase
Nodosilinea_sp._FACHB-13	1.2e-106	354.5	0.1	1.4e-106	354.2	0.1	1	1	WP_190515768.1	glucokinase
Nodosilinea_sp._FACHB-141	3.4e-106	353	0.1	4e-106	352.8	0.1	1	1	WP_190695056.1	glucokinase
Nodosilinea_sp._LEGE_06152	2.6e-107	356.8	0	3.2e-107	356.5	0	1.1	1	WP_194051747.1	glucokinase
Nodosilinea_sp._LEGE_07088	8e-108	358.6	0.2	9.5e-108	358.4	0.2	1.1	1	WP_193969197.1	glucokinase
Nodosilinea_sp._LEGE_07298	1.3e-106	354.7	0.1	1.6e-106	354.4	0.1	1.1	1	WP_194024230.1	glucokinase
Nodosilinea_sp._P-1105	2.7e-109	363.2	0.3	3.4e-109	362.9	0.3	1.1	1	WP_169611429.1	glucokinase
Nodularia_sphaerocarpa_UHCC_0038	2.9e-114	379.4	0.1	3.3e-114	379.1	0.1	1	1	WP_239728611.1	glucokinase
Nodularia_sp._LEGE_04288	4.3e-114	379	0	5e-114	378.8	0	1	1	WP_193998525.1	glucokinase
Nodularia_sp._LEGE_06071	3.9e-114	379	0	4.5e-114	378.8	0	1	1	WP_193998525.1	--
Nodularia_sp._NIES-3585	1.3e-113	377.4	0.1	1.5e-113	377.2	0.1	1	1	WP_089093603.1	glucokinase
Nodularia_spumigena_CCY9414	1.9e-115	383.2	0	2.1e-115	383.1	0	1	1	WP_006197230.1	glucokinase
Nodularia_spumigena_CENA596	3e-115	382.6	0	3.4e-115	382.4	0	1	1	WP_063872316.1	glucokinase
Nodularia_spumigena_UHCC_0039	1.9e-115	383.2	0	2.2e-115	383.1	0	1	1	WP_006197230.1	glucokinase
Nostoc_azollae__0708	1.9e-115	383.2	0.3	2.2e-115	383	0.3	1	1	WP_013190224.1	glucokinase
Nostoc_calcicola_FACHB-3891	3.7e-116	386.2	0	4.3e-116	386	0	1	1	WP_073641246.1	glucokinase
Nostoc_calcicola_FACHB-389	3.7e-116	386.2	0	4.3e-116	386	0	1	1	WP_073641246.1	glucokinase
Nostoc_cf._commune_SO-36	1.2e-116	387.5	0	1.4e-116	387.3	0	1	1	WP_251960091.1	glucokinase
Nostoc_cf._edaphicum_LEGE_07299	1.9e-116	386.4	0	2.3e-116	386.2	0	1	1	WP_194043815.1	glucokinase
Nostoc_commune_BAE	2.9e-114	380	0	3.4e-114	379.8	0	1	1	WP_196527208.1	glucokinase
Nostoc_commune_NIES-4072	7e-116	385.3	0	8.1e-116	385.1	0	1	1	WP_109009367.1	glucokinase
Nostoc_cycadae_WK-1	1.8e-115	383.6	0.1	2.3e-115	383.3	0.1	1.1	1	WP_103124665.1	glucokinase
Nostoc_edaphicum_CCNP1411	7.6e-116	385.1	0	8.8e-116	384.9	0	1	1	WP_181932227.1	glucokinase
Nostoc_favosum_CHAB5714	5.1e-116	385.8	0	5.9e-116	385.6	0	1	1	WP_229485264.1	glucokinase
Nostoc_flagelliforme_CCNUN1	3e-115	383.5	0	3.5e-115	383.3	0	1	1	WP_100897851.1	glucokinase
Nostoc_flagelliforme_FACHB-838	2.4e-116	387.2	0	2.8e-116	387	0	1	1	WP_190939184.1	glucokinase
Nostoc_foliaceum_FACHB-393	1.9e-116	387.2	0	2.2e-116	387	0	1	1	WP_190895901.1	--
Nostoc_linckia_FACHB-104	3.7e-112	373.1	0.1	4.4e-112	372.8	0.1	1.1	1	WP_190585234.1	--
Nostoc_linckia_FACHB-391	1.9e-116	387.2	0	2.2e-116	387	0	1	1	WP_190895901.1	--
Nostoc_linckia_NIES-25	2.4e-117	390	0	2.8e-117	389.8	0	1	1	WP_096535722.1	glucokinase
Nostoc_linckia_z13	9e-117	388.4	0	1e-116	388.2	0	1	1	WP_099066671.1	glucokinase
Nostoc_linckia_z14	8.8e-117	388.4	0	1e-116	388.2	0	1	1	WP_099066671.1	glucokinase
Nostoc_linckia_z18	8.7e-117	388.4	0	1e-116	388.2	0	1	1	WP_099066671.1	glucokinase
Nostoc_linckia_z1	9e-117	388.4	0	1e-116	388.2	0	1	1	WP_099066671.1	glucokinase
Nostoc_linckia_z2	8.9e-117	388.4	0	1e-116	388.2	0	1	1	WP_099066671.1	glucokinase
Nostoc_linckia_z3	8.9e-117	388.4	0	1e-116	388.2	0	1	1	WP_099066671.1	glucokinase
Nostoc_linckia_z4	8.8e-117	388.4	0	1e-116	388.2	0	1	1	WP_099066671.1	glucokinase
Nostoc_linckia_z6	8.8e-117	388.4	0	1e-116	388.2	0	1	1	WP_099066671.1	glucokinase
Nostoc_linckia_z7	8.9e-117	388.4	0	1e-116	388.2	0	1	1	WP_099066671.1	glucokinase
Nostoc_linckia_z8	9e-117	388.4	0	1e-116	388.2	0	1	1	WP_099066671.1	glucokinase
Nostoc_linckia_z9	8.7e-117	388.4	0	1e-116	388.2	0	1	1	WP_099066671.1	glucokinase
Nostoc_mirabile_CHAB5784	3.7e-115	383.2	0	4.3e-115	383	0	1	1	WP_229494119.1	glucokinase
Nostoc_paludosum_FACHB-159	2e-116	387.2	0	2.3e-116	387	0	1	1	WP_190953291.1	--
Nostoc_parmelioides_FACHB-3921	1.2e-117	390.9	0	1.4e-117	390.7	0	1	1	WP_190568680.1	glucokinase
Nostoc_piscinale_CENA21	8.8e-118	391.3	0	1e-117	391	0	1	1	WP_062295686.1	glucokinase
Nostoc_punctiforme_FACHB-252	5.3e-117	389	0	6.1e-117	388.8	0	1	1	WP_190952241.1	glucokinase
Nostoc_punctiforme_PCC_73102	1.4e-115	384.3	0	1.7e-115	384.1	0	1	1	WP_012411364.1	glucokinase
Nostoc_sp._106C	2.9e-114	380	0.1	3.4e-114	379.8	0.1	1	1	WP_086765127.1	--
Nostoc_sp._2RC	2.4e-115	383.5	0	2.8e-115	383.3	0	1	1	WP_185563967.1	glucokinase
Nostoc_sp._ATCC_53789	3.4e-115	383.1	0	3.9e-115	382.8	0	1	1	WP_114082596.1	glucokinase
Nostoc_sp._B_2019_	3e-115	383.1	0	3.4e-115	382.9	0	1	1	WP_162394232.1	glucokinase
Nostoc_sp._C052	3.2e-115	383.4	0	3.7e-115	383.2	0	1	1	WP_179066151.1	glucokinase
Nostoc_sp._C057	3e-115	383.3	0	3.5e-115	383.1	0	1	1	WP_179072609.1	--
Nostoc_sp._CENA543	5.5e-117	388.7	0.2	6.5e-117	388.5	0.2	1	1	WP_103136491.1	glucokinase
Nostoc_sp._CHAB_5824	9.2e-116	384.9	0	1.1e-115	384.7	0	1	1	WP_229461801.1	glucokinase
Nostoc_sp._CHAB_5836	4.1e-115	382.6	0	4.7e-115	382.4	0	1	1	WP_229548131.1	glucokinase
Nostoc_sp._CHAB_5844	1.8e-115	384	0	2.3e-115	383.6	0	1.1	1	WP_229543339.1	glucokinase
Nostoc_sp._CMAA1605	9.2e-117	387.9	0.1	1.1e-116	387.6	0.1	1	1	WP_236145114.1	glucokinase
Nostoc_sp._FACHB-110	2.7e-118	393.1	0	3.1e-118	392.9	0	1	1	WP_190682615.1	glucokinase
Nostoc_sp._FACHB-133	2.3e-116	386.9	0	2.7e-116	386.7	0	1	1	WP_190934528.1	glucokinase
Nostoc_sp._FACHB-145	2.8e-117	390	0	3.3e-117	389.7	0	1	1	WP_190694519.1	--
Nostoc_sp._FACHB-152	2.7e-117	390	0	3.1e-117	389.7	0	1	1	WP_190694519.1	--
Nostoc_sp._FACHB-190	3.4e-117	389.6	0	4e-117	389.4	0	1	1	WP_190591760.1	--
Nostoc_sp._FACHB-280	1.6e-115	384	0	1.9e-115	383.7	0	1	1	WP_190978993.1	glucokinase
Nostoc_sp._FACHB-857	1.9e-116	387.2	0	2.3e-116	387	0	1	1	WP_190953291.1	--
Nostoc_sp._FACHB-87	3.5e-117	389.6	0	4.1e-117	389.4	0	1	1	WP_190591760.1	--
Nostoc_sp._FACHB-888	6.2e-116	385.6	0	7.2e-116	385.4	0	1	1	WP_190730622.1	glucokinase
Nostoc_sp._FACHB-892	4.2e-116	386.2	0	4.8e-116	386	0	1	1	WP_190912358.1	glucokinase
Nostoc_sp._FACHB-973	6.5e-115	382.2	0	7.5e-115	382	0	1	1	WP_190878143.1	glucokinase
Nostoc_sphaeroides_CCNUC1	2.2e-115	383.9	0	2.5e-115	383.6	0	1	1	WP_152588895.1	glucokinase
Nostoc_sphaeroides_CHAB_2801	2e-115	383.9	0	2.3e-115	383.7	0	1	1	WP_118169752.1	glucokinase
Nostoc_sphaeroides	1.5e-115	383.9	0	1.7e-115	383.7	0	1	1	WP_118169752.1	glucokinase
Nostoc_sp._KVJ20	4e-116	386.2	0	4.7e-116	386	0	1	1	WP_069071525.1	glucokinase
Nostoc_sp._LEGE_06077	6e-116	385.3	0.1	7.1e-116	385.1	0.1	1	1	WP_193894517.1	glucokinase
Nostoc_sp._LEGE_12447	2.2e-116	386.9	0	2.5e-116	386.7	0	1	1	WP_194143422.1	glucokinase
Nostoc_sp._LEGE_12450	2.6e-115	383.4	0	3.1e-115	383.2	0	1	1	WP_193949288.1	glucokinase
Nostoc_sp.__Lobaria_pulmonaria__5183__cyanobiont_	9.2e-114	378.2	0	1.1e-113	378	0	1	1	WP_104904728.1	glucokinase
Nostoc_sp._MG11	2.1e-114	380.5	0	2.4e-114	380.3	0	1	1	WP_193198863.1	glucokinase
Nostoc_sp._MS1	1.3e-115	384.3	0	1.5e-115	384.1	0	1	1	WP_224085904.1	glucokinase
Nostoc_sp._NIES-2111	1.3e-113	377.8	0	1.4e-113	377.6	0	1	1	WP_096682456.1	glucokinase
Nostoc_sp._NIES-3756	6.5e-114	378.6	0	7.4e-114	378.4	0	1	1	WP_067763069.1	glucokinase
Nostoc_sp._NIES-4103	1.7e-116	387.3	0	2e-116	387	0	1	1	WP_096556885.1	glucokinase
Nostoc_sp._NZL	6e-116	385.3	0	7e-116	385.1	0	1	1	WP_196513825.1	glucokinase
Nostoc_spongiaeforme_FACHB-130	1.3e-116	387.5	0	1.5e-116	387.3	0	1	1	WP_190967268.1	glucokinase
Nostoc_sp._PA-18-2419	1.8e-116	387.1	0	2.1e-116	386.9	0	1	1	WP_138502111.1	glucokinase
Nostoc_sp._PCC_7107	1.3e-115	384	0.1	1.6e-115	383.7	0.1	1	1	WP_015111448.1	glucokinase
Nostoc_sp._PCC_7120_=_FACHB-418	4.6e-118	392.2	0	5.4e-118	392	0	1	1	WP_010997124.1	--
Nostoc_sp._PCC_7524	4.7e-116	385.5	0.2	5.5e-116	385.3	0.2	1	1	WP_015140306.1	glucokinase
Nostoc_sp.__Peltigera_malacea_cyanobiont__DB3992	1.5e-114	381	0	1.7e-114	380.7	0	1	1	WP_099101292.1	glucokinase
Nostoc_sp.__Peltigera_membranacea_cyanobiont__210A	1.2e-115	384.5	0	1.4e-115	384.3	0	1	1	WP_094351645.1	glucokinase
Nostoc_sp.__Peltigera_membranacea_cyanobiont__213	1.3e-114	381.1	0	1.5e-114	380.9	0	1	1	WP_094331748.1	glucokinase
Nostoc_sp.__Peltigera_membranacea_cyanobiont__232	5e-115	382.6	0	5.8e-115	382.4	0	1	1	WP_094342373.1	glucokinase
Nostoc_sp.__Peltigera_membranacea_cyanobiont__N6	8.3e-115	381.8	0	9.6e-115	381.6	0	1	1	WP_104900512.1	glucokinase
Nostoc_sp._RF31YmG	3.1e-114	380	0.1	3.7e-114	379.8	0.1	1	1	WP_086765127.1	--
Nostoc_sp._T09	9.6e-114	378.3	0.1	1.1e-113	378	0.1	1	1	WP_086689281.1	glucokinase
Nostoc_sp._TCL240-02	5e-115	382.3	0	5.8e-115	382.1	0	1	1	WP_174712746.1	glucokinase
Nostoc_sp._TCL26-01	1.2e-115	384.4	0	1.4e-115	384.1	0	1	1	WP_179051553.1	glucokinase
Nostoc_sp._UCD120	1.1e-116	387.9	0	1.3e-116	387.7	0	1	1	WP_185581869.1	--
Nostoc_sp._UCD121	1.1e-116	387.9	0	1.3e-116	387.7	0	1	1	WP_185581869.1	--
Nostoc_sp._UCD122	1.1e-116	387.9	0	1.2e-116	387.7	0	1	1	WP_185581869.1	--
Nostoc_sp._UHCC_0702	5.7e-115	382.3	0	6.7e-115	382.1	0	1	1	WP_206264616.1	glucokinase
Nostoc_sp._UHCC_0870	1e-117	391.1	0.1	1.2e-117	390.9	0.1	1	1	WP_237990424.1	glucokinase
Nostoc_sp._UIC_10630	3.2e-116	386.5	0	3.7e-116	386.3	0	1	1	WP_163927708.1	glucokinase
Nostoc_sp._WHI	1.9e-118	393.8	0	2.2e-118	393.6	0	1	1	WP_196521454.1	glucokinase
Nostoc_sp._XA010	3.8e-116	386.2	0	4.4e-116	386	0	1	1	WP_229552283.1	glucokinase
Oculatella_sp._FACHB-28	6.6e-109	362.2	0	7.5e-109	362.1	0	1	1	WP_190643116.1	glucokinase
Oculatella_sp._LEGE_06141	1.4e-108	361.1	0	1.7e-108	360.9	0	1	1	WP_193878564.1	glucokinase
Okeania_hirsuta	4.5e-113	375.8	0	5.1e-113	375.6	0	1	1	WP_124144149.1	glucokinase
Okeania_sp._KiyG1	1.1e-113	378.3	0.1	1.3e-113	378.1	0.1	1	1	WP_202218533.1	glucokinase
Oscillatoria_acuminata_PCC_6304	1.1e-108	361.4	0	1.2e-108	361.2	0	1	1	WP_015152065.1	glucokinase
Oscillatoria_nigro-viridis_PCC_7112	4.9e-108	359.4	0	5.6e-108	359.3	0	1	1	WP_015174823.1	glucokinase
Oscillatoria_salina_IIICB1	1.4e-95	318.1	0	1.6e-95	317.9	0	1	1	WP_224409696.1	glucokinase
Oscillatoria_sp._FACHB-1406	2.1e-112	373.2	0	2.4e-112	373.1	0	1	1	WP_190714889.1	glucokinase
Oscillatoria_sp._FACHB-1407	2.1e-107	357.4	0	2.5e-107	357.2	0	1	1	WP_190508112.1	glucokinase
Oscillatoria_sp._HE19RPO	7.4e-108	358.7	0	8.5e-108	358.5	0	1	1	WP_254567006.1	glucokinase
Oscillatoria_sp._PCC_10802	2e-95	318.1	0.1	2.2e-95	317.9	0.1	1	1	WP_017720125.1	glucokinase
Oxynema_aestuarii_AP17	1.4e-109	364.1	0	1.6e-109	363.9	0	1	1	WP_168570696.1	glucokinase
Oxynema_sp._CENA135	1.7e-109	363.7	0	2e-109	363.5	0	1	1	WP_200664468.1	glucokinase
Parasynechococcus_marenigrum_WH_8102	2.5e-90	300	0	2.8e-90	299.8	0	1	1	WP_011128344.1	glucokinase
Petrachloros_mirabilis_ULC683	6e-112	371.6	0.2	6.8e-112	371.4	0.2	1	1	WP_161824878.1	glucokinase
Phormidesmis_priestleyi_BC1401	6e-109	362.1	0.3	6.8e-109	361.9	0.3	1	1	WP_068814355.1	glucokinase
Phormidesmis_priestleyi_ULC007	1.5e-109	364	0.1	1.8e-109	363.8	0.1	1	1	WP_073069789.1	glucokinase
Phormidium_ambiguum_IAM_M-71	1.8e-111	370.7	0	2e-111	370.5	0	1	1	WP_073592822.1	glucokinase
Phormidium_pseudopriestleyi_FRX01	4.5e-108	359.1	0	5.1e-108	358.9	0	1	1	WP_207090647.1	glucokinase
[Phormidium]_sp._ETS-05	1.3e-107	357.8	0	1.4e-107	357.6	0	1	1	WP_199248371.1	glucokinase
Phormidium_sp._FACHB-1136	2e-111	370.2	0.1	2.4e-111	370	0.1	1.1	1	WP_190499456.1	glucokinase
Phormidium_sp._FACHB-322	8e-105	348.5	0.1	9.5e-105	348.3	0.1	1	1	WP_190625367.1	--
Phormidium_sp._FACHB-592	5.1e-111	369.1	0	5.8e-111	368.9	0	1	1	WP_190449300.1	glucokinase
Phormidium_sp._FACHB-77	8.3e-105	348.5	0.1	9.8e-105	348.3	0.1	1	1	WP_190625367.1	--
Phormidium_sp._LEGE_05292	2.4e-111	370.3	0.1	2.7e-111	370.1	0.1	1	1	WP_193981362.1	glucokinase
Phormidium_tenue_FACHB-1052	2.3e-105	350.3	0	2.8e-105	350	0	1.1	1	WP_073608582.1	glucokinase
Phormidium_tenue_FACHB-886	2.8e-110	367	0.1	3.2e-110	366.8	0.1	1	1	WP_191129349.1	glucokinase
Phormidium_tenue_NIES-30	2.3e-105	350.3	0	2.8e-105	350	0	1.1	1	WP_073608582.1	glucokinase
Phormidium_yuhuli_AB48	9e-106	351.3	0	1e-105	351.2	0	1	1	WP_252659971.1	glucokinase
Planktothricoides_sp._FACHB-1261	9.4e-110	364.9	0	1.1e-109	364.6	0	1	1	WP_190877234.1	--
Planktothricoides_sp._FACHB-1370	9.7e-110	364.9	0	1.1e-109	364.6	0	1	1	WP_190877234.1	--
Planktothricoides_sp._SR001	1.7e-110	367.4	0.1	2e-110	367.2	0.1	1	1	WP_054467187.1	glucokinase
Planktothrix_agardhii_1025	3.8e-110	365.7	0	4.8e-110	365.4	0	1	1	WP_042155879.1	glucokinase
Planktothrix_agardhii_1026	4.2e-110	365.7	0	5.2e-110	365.4	0	1	1	WP_042155879.1	glucokinase
Planktothrix_agardhii_1027	3.9e-110	365.7	0	4.9e-110	365.4	0	1	1	WP_042155879.1	glucokinase
Planktothrix_agardhii_1029	3.9e-110	365.7	0	4.9e-110	365.4	0	1	1	WP_042155879.1	glucokinase
Planktothrix_agardhii_1030	4e-110	365.7	0	5.1e-110	365.4	0	1	1	WP_042155879.1	glucokinase
Planktothrix_agardhii_1031	4e-110	365.7	0	5e-110	365.4	0	1	1	WP_042155879.1	glucokinase
Planktothrix_agardhii_1032	4e-110	365.7	0	5e-110	365.4	0	1	1	WP_042155879.1	glucokinase
Planktothrix_agardhii_1033	8.1e-87	289.2	0	1.6e-86	288.2	0	1.4	1	WP_235757672.1	glucokinase
Planktothrix_agardhii_1801	3.9e-110	365.7	0	4.9e-110	365.4	0	1	1	WP_042155879.1	glucokinase
Planktothrix_agardhii_1803	3.9e-110	365.7	0	4.9e-110	365.4	0	1	1	WP_042155879.1	glucokinase
Planktothrix_agardhii_1804	3.9e-110	365.7	0	4.9e-110	365.4	0	1	1	WP_042155879.1	glucokinase
Planktothrix_agardhii_1805	3.9e-110	365.7	0	4.9e-110	365.4	0	1	1	WP_042155879.1	glucokinase
Planktothrix_agardhii_1806	3.9e-110	365.7	0	4.9e-110	365.4	0	1	1	WP_042155879.1	glucokinase
Planktothrix_agardhii_1807	4.1e-110	365.7	0	5.2e-110	365.4	0	1	1	WP_042155879.1	glucokinase
Planktothrix_agardhii_1808	3.9e-110	365.7	0	5e-110	365.4	0	1	1	WP_042155879.1	glucokinase
Planktothrix_agardhii_1809	3.9e-110	365.7	0	5e-110	365.4	0	1	1	WP_042155879.1	glucokinase
Planktothrix_agardhii_1810	8.8e-110	364.5	0	1.1e-109	364.2	0	1	1	WP_227381266.1	glucokinase
Planktothrix_agardhii_1811	6.7e-110	365	0	8.4e-110	364.6	0	1	1	WP_235766049.1	glucokinase
Planktothrix_agardhii_1812	7.5e-110	365	0	9.5e-110	364.6	0	1	1	WP_235766049.1	glucokinase
Planktothrix_agardhii_1813	3.8e-110	365.7	0	4.8e-110	365.4	0	1	1	WP_042155879.1	glucokinase
Planktothrix_agardhii_CCAP_1459_11A	3.2e-110	366.2	0	4e-110	365.9	0	1	1	WP_026786234.1	--
Planktothrix_agardhii_NIVA-CYA_126_8	3.9e-110	365.7	0	4.9e-110	365.4	0	1	1	WP_042155879.1	glucokinase
Planktothrix_agardhii_NIVA-CYA_15	3.1e-110	366.2	0	3.8e-110	365.9	0	1	1	WP_026786234.1	--
Planktothrix_agardhii_NIVA-CYA_34	3.2e-110	366.2	0	4e-110	365.9	0	1	1	WP_026786234.1	--
Planktothrix_agardhii_NIVA-CYA_56_3	3.1e-110	366.2	0	3.9e-110	365.9	0	1	1	WP_026786234.1	--
Planktothrix_agardhii	3.2e-110	366.2	0	4e-110	365.9	0	1	1	WP_026786234.1	--
Planktothrix_mougeotii_LEGE_06226	4.6e-110	365.8	0	5.6e-110	365.5	0	1	1	WP_193870952.1	glucokinase
Planktothrix_mougeotii_NIVA-CYA_405	3.1e-110	366.2	0	3.9e-110	365.9	0	1	1	WP_026786234.1	--
Planktothrix_paucivesiculata_PCC_9631	7.3e-111	368.3	0	8.9e-111	368	0	1	1	WP_083616256.1	glucokinase
Planktothrix_prolifica_NIVA-CYA_406	1.2e-110	367.6	0	1.5e-110	367.3	0	1	1	WP_026797991.1	--
Planktothrix_prolifica_NIVA-CYA_540	3.1e-110	366.2	0	3.9e-110	365.9	0	1	1	WP_026786234.1	--
Planktothrix_prolifica_NIVA-CYA_98	1.2e-110	367.6	0	1.5e-110	367.3	0	1	1	WP_026797991.1	--
Planktothrix_pseudagardhii	1.2e-108	361.1	0	1.6e-108	360.8	0	1	1	WP_254173989.1	glucokinase
Planktothrix_rubescens_NIVA-CYA_18	1.2e-110	367.6	0	1.5e-110	367.3	0	1	1	WP_026797991.1	--
Planktothrix_rubescens_NIVA-CYA_407	3.1e-110	366.2	0	3.9e-110	365.9	0	1	1	WP_026786234.1	--
Planktothrix_serta_PCC_8927	5.7e-110	365.5	0	7.2e-110	365.2	0	1	1	WP_083626054.1	glucokinase
Planktothrix_sp._FACHB-1355	4.3e-113	375.9	0	4.9e-113	375.7	0	1	1	WP_190463181.1	--
Planktothrix_sp._FACHB-1365	1.7e-108	360.7	0	2.1e-108	360.4	0	1	1	WP_190523605.1	glucokinase
Planktothrix_sp._FACHB-1375	5e-113	375.9	0	5.8e-113	375.7	0	1	1	WP_190463181.1	--
Planktothrix_sp._PCC_11201	2.5e-110	366.6	0	3e-110	366.3	0	1	1	WP_079677638.1	glucokinase
Planktothrix_tepida_PCC_9214	1.7e-108	360.7	0	2.2e-108	360.4	0	1	1	WP_072720617.1	glucokinase
Planktothrix_tepida	1.7e-108	360.7	0	2.2e-108	360.4	0	1	1	WP_072720617.1	glucokinase
Plectonema_cf._radiosum_LEGE_06105	5.3e-114	378.9	0	6.2e-114	378.7	0	1	1	WP_193921760.1	glucokinase
Pleurocapsa_sp._CCALA_161	2.6e-108	359.9	0	3e-108	359.7	0	1	1	WP_199194173.1	glucokinase
Pleurocapsa_sp._PCC_7319	3.6e-111	369.7	0	4.2e-111	369.5	0	1	1	WP_019508747.1	glucokinase
Pleurocapsa_sp._PCC_7327	1.3e-108	360.8	0	1.6e-108	360.5	0	1.1	1	WP_015144050.1	glucokinase
Prochlorococcus_marinus_CUG1415	3.9e-81	269.2	0	4.4e-81	269.1	0	1	1	WP_209083195.1	glucokinase
Prochlorococcus_marinus_CUG1416	2.1e-77	256.9	0	2.4e-77	256.8	0	1	1	WP_209108101.1	glucokinase
Prochlorococcus_marinus_CUG1417	3.1e-79	262.9	0	3.5e-79	262.8	0	1	1	WP_209039697.1	glucokinase
Prochlorococcus_marinus	4.7e-79	262.3	0	5.4e-79	262.1	0	1	1	WP_075439555.1	glucokinase
Prochlorococcus_marinus_str._AS9601	2.5e-79	263.3	0	2.8e-79	263.1	0	1	1	WP_011818100.1	glucokinase
Prochlorococcus_marinus_str._EQPAC1	3.6e-79	262.8	0	4.1e-79	262.6	0	1	1	WP_011132230.1	glucokinase
Prochlorococcus_marinus_str._GP2	8.5e-78	258.2	0	9.7e-78	258.1	0	1	1	WP_032523726.1	glucokinase
Prochlorococcus_marinus_str._LG	1.4e-101	336.5	0	1.6e-101	336.3	0	1	1	WP_011125217.1	--
Prochlorococcus_marinus_str._MIT_1312	4e-94	312.4	0	4.6e-94	312.1	0	1	1	WP_063414049.1	--
Prochlorococcus_marinus_str._MIT_1313	4.7e-94	312.1	0	5.5e-94	311.9	0	1	1	WP_063406613.1	glucokinase
Prochlorococcus_marinus_str._MIT_1318	4.7e-94	312.1	0	5.5e-94	311.9	0	1	1	WP_063406613.1	glucokinase
Prochlorococcus_marinus_str._MIT_1320	3.9e-94	312.4	0	4.5e-94	312.1	0	1	1	WP_063414049.1	--
Prochlorococcus_marinus_str._MIT_1323	8.4e-94	311.2	0	9.8e-94	311	0	1	1	WP_063399342.1	glucokinase
Prochlorococcus_marinus_str._MIT_1327	3.9e-94	312.4	0	4.5e-94	312.1	0	1	1	WP_063414049.1	--
Prochlorococcus_marinus_str._MIT_1342	6.3e-94	311.7	0	7.3e-94	311.5	0	1	1	WP_063403236.1	glucokinase
Prochlorococcus_marinus_str._MIT_9107	5.9e-79	262.1	0	6.8e-79	261.9	0	1	1	WP_032513620.1	glucokinase
Prochlorococcus_marinus_str._MIT_9116	5.9e-79	262.1	0	6.7e-79	261.9	0	1	1	WP_032513620.1	glucokinase
Prochlorococcus_marinus_str._MIT_9123	6e-79	262.1	0	6.8e-79	261.9	0	1	1	WP_032513620.1	glucokinase
Prochlorococcus_marinus_str._MIT_9201	5.5e-81	268.8	0	6.3e-81	268.6	0	1	1	WP_032522382.1	glucokinase
Prochlorococcus_marinus_str._MIT_9202	1e-78	261.4	0	1.1e-78	261.2	0	1	1	WP_002806954.1	glucokinase
Prochlorococcus_marinus_str._MIT_9211	1.1e-88	294	0	1.2e-88	293.8	0	1	1	WP_012195606.1	glucokinase
Prochlorococcus_marinus_str._MIT_9215	1e-78	261.4	0	1.2e-78	261.2	0	1	1	WP_012007413.1	glucokinase
Prochlorococcus_marinus_str._MIT_9301	9.3e-79	261.4	0	1.1e-78	261.3	0	1	1	WP_011862612.1	glucokinase
Prochlorococcus_marinus_str._MIT_9302	1.4e-79	264.2	0	1.6e-79	264	0	1	1	WP_032526892.1	glucokinase
Prochlorococcus_marinus_str._MIT_9303	1.1e-93	310.9	0	1.3e-93	310.7	0	1	1	WP_011826486.1	glucokinase
Prochlorococcus_marinus_str._MIT_9311	6.3e-79	262	0	7.2e-79	261.8	0	1	1	WP_011376152.1	glucokinase
Prochlorococcus_marinus_str._MIT_9312	6.3e-79	262	0	7.2e-79	261.8	0	1	1	WP_011376152.1	glucokinase
Prochlorococcus_marinus_str._MIT_9313	1.3e-93	310.6	0	1.5e-93	310.4	0	1	1	WP_011129804.1	glucokinase
Prochlorococcus_marinus_str._MIT_9314	4.1e-79	262.7	0	4.6e-79	262.5	0	1	1	WP_032514953.1	glucokinase
Prochlorococcus_marinus_str._MIT_9321	1e-78	261.3	0	1.1e-78	261.2	0	1	1	WP_032517714.1	glucokinase
Prochlorococcus_marinus_str._MIT_9322	1e-78	261.3	0	1.1e-78	261.2	0	1	1	WP_032517714.1	glucokinase
Prochlorococcus_marinus_str._MIT_9401	1e-78	261.3	0	1.2e-78	261.2	0	1	1	WP_032517714.1	glucokinase
Prochlorococcus_marinus_str._MIT_9515	3.5e-78	259.6	0	4e-78	259.4	0	1	1	WP_011819975.1	glucokinase
Prochlorococcus_marinus_str._MU1402	8.8e-82	271.3	0	9.9e-82	271.2	0	1	1	WP_209116859.1	glucokinase
Prochlorococcus_marinus_str._MU1403	7.2e-81	268.4	0	8.3e-81	268.2	0	1	1	WP_110860304.1	glucokinase
Prochlorococcus_marinus_str._MU1404	5.3e-81	268.8	0	6.1e-81	268.6	0	1	1	WP_209042386.1	glucokinase
Prochlorococcus_marinus_str._MU1405	2.8e-79	263.1	0	3.2e-79	262.9	0	1	1	WP_209130105.1	glucokinase
Prochlorococcus_marinus_str._MU1406	2.8e-79	263.1	0	3.2e-79	262.9	0	1	1	WP_209130105.1	glucokinase
Prochlorococcus_marinus_str._MU1410	1.2e-79	264.3	0	1.4e-79	264.1	0	1	1	WP_209089169.1	glucokinase
Prochlorococcus_marinus_str._MU1411	6.1e-79	262	0	7e-79	261.8	0	1	1	WP_209127802.1	glucokinase
Prochlorococcus_marinus_str._MU1412	6.6e-79	261.9	0	7.5e-79	261.7	0	1	1	WP_209133509.1	glucokinase
Prochlorococcus_marinus_str._MU1414	1.8e-79	263.8	0	2.1e-79	263.6	0	1	1	WP_209109793.1	glucokinase
Prochlorococcus_marinus_str._MU1415	3.9e-81	269.2	0	4.4e-81	269.1	0	1	1	WP_209083195.1	glucokinase
Prochlorococcus_marinus_str._MU1416	2.1e-77	256.9	0	2.4e-77	256.8	0	1	1	WP_209108101.1	glucokinase
Prochlorococcus_marinus_str._MU1417	3.1e-79	262.9	0	3.5e-79	262.8	0	1	1	WP_209039697.1	glucokinase
Prochlorococcus_marinus_str._NATL1A	5.9e-81	268.8	0	6.8e-81	268.6	0	1	1	WP_011823376.1	glucokinase
Prochlorococcus_marinus_str._NATL2A	3.9e-81	269.4	0	4.5e-81	269.2	0	1	1	WP_011293566.1	glucokinase
Prochlorococcus_marinus_str._PAC1	1.2e-79	264.6	0	1.4e-79	264.4	0	1	1	WP_036907043.1	glucokinase
Prochlorococcus_marinus_str._SB	2.3e-79	263.4	0	2.6e-79	263.3	0	1	1	WP_032519310.1	glucokinase
Prochlorococcus_marinus_str._SS2	1.4e-101	336.5	0	1.6e-101	336.3	0	1	1	WP_011125217.1	--
Prochlorococcus_marinus_str._SS35	1.4e-101	336.5	0	1.6e-101	336.3	0	1	1	WP_011125217.1	--
Prochlorococcus_marinus_str._SS51	1.4e-101	336.5	0	1.6e-101	336.3	0	1	1	WP_011125217.1	--
Prochlorococcus_marinus_str._XMU1401E	4.8e-79	262.3	0	5.5e-79	262.2	0	1	1	WP_100883405.1	glucokinase
Prochlorococcus_marinus_str._XMU1401	4.9e-79	262.3	0	5.6e-79	262.2	0	1	1	WP_100883405.1	glucokinase
Prochlorococcus_marinus_str._XMU1408	1.4e-82	274.1	0	1.6e-82	273.9	0	1	1	WP_158466274.1	glucokinase
Prochlorococcus_marinus_str._XMU1419	5.5e-79	262.1	0	6.2e-79	261.9	0	1	1	WP_209106045.1	glucokinase
Prochlorococcus_marinus_subsp._marinus_str._CCMP1375	1.4e-101	336.5	0	1.6e-101	336.3	0	1	1	WP_011125217.1	--
Prochlorococcus_marinus_subsp._pastoris_str._CCMP1986	3.6e-79	262.8	0	4.1e-79	262.6	0	1	1	WP_011132230.1	glucokinase
Prochlorococcus_marinus_XMU1402	8.9e-82	271.3	0	9.9e-82	271.2	0	1	1	WP_209116859.1	glucokinase
Prochlorococcus_marinus_XMU1403	7.3e-81	268.4	0	8.4e-81	268.2	0	1	1	WP_110860304.1	glucokinase
Prochlorococcus_marinus_XMU1404	5.3e-81	268.8	0	6.1e-81	268.6	0	1	1	WP_209042386.1	glucokinase
Prochlorococcus_marinus_XMU1405	2.9e-79	263.1	0	3.3e-79	262.9	0	1	1	WP_209130105.1	glucokinase
Prochlorococcus_marinus_XMU1406	1e-79	264.6	0	1.1e-79	264.4	0	1	1	WP_209112925.1	glucokinase
Prochlorococcus_marinus_XMU1408	1.4e-82	274.1	0	1.6e-82	273.9	0	1	1	WP_158466274.1	glucokinase
Prochlorococcus_marinus_XMU1410	1.2e-79	264.3	0	1.4e-79	264.1	0	1	1	WP_209089169.1	glucokinase
Prochlorococcus_marinus_XMU1411	6.2e-79	262	0	7e-79	261.8	0	1	1	WP_209127802.1	glucokinase
Prochlorococcus_marinus_XMU1412	6.7e-79	261.9	0	7.7e-79	261.7	0	1	1	WP_209133509.1	glucokinase
Prochlorococcus_marinus_XMU1414	1.7e-79	263.8	0	2e-79	263.6	0	1	1	WP_209109793.1	glucokinase
Prochlorococcus_marinus_XMU1419	5.4e-79	262.1	0	6.2e-79	261.9	0	1	1	WP_209106045.1	glucokinase
Prochlorococcus_sp._MIT_0601	3.7e-83	275.9	0	4.2e-83	275.7	0	1	1	WP_036902706.1	glucokinase
Prochlorococcus_sp._MIT_0602	2.5e-92	306.1	0	2.8e-92	305.8	0	1	1	WP_036917878.1	--
Prochlorococcus_sp._MIT_0603	2.5e-92	306.1	0	2.8e-92	305.8	0	1	1	WP_036917878.1	--
Prochlorococcus_sp._MIT_0604	2.4e-79	263.5	0	2.8e-79	263.3	0	1	1	WP_042850043.1	glucokinase
Prochlorococcus_sp._MIT_0701	7.7e-93	308.1	0	9.1e-93	307.9	0	1	1	WP_036915694.1	--
Prochlorococcus_sp._MIT_0702	7.7e-93	308.1	0	9.1e-93	307.9	0	1	1	WP_036915694.1	--
Prochlorococcus_sp._MIT_0703	7.8e-93	308.1	0	9.2e-93	307.9	0	1	1	WP_036915694.1	--
Prochlorococcus_sp._MIT_0801	3.2e-81	269.7	0	3.7e-81	269.5	0	1	1	WP_038651898.1	glucokinase
Prochlorococcus_sp._MIT_1303	1.3e-93	310.7	0	1.5e-93	310.5	0	1	1	WP_063397691.1	glucokinase
Prochlorococcus_sp._MIT_1306	8.6e-94	311.2	0	1e-93	311	0	1	1	WP_063395671.1	glucokinase
Prochlorococcus_sp._P1344	3.8e-94	312.4	0	4.5e-94	312.1	0	1	1	WP_063414049.1	--
Prochlorococcus_sp._P1361	3.8e-94	312.4	0	4.4e-94	312.1	0	1	1	WP_063414049.1	--
Prochlorococcus_sp.P1363	3.9e-94	312.4	0	4.5e-94	312.1	0	1	1	WP_063414049.1	--
Prochlorococcus_sp._RS01	2.2e-80	266.8	0	2.5e-80	266.6	0	1	1	WP_077141597.1	--
Prochlorococcus_sp._RS04	2.2e-80	266.8	0	2.6e-80	266.6	0	1	1	WP_077141597.1	--
Prochlorococcus_sp._RS50	2.3e-80	266.8	0	2.6e-80	266.6	0	1	1	WP_077141597.1	--
Prochlorococcus_sp._SS52	1.4e-101	336.5	0	1.6e-101	336.3	0	1	1	WP_011125217.1	--
Prochlorothrix_hollandica_PCC_9006_=_CALU_1027	6.7e-102	338.7	0	7.7e-102	338.5	0	1	1	WP_017710812.1	glucokinase
Pseudanabaena_biceps_PCC_7429	3.5e-102	339.7	0	4e-102	339.5	0	1	1	WP_009627134.1	glucokinase
Pseudanabaena_sp._ABRG5-3	1.5e-105	350.8	0.2	1.8e-105	350.6	0.2	1	1	WP_126385981.1	glucokinase
Pseudanabaena_sp._BC1403	2.6e-104	346.8	0.1	3e-104	346.6	0.1	1	1	WP_103667238.1	glucokinase
Pseudanabaena_sp._FACHB-1050	9.1e-103	341.7	0.1	1e-102	341.5	0.1	1	1	WP_190578914.1	glucokinase
Pseudanabaena_sp._FACHB-1277	2.2e-91	304.1	0	2.5e-91	304	0	1	1	WP_190351307.1	glucokinase
Pseudanabaena_sp._FACHB-1998	8.7e-101	335	0	1e-100	334.7	0	1	1	WP_190400784.1	glucokinase
Pseudanabaena_sp._FACHB-2040	1.6e-110	367.4	0.1	2e-110	367	0.1	1.1	1	WP_190487330.1	glucokinase
Pseudanabaena_sp._FACHB-723	4.5e-101	335.7	0.2	5.1e-101	335.5	0.2	1	1	WP_199288715.1	glucokinase
Pseudanabaena_sp._lw0831	2.3e-102	340.3	0	2.7e-102	340.2	0	1	1	WP_201321753.1	glucokinase
Pseudanabaena_sp._PCC_6802	2.3e-107	356.8	0.1	2.6e-107	356.7	0.1	1	1	WP_019502340.1	glucokinase
Pseudanabaena_sp._PCC_7367	2e-102	340.2	0.2	2.3e-102	340.1	0.2	1	1	WP_041698509.1	glucokinase
Pseudanabaena_sp.__Roaring_Creek_	8.5e-104	345.1	0.1	9.6e-104	344.9	0.1	1	1	WP_055075068.1	glucokinase
Pseudanabaena_sp._SR411	5.4e-104	345.8	0.1	6.1e-104	345.6	0.1	1	1	WP_094536156.1	glucokinase
Pseudanabaena_sp._UWO310	5.3e-103	342.4	0.1	6e-103	342.2	0.1	1	1	WP_142600327.1	glucokinase
Pseudanabaena_sp._UWO311	9.2e-104	344.9	0.1	1e-103	344.8	0.1	1	1	WP_142656902.1	glucokinase
Pseudanabaena_yagii_GIHE-NHR1	7.1e-105	348.6	0	8.3e-105	348.4	0	1	1	WP_169364012.1	glucokinase
Richelia_intracellularis_HH01	1.5e-110	365.9	0	1.7e-110	365.7	0	1	1	WP_008231685.1	glucokinase
Richelia_sinica_FACHB-800	1.2e-114	380.7	0.1	1.4e-114	380.5	0.1	1	1	WP_190603864.1	glucokinase
Rippkaea_orientalis_PCC_8801	8.4e-109	361.4	0	9.7e-109	361.2	0	1	1	WP_012596006.1	glucokinase
Rivularia_sp._IAM_M-261	5.2e-114	379.6	0	6.2e-114	379.3	0	1	1	WP_223991145.1	--
Rivularia_sp._PCC_7116	2.3e-112	373.7	0	2.7e-112	373.5	0	1	1	WP_015122493.1	glucokinase
Romeria_aff._gracilis_LEGE_07310	6.2e-110	365.3	0.2	7.3e-110	365	0.2	1.1	1	WP_193905882.1	glucokinase
Rubidibacter_lacunae_KORDI_51-2	2.7e-102	339.6	0	3e-102	339.4	0	1	1	WP_022605511.1	glucokinase
Scytonema_hofmannii_FACHB-248	2.6e-112	373.5	0.1	3e-112	373.3	0.1	1	1	WP_029635214.1	--
Scytonema_hofmannii_PCC_7110	5e-112	373.2	0.1	5.8e-112	373	0.1	1	1	WP_017739781.1	glucokinase
[Scytonema_hofmanni]_UTEX_2349	2.8e-112	373.5	0.1	3.2e-112	373.3	0.1	1	1	WP_029635214.1	--
Scytonema_sp._HK-05	1e-113	378.3	0	1.2e-113	378.1	0	1	1	WP_073632295.1	glucokinase
Scytonema_sp._NIES-4073	2.9e-114	380.1	0	3.3e-114	379.9	0	1	1	WP_096561166.1	glucokinase
Scytonema_sp._UIC_10036	9.5e-113	375.7	0.1	1.1e-112	375.5	0.1	1	1	WP_155743770.1	glucokinase
Scytonema_tolypothrichoides_VB-61278	5.5e-117	388.8	0.1	6.3e-117	388.6	0.1	1	1	WP_048867419.1	glucokinase
Sodalinema_gerasimenkoae_IPPAS_B-353	4.4e-106	352.3	0	5e-106	352.2	0	1	1	WP_159789487.1	glucokinase
Sphaerospermopsis_aphanizomenoides_BCCUSP55	1.1e-115	384.2	0.1	1.3e-115	384	0.1	1	1	WP_200324914.1	glucokinase
Sphaerospermopsis_kisseleviana_NIES-73	1.7e-114	380.2	0.1	2.2e-114	379.8	0.1	1	1	WP_096572355.1	glucokinase
Sphaerospermopsis_reniformis	1.4e-114	380.6	0.1	1.8e-114	380.3	0.1	1	1	WP_137666143.1	--
Sphaerospermopsis_sp._FACHB-1094	1.3e-114	380.6	0.1	1.7e-114	380.3	0.1	1	1	WP_137666143.1	--
Sphaerospermopsis_sp._FACHB-1194	1.3e-114	380.6	0.1	1.6e-114	380.3	0.1	1	1	WP_137666143.1	--
Sphaerospermopsis_sp._LEGE_00249	4e-115	382.2	0.1	4.7e-115	382	0.1	1	1	WP_187038757.1	glucokinase
Sphaerospermopsis_sp._LEGE_08334	1.1e-113	377.5	0.2	1.3e-113	377.3	0.2	1	1	WP_194057931.1	glucokinase
Sphaerospermopsis_torques-reginae_ITEP-024	3.8e-115	382.3	0.1	4.4e-115	382.1	0.1	1	1	WP_220609182.1	glucokinase
Spirulina_major_CCY15215	1.4e-108	360.8	0.1	1.6e-108	360.6	0.1	1	1	WP_204105293.1	glucokinase
Spirulina_major_PCC_6313	1.2e-105	350.9	0	1.4e-105	350.7	0	1	1	WP_072621988.1	glucokinase
Stanieria_cyanosphaera_PCC_7437	1.3e-105	351.1	0.1	1.3e-100	334.6	0	2	2	WP_015192220.1	glucokinase
Stanieria_sp._NIES-3757	4.3e-106	352.6	0.1	1.5e-101	337.7	0	2	2	WP_096384123.1	glucokinase
Stenomitos_frigidus_ULC18	1.1e-109	364.8	0	1.2e-109	364.6	0	1	1	WP_106258392.1	glucokinase
Symplocastrum_sp._BBK-W-15	8.2e-96	319.1	0.1	9.3e-96	318.9	0.1	1	1	WP_254011939.1	glucokinase
Synechococcus_elongatus_FACHB-1061	7.5e-114	377.3	2.4	8.8e-114	377	2.4	1	1	WP_011243603.1	--
Synechococcus_elongatus_FACHB-242	7.5e-114	377.3	2.4	8.8e-114	377	2.4	1	1	WP_011243603.1	--
Synechococcus_elongatus_PCC_11801	2.8e-112	372	1.3	3.3e-112	371.8	1.3	1	1	WP_208675206.1	glucokinase
Synechococcus_elongatus_PCC_11802	4.1e-113	374.8	1.1	4.8e-113	374.6	1.1	1	1	WP_208678423.1	glucokinase
Synechococcus_elongatus_PCC_6301	7.5e-114	377.3	2.4	8.8e-114	377	2.4	1	1	WP_011243603.1	--
Synechococcus_elongatus_PCC_7942_=_FACHB-805	7.5e-114	377.3	2.4	8.8e-114	377	2.4	1	1	WP_011243603.1	--
Synechococcus_elongatus_UTEX_2973	7.7e-114	377.3	2.4	9e-114	377	2.4	1	1	WP_011243603.1	glucokinase
Synechococcus_elongatus_UTEX_3055	5.4e-113	374.6	2.3	6.3e-113	374.3	2.3	1	1	WP_126147165.1	glucokinase
Synechococcus_lacustris_C3-12m-Tous	4.6e-89	295.8	0.2	5.2e-89	295.6	0.2	1	1	WP_255124326.1	glucokinase
Synechococcus_lacustris_Cruz_CV12-2	1.3e-88	294	0.1	1.5e-88	293.8	0.1	1	1	WP_255098154.1	glucokinase
Synechococcus_lacustris_L1E-Slac	1.3e-88	294.2	0.2	1.5e-88	294	0.2	1	1	WP_255113068.1	glucokinase
Synechococcus_lacustris_L1F-Slac	1e-88	294.5	0.2	1.2e-88	294.3	0.2	1	1	WP_255120372.1	glucokinase
Synechococcus_lacustris_Maggiore-St4-Slac	1e-88	294.5	0.2	1.2e-88	294.3	0.2	1	1	WP_255096105.1	glucokinase
Synechococcus_lacustris_str._Tous	1.6e-88	294.1	0.1	1.8e-88	293.9	0.1	1	1	WP_106499937.1	glucokinase
Synechococcus_sp._1G10	8.6e-88	292	0.2	1e-87	291.8	0.2	1	1	WP_094553872.1	glucokinase
Synechococcus_sp._60AY4M2	4.9e-107	354.9	0	5.9e-107	354.6	0	1.1	1	WP_011430947.1	--
Synechococcus_sp._63AY4M1	4.8e-107	354.9	0	5.9e-107	354.6	0	1.1	1	WP_011430947.1	--
Synechococcus_sp._63AY4M2	4.8e-107	354.9	0	5.8e-107	354.6	0	1.1	1	WP_011430947.1	--
Synechococcus_sp._65AY640	4.8e-107	354.9	0	5.9e-107	354.6	0	1.1	1	WP_011430947.1	--
Synechococcus_sp._65AY6A5	4.8e-107	354.9	0	5.9e-107	354.6	0	1.1	1	WP_011430947.1	--
Synechococcus_sp._65AY6Li	4.9e-107	354.9	0	6e-107	354.6	0	1.1	1	WP_011430947.1	--
Synechococcus_sp._8F6	2.2e-89	296.9	1.8	2.5e-89	296.7	1.8	1	1	WP_094559505.1	glucokinase
Synechococcus_sp._A10-1-5-1	2.6e-92	306.4	0	3e-92	306.2	0	1	1	WP_247910845.1	glucokinase
Synechococcus_sp._A15-127	4.6e-87	289.2	0.3	5.3e-87	289	0.3	1	1	WP_186485289.1	glucokinase
Synechococcus_sp._A15-44	6e-91	302.1	0	6.9e-91	301.9	0	1	1	WP_186515071.1	glucokinase
Synechococcus_sp._A15-60	3.7e-89	296.2	0	4.2e-89	296	0	1	1	WP_186501394.1	glucokinase
Synechococcus_sp._A15-62	4.6e-90	299	0.1	5.3e-90	298.8	0.1	1	1	WP_186494995.1	glucokinase
Synechococcus_sp._A18-25c	3.6e-89	296.2	0	4.1e-89	296	0	1	1	WP_186470683.1	glucokinase
Synechococcus_sp._Ace-Pa	1.5e-90	300.8	0	1.8e-90	300.6	0	1	1	WP_071801636.1	--
Synechococcus_sp._ATX_2A4	2.7e-86	286.8	1	3.2e-86	286.6	1	1	1	WP_255145113.1	glucokinase
Synechococcus_sp._BIOS-E4-1	1.4e-87	291.3	0	1.6e-87	291.2	0	1	1	WP_186539841.1	glucokinase
Synechococcus_sp._BIOS-U3-1	3.2e-87	289.9	0	3.7e-87	289.7	0	1	1	WP_186489511.1	glucokinase
Synechococcus_sp._BL107	2.1e-85	283.7	0.1	2.6e-85	283.4	0.1	1	1	WP_009790030.1	glucokinase
Synechococcus_sp._BMK-MC-1	2.4e-88	293.5	0.1	2.8e-88	293.3	0.1	1	1	WP_186473319.1	glucokinase
Synechococcus_sp._BS55D	3.6e-88	292.7	0.1	4.1e-88	292.5	0.1	1	1	WP_131593180.1	glucokinase
Synechococcus_sp._BS56D	3.6e-88	292.7	0.1	4.1e-88	292.5	0.1	1	1	WP_131456485.1	glucokinase
Synechococcus_sp._BSA11S	1.7e-87	290.8	0	2e-87	290.6	0	1.1	1	WP_185464525.1	--
Synechococcus_sp._BSF8S	1.7e-87	290.8	0	2e-87	290.6	0	1.1	1	WP_185464525.1	--
Synechococcus_sp._C9	1.7e-107	356.4	0	1.9e-107	356.2	0	1	1	WP_247216843.1	glucokinase
Synechococcus_sp._CB0101	1.1e-93	311.2	0	1.2e-93	311	0	1	1	WP_010307726.1	glucokinase
Synechococcus_sp._CB0205	6.7e-90	298.5	0.1	7.7e-90	298.4	0.1	1	1	WP_010316752.1	glucokinase
Synechococcus_sp._CBW1002	2.3e-90	300.5	0.1	2.7e-90	300.2	0.1	1	1	WP_197170146.1	glucokinase
Synechococcus_sp._CBW1004	1.6e-89	297.6	0.1	1.8e-89	297.4	0.1	1	1	WP_197211447.1	glucokinase
Synechococcus_sp._CBW1006	2.8e-90	300.2	0.1	3.2e-90	300	0.1	1	1	WP_197155188.1	glucokinase
Synechococcus_sp._CBW1107	5.8e-90	299	0	6.7e-90	298.8	0	1	1	WP_197163382.1	glucokinase
Synechococcus_sp._CBW1108	6.1e-87	289.2	0.1	6.8e-87	289	0.1	1	1	WP_197150611.1	glucokinase
Synechococcus_sp._CC9311	1.5e-91	304.1	0	1.7e-91	303.9	0	1	1	WP_011619785.1	glucokinase
Synechococcus_sp._CC9605	5.5e-89	295.6	0	6.3e-89	295.4	0	1	1	WP_011364014.1	glucokinase
Synechococcus_sp._CC9616	2.1e-86	287.1	0.2	2.5e-86	286.9	0.2	1	1	WP_028952370.1	glucokinase
Synechococcus_sp._CC9902	7.5e-88	291.7	0.4	9.4e-88	291.4	0.4	1	1	WP_041424920.1	glucokinase
Synechococcus_sp._CCY_9618	2.9e-86	286.8	0	3.5e-86	286.5	0	1	1	WP_216904617.1	glucokinase
Synechococcus_sp._Cruz-7B9	3.2e-87	290.1	0.1	3.8e-87	289.8	0.1	1	1	WP_255101839.1	--
Synechococcus_sp._Cruz-7E5	3.2e-87	290.1	0.1	3.8e-87	289.8	0.1	1	1	WP_255101839.1	glucokinase
Synechococcus_sp._Cruz-9C9	3.2e-87	290.1	0.1	3.7e-87	289.8	0.1	1	1	WP_255101839.1	glucokinase
Synechococcus_sp._Cruz-9H2	3.2e-87	290.1	0.1	3.8e-87	289.8	0.1	1	1	WP_255101839.1	glucokinase
Synechococcus_sp._Cruz_CV12-2-Slac-r	5.4e-86	285.4	0	6.2e-86	285.2	0	1	1	WP_255130840.1	glucokinase
Synechococcus_sp._Cruz_CV-v-12	5.4e-89	295.8	0	6.3e-89	295.6	0	1	1	WP_255087995.1	glucokinase
Synechococcus_sp._Edmonson_11F2	3.2e-87	290.1	0.1	3.7e-87	289.8	0.1	1	1	WP_255101839.1	glucokinase
Synechococcus_sp._EJ6-Ellesmere	1e-69	232.5	0	1.2e-69	232.2	0	1.1	1	WP_255143966.1	glucokinase,
Synechococcus_sp._GEYO	1.4e-86	287.7	0	1.5e-86	287.5	0	1	1	WP_115124953.1	glucokinase
Synechococcus_sp._GFB01	5.4e-88	291.9	0.1	6.2e-88	291.7	0.1	1	1	WP_048016918.1	glucokinase
Synechococcus_sp._GreenBA-s	4.1e-90	299.4	0.2	4.9e-90	299.1	0.2	1	1	WP_255125697.1	glucokinase
Synechococcus_sp._HB1133	2.8e-89	296.5	0	3.2e-89	296.3	0	1	1	WP_166016676.1	--
Synechococcus_sp._HBA1120	2.7e-89	296.5	0	3.2e-89	296.3	0	1	1	WP_166016676.1	--
Synechococcus_sp._HJ21-Hayes	4.5e-89	296.1	0.2	5.1e-89	295.9	0.2	1	1	WP_255116938.1	glucokinase
Synechococcus_sp._HK01-R	3.8e-88	292.7	0.1	4.4e-88	292.6	0.1	1	1	WP_185189806.1	glucokinase
Synechococcus_sp._HK05	1.4e-93	310.6	0.1	1.6e-93	310.4	0.1	1	1	WP_217795400.1	glucokinase
Synechococcus_sp._J7-Johnson	4e-88	292.9	0.2	4.9e-88	292.7	0.2	1.1	1	WP_255092731.1	glucokinase
Synechococcus_sp._JA-2-3B_a_2-13_	1.4e-107	356.7	0.1	1.6e-107	356.5	0.1	1	1	WP_011432607.1	glucokinase
Synechococcus_sp._JA-3-3Ab	5e-107	354.9	0	6.1e-107	354.6	0	1.1	1	WP_011430947.1	--
Synechococcus_sp._JJ3a-Johnson	4.3e-89	296.1	0.2	4.9e-89	295.9	0.2	1	1	WP_255116938.1	glucokinase
Synechococcus_sp._KORDI-100	8.1e-86	285.3	0	9.4e-86	285.1	0	1	1	WP_038548568.1	glucokinase
Synechococcus_sp._KORDI-49	8.3e-87	288.4	0.6	9.5e-87	288.2	0.6	1	1	WP_043690607.1	glucokinase
Synechococcus_sp._KORDI-52	2.4e-90	300	0.1	2.8e-90	299.8	0.1	1	1	WP_038555708.1	glucokinase
Synechococcus_sp._L2F	3.8e-89	296.2	0.8	4.4e-89	296	0.8	1	1	WP_094512908.1	glucokinase
Synechococcus_sp._LA31	8.9e-94	311.4	0.1	1e-93	311.3	0.1	1	1	WP_214341024.1	glucokinase
Synechococcus_sp._LTW-R	3.9e-91	302.6	0	4.4e-91	302.4	0	1	1	WP_185187504.1	glucokinase
Synechococcus_sp._Lug-A	3.8e-89	296.2	0.8	4.5e-89	296	0.8	1	1	WP_094512908.1	glucokinase
Synechococcus_sp._M16.1	2.2e-90	300	0	2.6e-90	299.8	0	1	1	WP_186542146.1	glucokinase
Synechococcus_sp._MEDNS5	6.1e-88	292.1	0	7.1e-88	291.9	0	1	1	WP_186585825.1	glucokinase
Synechococcus_sp._Minos11	4.6e-88	292.5	0	5.4e-88	292.2	0	1	1	WP_186550197.1	glucokinase
Synechococcus_sp._MIT_S9220	1.4e-86	287.6	0	1.6e-86	287.4	0	1	1	WP_186988674.1	glucokinase
Synechococcus_sp._MIT_S9504	2e-87	290.7	0	2.3e-87	290.6	0	1	1	WP_066908292.1	--
Synechococcus_sp._MIT_S9508	1.1e-86	288	0	1.3e-86	287.8	0	1	1	WP_067092997.1	glucokinase
Synechococcus_sp._MIT_S9509	2e-87	290.7	0	2.3e-87	290.6	0	1	1	WP_066908292.1	--
Synechococcus_sp._MU1611	2e-89	296.9	0	2.3e-89	296.7	0	1	1	WP_226398459.1	--
Synechococcus_sp._MU1617	2.3e-89	296.7	0.1	2.7e-89	296.5	0.1	1	1	WP_226425424.1	glucokinase
Synechococcus_sp._MU1625	1.3e-89	297.5	0	1.5e-89	297.3	0	1	1	WP_226406653.1	ROK
Synechococcus_sp._MU1642	5.5e-89	295.4	0.1	6.3e-89	295.2	0.1	1	1	WP_226413281.1	glucokinase
Synechococcus_sp._MU1643	3.7e-89	295.9	0.1	4.2e-89	295.7	0.1	1	1	WP_226402603.1	glucokinase
Synechococcus_sp._MU1648	2e-89	296.9	0	2.3e-89	296.7	0	1	1	WP_226398459.1	--
Synechococcus_sp._MU1650	1.8e-89	296.9	0	2.1e-89	296.7	0	1	1	WP_226398459.1	--
Synechococcus_sp._MU1651	1.1e-89	297.8	0.1	1.2e-89	297.6	0.1	1	1	WP_250397539.1	glucokinase
Synechococcus_sp._MVIR-18-1	1.5e-89	297.4	0	1.7e-89	297.2	0	1	1	WP_186588930.1	glucokinase
Synechococcus_sp._MW101C3	3.8e-89	296.2	0.8	4.5e-89	296	0.8	1	1	WP_094512908.1	--
Synechococcus_sp._N19	5e-90	298.9	0	5.8e-90	298.6	0	1	1	WP_114988618.1	glucokinase
Synechococcus_sp._N26	3.3e-90	299.4	0.1	3.8e-90	299.2	0.1	1	1	WP_115132441.1	glucokinase
Synechococcus_sp._N32	1.3e-90	300.8	0	1.5e-90	300.6	0	1	1	WP_115082087.1	glucokinase
Synechococcus_sp._N5	4.4e-90	299	0.1	5.1e-90	298.8	0.1	1	1	WP_115008857.1	glucokinase
Synechococcus_sp._NB0720_010	4.5e-90	299.1	0.1	5.2e-90	298.9	0.1	1	1	WP_247478074.1	glucokinase
Synechococcus_sp._Nb3U1	1.8e-111	369.7	0	2e-111	369.5	0	1	1	WP_235278067.1	glucokinase
Synechococcus_sp._NOUM97013	6.3e-89	295.4	0.1	7.2e-89	295.2	0.1	1	1	WP_186479375.1	glucokinase
Synechococcus_sp._PCC_7335	4.6e-104	346	0	5.5e-104	345.7	0	1	1	WP_006456176.1	glucokinase
Synechococcus_sp._PCC_7336	2.8e-107	356.4	0	3.2e-107	356.2	0	1	1	WP_017325594.1	glucokinase
Synechococcus_sp._PCC_7502	2.1e-100	333.5	0.1	2.7e-100	333.1	0.1	1.1	1	WP_015169265.1	glucokinase
Synechococcus_sp._PH41509	2.5e-89	296.5	0	2.9e-89	296.3	0	1	1	WP_166016676.1	--
Synechococcus_sp._PROS-7-1	1.9e-87	290.5	0	2.2e-87	290.3	0	1	1	WP_186597860.1	glucokinase
Synechococcus_sp._PROS-9-1	5.3e-91	302	0.1	6.1e-91	301.8	0.1	1	1	WP_186515890.1	glucokinase
Synechococcus_sp._PROS-U-1	7.4e-89	295.2	0	8.5e-89	295	0	1	1	WP_186571887.1	glucokinase
Synechococcus_sp._RedBA-s	4.7e-90	299.2	0	7.3e-90	298.5	0	1.3	1	WP_255107884.1	glucokinase
Synechococcus_sp._ROS8604	7.2e-89	295.4	0	8.2e-89	295.2	0	1	1	WP_186543896.1	glucokinase
Synechococcus_sp._RS9902	1.3e-90	300.9	0	1.5e-90	300.7	0	1	1	WP_186508871.1	glucokinase
Synechococcus_sp._RS9907	3.1e-91	303	0	3.5e-91	302.8	0	1	1	WP_188022366.1	glucokinase
Synechococcus_sp._RS9909	2.2e-91	303.5	0	2.5e-91	303.3	0	1	1	WP_007102070.1	--
Synechococcus_sp._RS9916	1.2e-88	294.5	0	1.4e-88	294.3	0	1	1	WP_007097508.1	glucokinase
Synechococcus_sp._RS9917	2.2e-91	303.5	0	2.5e-91	303.3	0	1	1	WP_007102070.1	--
Synechococcus_sp._RSCCF101	1.2e-90	301.1	0	1.3e-90	300.9	0	1	1	WP_150882348.1	glucokinase
Synechococcus_sp._SYN20	2.2e-89	296.9	0	2.6e-89	296.7	0	1	1	WP_186523294.1	glucokinase
Synechococcus_sp._SynAce01	1.5e-90	300.8	0	1.7e-90	300.6	0	1	1	WP_071801636.1	--
Synechococcus_sp._TAK9802	4.1e-90	299.1	0	4.7e-90	298.9	0	1	1	WP_186495615.1	glucokinase
Synechococcus_sp._Tobar12-5m-g	5.3e-89	295.8	0	6.2e-89	295.6	0	1	1	WP_255087995.1	glucokinase
Synechococcus_sp._UW105	1.7e-86	287.5	0	1.9e-86	287.3	0	1	1	WP_115120835.1	glucokinase
Synechococcus_sp._UW106	2.7e-89	296.6	0	3.2e-89	296.4	0	1	1	WP_115093651.1	glucokinase
Synechococcus_sp._UW140	9.7e-87	288.2	0	1.1e-86	288	0	1	1	WP_115016892.1	glucokinase
Synechococcus_sp._UW179A	6.5e-88	292.3	0	7.5e-88	292.1	0	1	1	WP_114992220.1	glucokinase
Synechococcus_sp._UW179B	2.8e-89	296.5	0.1	3.2e-89	296.3	0.1	1	1	WP_115071608.1	glucokinase
Synechococcus_sp._UW69	1.7e-89	297.2	0	2e-89	297	0	1	1	WP_115023505.1	glucokinase
Synechococcus_sp._UW86	4.9e-91	302.1	0	5.6e-91	301.9	0	1	1	WP_115160724.1	glucokinase
Synechococcus_sp._WH_5701	1.4e-89	297.7	0.1	1.7e-89	297.4	0.1	1.1	1	WP_006171372.1	glucokinase
Synechococcus_sp._WH_7805	7.2e-88	291.9	0	8.3e-88	291.7	0	1	1	WP_038004776.1	glucokinase
Synechococcus_sp._WH_8016	1.5e-88	294.2	0.1	1.7e-88	294	0.1	1	1	WP_006853217.1	glucokinase
Synechococcus_sp._WH_8020	3.7e-91	302.8	0	4.2e-91	302.6	0	1	1	WP_048346815.1	glucokinase
Synechococcus_sp._WH_8101	1.6e-91	304	0	1.8e-91	303.8	0	1	1	WP_130129502.1	glucokinase
Synechococcus_sp._WH_8109	1.8e-89	296.9	0	2.1e-89	296.7	0	1	1	WP_006850049.1	glucokinase
Synechocystis_salina_LEGE_00031	2.8e-112	372.5	0.2	3.3e-112	372.3	0.2	1	1	WP_194018909.1	glucokinase
Synechocystis_salina_LEGE_00041	2.8e-112	372.5	0.2	3.3e-112	372.3	0.2	1	1	WP_194018909.1	glucokinase
Synechocystis_salina_LEGE_06099	1.3e-111	370.2	0.3	1.5e-111	370	0.3	1	1	WP_194014887.1	glucokinase
Synechocystis_sp._CACIAM_05	3.3e-113	375.5	0.2	4e-113	375.1	0.2	1.1	1	WP_162329506.1	glucokinase
Synechocystis_sp._FACHB-383	9.4e-112	370.8	0.3	1.1e-111	370.6	0.3	1.1	1	WP_190597361.1	glucokinase
Synechocystis_sp._FACHB-898	1.7e-113	376.5	0.1	2.2e-113	376.2	0.1	1.1	1	WP_010873839.1	--
Synechocystis_sp._FACHB-908	1.7e-113	376.5	0.1	2.1e-113	376.2	0.1	1.1	1	WP_010873839.1	--
Synechocystis_sp._FACHB-929	1.7e-113	376.5	0.1	2.1e-113	376.2	0.1	1.1	1	WP_010873839.1	--
Synechocystis_sp._IPPAS_B-1465	1.8e-113	376.5	0.1	2.2e-113	376.2	0.1	1.1	1	WP_010873839.1	--
Synechocystis_sp._LEGE_06083	4.2e-75	250.4	0	5e-75	250.2	0	1.1	1	WP_194073248.1	glucokinase,
Synechocystis_sp._PCC_6714	4.9e-112	371.7	0.3	6.4e-112	371.3	0.3	1.1	1	WP_202963081.1	glucokinase
Synechocystis_sp._PCC_6803	1.8e-113	376.5	0.1	2.2e-113	376.2	0.1	1.1	1	WP_010873839.1	--
Synechocystis_sp._PCC_6803_substr._GT-I	1.6e-113	376.5	0.1	2e-113	376.2	0.1	1.1	1	WP_010873839.1	--
Synechocystis_sp._PCC_6803_substr._PCC-N	1.6e-113	376.5	0.1	2e-113	376.2	0.1	1.1	1	WP_010873839.1	--
Synechocystis_sp._PCC_6803_substr._PCC-P	1.6e-113	376.5	0.1	2e-113	376.2	0.1	1.1	1	WP_010873839.1	--
Synechocystis_sp._PCC_7338	5.8e-112	371.4	0.4	8.2e-112	371	0.4	1.2	1	WP_212718430.1	glucokinase
Synechocystis_sp._PCC_7339	5.4e-113	374.9	0.4	6.9e-113	374.5	0.4	1.1	1	WP_223341968.1	glucokinase
Synechocystis_sp._PCC_7509	6.8e-111	368.4	0	7.7e-111	368.2	0	1	1	WP_009634577.1	glucokinase
Thermoleptolyngbya_sichuanensis_PKUAC-SCTA183	1.1e-108	361	0	1.2e-108	360.8	0	1	1	WP_172356398.1	--
Thermoleptolyngbya_sp._PKUAC-SCTB121	1.1e-108	361	0	1.2e-108	360.8	0	1	1	WP_172356398.1	--
Thermostichus_lividus_PCC_6715	1.3e-107	356.7	0	1.5e-107	356.6	0	1	1	WP_099798448.1	glucokinase
Thermostichus_vulcanus_str.__Rupite_	8.4e-112	370.9	0	9.7e-112	370.7	0	1	1	WP_244349959.1	glucokinase
Thermosynechococcus_elongatus_PKUAC-SCTE542	3e-108	358.8	0	3.4e-108	358.6	0	1	1	WP_181495065.1	glucokinase
Thermosynechococcus_sp._CL-1	3.9e-109	361.7	0	4.5e-109	361.5	0	1	1	WP_149819761.1	glucokinase
Thermosynechococcus_sp._HN-54	5.7e-107	354.6	0	6.5e-107	354.4	0	1	1	WP_250683115.1	glucokinase
Thermosynechococcus_sp._NK55a	3.2e-108	358.6	0	3.7e-108	358.4	0	1	1	WP_024124561.1	glucokinase
Thermosynechococcus_sp._TA-1	3.2e-109	362	0	3.6e-109	361.8	0	1	1	WP_206200352.1	glucokinase
Thermosynechococcus_vestitus_BP-1	1.9e-109	362.7	0	2.2e-109	362.5	0	1	1	WP_164920885.1	glucokinase
Tolypothrix_bouteillei_VB521301	2.5e-113	377.1	0.1	2.9e-113	376.9	0.1	1	1	WP_038075101.1	glucokinase
Tolypothrix_sp._FACHB-123	5.5e-113	375.7	0.1	6.5e-113	375.4	0.1	1	1	WP_190747393.1	glucokinase
Tolypothrix_sp._LEGE_11397	3.1e-113	376.7	0.1	3.7e-113	376.5	0.1	1	1	WP_045867729.1	--
Tolypothrix_sp._NIES-4075	1.1e-115	384.7	0.2	1.3e-115	384.5	0.2	1	1	WP_089125937.1	glucokinase
Tolypothrix_sp._PCC_7601	3.2e-113	376.7	0.1	3.9e-113	376.5	0.1	1	1	WP_045867729.1	--
Tolypothrix_sp._PCC_7910	8.7e-113	375.1	0	1e-112	374.8	0	1.1	1	WP_167722673.1	glucokinase
Tolypothrix_tenuis_PCC_7101	1.1e-112	374.9	0.2	1.3e-112	374.6	0.2	1.1	1	WP_096582369.1	--
Trichocoleus_sp._FACHB-262	1.1e-108	361.3	0	1.3e-108	361.1	0	1	1	WP_190433096.1	--
Trichocoleus_sp._FACHB-40	7.9e-110	365.1	0.1	9.1e-110	364.9	0.1	1	1	WP_190639550.1	glucokinase
Trichocoleus_sp._FACHB-46	1.2e-108	361.3	0	1.4e-108	361.1	0	1	1	WP_190433096.1	--
Trichocoleus_sp._FACHB-591	1.2e-108	361.3	0	1.4e-108	361.1	0	1	1	WP_190433096.1	--
Trichocoleus_sp._FACHB-69	1.2e-110	367.7	0.1	1.4e-110	367.5	0.1	1	1	WP_190452797.1	glucokinase
Trichocoleus_sp._FACHB-6	2.7e-111	369.9	0.1	3e-111	369.7	0.1	1	1	WP_190423896.1	--
Trichocoleus_sp._FACHB-832	2.6e-111	369.9	0.1	2.9e-111	369.7	0.1	1	1	WP_190423896.1	--
Trichocoleus_sp._FACHB-90	6.4e-111	368.7	0.1	7.4e-111	368.5	0.1	1	1	WP_190436017.1	glucokinase
Trichormus_sp._NMC-1	3e-114	379.5	0.1	3.5e-114	379.3	0.1	1	1	WP_071189906.1	glucokinase
Trichormus_variabilis_0441	6.2e-117	388.5	0	7.2e-117	388.3	0	1	1	WP_011317787.1	--
Trichormus_variabilis_9RC	6.3e-117	388.5	0	7.2e-117	388.3	0	1	1	WP_011317787.1	--
Trichormus_variabilis_A2	6.3e-117	388.5	0	7.3e-117	388.3	0	1	1	WP_011317787.1	--
Trichormus_variabilis_ARAD	6.3e-117	388.5	0	7.2e-117	388.3	0	1	1	WP_011317787.1	--
Trichormus_variabilis_ATCC_29413	6.2e-117	388.5	0	7.1e-117	388.3	0	1	1	WP_011317787.1	--
Trichormus_variabilis_FACHB-319	6e-117	388.5	0	7e-117	388.3	0	1	1	WP_011317787.1	--
Trichormus_variabilis_FSR	6.2e-117	388.5	0	7.1e-117	388.3	0	1	1	WP_011317787.1	--
Trichormus_variabilis_N2B	6.3e-117	388.5	0	7.2e-117	388.3	0	1	1	WP_011317787.1	--
Trichormus_variabilis_NIES-23	4.7e-118	392.2	0	5.5e-118	392	0	1	1	WP_010997124.1	--
Trichormus_variabilis_PNB	6.2e-117	388.5	0	7.1e-117	388.3	0	1	1	WP_011317787.1	--
Trichormus_variabilis_SAG_1403-4b	8.6e-114	378	0.1	1e-113	377.8	0.1	1	1	WP_127053652.1	glucokinase
Trichormus_variabilis_V5	6.3e-117	388.5	0	7.2e-117	388.3	0	1	1	WP_011317787.1	--
Tychonema_bourrellyi_FEM_GT703	9e-108	358.1	0.2	1.1e-107	357.8	0.2	1	1	WP_096831261.1	glucokinase
Tychonema_sp._BBK16	2.3e-108	360	0.4	2.6e-108	359.8	0.4	1	1	WP_236504633.1	glucokinase
Tychonema_sp._LEGE_06208	3.5e-107	356.3	0	4.2e-107	356.1	0	1.1	1	WP_194067740.1	glucokinase
Tychonema_sp._LEGE_07196	1.5e-106	354.2	0	1.8e-106	354	0	1.1	1	WP_194012954.1	--
Tychonema_sp._LEGE_07199	1.5e-106	354.2	0	1.8e-106	354	0	1.1	1	WP_194012954.1	--
Tychonema_sp._LEGE_07203	1.5e-107	357.6	0	1.7e-107	357.4	0	1	1	WP_194060948.1	glucokinase
Vulcanococcus_limneticus_Candia_3B3	1.6e-85	284.5	0	1.9e-85	284.3	0	1	1	WP_094587582.1	glucokinase
Vulcanococcus_limneticus_Candia_3F8	1.6e-85	284.5	0	1.9e-85	284.3	0	1	1	WP_094587582.1	glucokinase
Vulcanococcus_limneticus_LL	1.6e-85	284.5	0	1.9e-85	284.3	0	1	1	WP_094587582.1	glucokinase
Vulcanococcus_limneticus_MW73D5	1.6e-85	284.5	0	1.9e-85	284.3	0	1	1	WP_094587582.1	glucokinase
Waterburya_agarophytonicola_KI4	4.7e-108	359	0	5.4e-108	358.8	0	1	1	WP_229642168.1	glucokinase
Westiellopsis_prolifica_IICB1	1.9e-113	377	0	2.2e-113	376.8	0	1	1	WP_044452294.1	--
Xenococcus_sp._PCC_7305	1.1e-107	358	0.1	1.2e-107	357.8	0.1	1	1	WP_006511365.1	glucokinase
