# Supplementary material for: Unlocking the potentials of cyanobacterial photosynthesis for directly converting carbon dioxide into glucose
Source: Nat Commun. 2023 Jun 9;14:3425. doi: 10.1038/s41467-023-39222-w (PMC10256809; doi:10.1038/s41467-023-39222-w)
Supplement: Supplementary file 9 — Supplementary Data 6 [file 41467_2023_39222_MOESM9_ESM.xlsx]

## Sheet: Sheet1
	Primers used in this study
	Primer	Nucleotide sequence (5’-3’)
	Glk-F	CCGGAATTCATCGCGTCCGAGGGCGATT
	Glk-R	TGCTCTAGAACGCTGTACTGGCGTCG
	Oxr-F	CCGGAATTCAAGGATTTGGCGATCG
	Oxr-R	TGCTCTAGACGGATCGATTCTTGGATT
	Gmr-1	GGAAGATATCTCCTTGTGTATAAGGGGACA
	Gmr-2	TTTTGCCGGCGCCGGGAAGCCGATCTCG
	Kana-1	AAATACGGCCGCCGGGGATCCTCTAGAGTCG
	Kana-2	TTCGCGGATCCATCCTCTAGAGTCCAGTTGG
	Glk1-in-F	GAGCATCACCAACCCATCGGAA
	Glk1-in-R	TTAAGCAGGCGCTGATTATCG
	Glk2-in1	AGTGTCAGCAGGAATTGACCG
	Glk2-in2	GTTCGGCCATAGTCCTGCCAA
	Glk2-up-F	CAGCACGCCAAGCAATGTTC
	Glk2-dw-R	CAGGACATAGACCAGACTGG
	NS3-in1	TTCGAGGATGGCGGTGTAGCT
	NS3-in2	TGCATGGCTTGAACACGATCA
	NS3-F	TCAGCCAGCTCGTCGTGATGTCGAAACCCAAGCC
	NS3-R	ACAGTCGGCGTCACGGCAACTTGCTCCGCGTAGG
	NS2-in1	TGCCGTAGACCAGTTGCTCTG
	NS2-in2	AACTGGGCTTGAGTCTGACG
	CPCB-inF	AACTGCGCCAATTGCCTGACA
	CmR-in	GTGAATAAAGGCCGGATAAAAC
	1113-before-F	CGACGATACTGGCGAAGCCTA
	1112-after-R	TGCAAGAACCACCGGCAAAATG
	1161-KO-BBF	AATTCACTGGCCGTCGTTTTA
	1161-KO-BBR	CTTGGCGTAATCATGGTCAT
	1161-UP-SMF	CAGCTATGACCATGATTACGCCAAGATCATTGATGAACATCCTCCTC
	1161-UP-R	ACGGAGCAAAATCATTGAGG
	1161Cm-R	ATCGGATCCTACCTGTGACG
	Cm1161-seam-F	CTAGCCCTCAATGATTTTGCTCCGTTATAAACGCAGAAAGGCCCAC
	1161down-seam-F	TCTTCCGTCACAGGTAGGATCCGATTGAATGTGCCTCGGCATCGC
	1161-down-SM-R	GTTGTAAAACGACGGCCAGTGAATTAGCAAATGCGCCGTGCGATC
	1161-transporter-F	CAATCTGGGGAGATTTGGCC
	1161-transporter-R	AGGTGATCGAGGGATTGAGCA
	136-up-SMF	CAGCTATGACCATGATTACGCCAAGCCTCTAAATCCAGGGAATTTC
	1159DOWN-F	TTAGGCCATTTCACAACGCAA
	135CmR-SMF	GATTTTGCGTTGTGAAATGGCCTAATATAAACGCAGAAAGGCCCAC
	136CmR-R	ATCGGATCCTACCTGTGACGG
	136-DOWN-SMF	TCTTCCGTCACAGGTAGGATCCGATTTACTCAGCTGCATCCATTGC
	137-DOWN-SMR	GTTGTAAAACGACGGCCAGTGAATTATCGTCAGAGCCACTTGTTGC
	pgi-rbs-pgm	TCAACCAGTCTCCTGTTCTCGACTTTCAGCAGCGCTGCGCCCAATCCTTA
	pgm-rbs-pgi	AAGTCGAGAACAGGAGACTGGTTGAATGACCGCCCAGCAGCTCTGGCAAC
	rbs-pgi-R	TCAACCAGTCTCCTGTTCTCGACTTTTATCGTTGCCAACTCGCAATCAGA
	rbs-pgm	AAGTCGAGAACAGGAGACTGGTTGAATGTCTGCTGTGCATCTCACTGTTA
	PGI-NS3-BB-R	TCTGATTGCGAGTTGGCAACGATAACTAGTTCGGTCGACAAGCCGGGGCA
	ns3-pgi-R	TGCCCCGGCTTGTCGACCGAACTAGTTATCGTTGCCAACTCGCAATCAGA
	NS3-CmR-up	AACGATGAGGGACTGGTTGATCGGATATAAACGCAGAAAGGCCCACC
	cm-bb-f	TCGGGTGGGCCTTTCTGCGTTTATATCCGATCAACCAGTCCCTCATCGTT
	1159-regulator-F	GGCCTTTGGACTGAATAGCAG
	1159-regulator-R	CAGAAATACACATAAACTG
	0397-seam-1F	AGAGGATCCCCGGGTACCGAGCTCGTGCCGCGATTCTCAAACACAA
	0397-1R	CAGACGAAACTGGTCGGCAG
	CmR-seam-1F	GCATTCTGCCGACCAGTTTCGTCTGTATAAACGCAGAAAGGCCCAC
	CmR-seam-1R	AAGGCTGATTTTTAGGATCGCAACCCATCGGATCCTACCTGTGACG
	0397-3F	GGGTTGCGATCCTAAAAATCA
	0397-seam-3R	CGTTGTAAAACGACGGCCAGTGAATTTACATCCACCGGGAGACTCGA
	0808-seam-1F	TAGAGGATCCCCGGGTACCGAGCTCGCGAACCCAGCCAATTAGCCC
	0808-1R	AAAGGTGTAGAGATGGGGCC
	Cm-seam-2F	GCTTTGGCCCCATCTCTACACCTTTTATAAACGCAGAAAGGCCCAC
	Cm-seam-2R	AGAAAGGGTAGTTGTGCCATTACTGATCGGATCCTACCTGTGACGG
	0808-3F	CAGTAATGGCACAACTACCCT
	0808-seam-3R	GTTGTAAAACGACGGCCAGTGAATTTTGCGACACTGCCCGATTTG
	0397-TS-F	TGCAGGGCAAAACTGACGTT
	0397-TS-R	GCAATCTGGACCGAGTCCTGA
	0397-TEST-R	TGCGGAAATAGCGATCAAACC
	0808-TS-F	AAGCTAAATCCCCACAAGTCC
	0808-TS-R	CTAGCGGCAGAATGTCAAGAA
	133-SpR-SMF	TTCAGCAATATAGGCGGCCGCGTAGCCATACAGAAGCTGGGCGAAC
	133-SpR-SMR	CATGCCGCTTCGACTAGTAGGAATTAAAGGGGACCTCTAGGGTCC
	CPCB-0505-SM-F	AGTCGAGAACAGGAGACTGGTTGAGTGGAGAAGACGATCGGTCTCGA
	0505-NS3-SM-R	TGCCCCGGCTTGTCGACCGAACTAGTTAACGGAGGCTAACCGTTTTGAC
	CmR-CPCB-SEAM-F	TCTTCCGTCACAGGTAGGATCCGATCTACAGCCTGGGTTCCTCATGA
	CPCB-SM-R	TCAACCAGTCTCCTGTTCTCGA
	CmR-SM-R	ATCGGATCCTACCTGTGACGGA
	NS3-CmR-up	AACGATGAGGGACTGGTTGATCGGATATAAACGCAGAAAGGCCCACC
	CPCB-2335-SM-F	AGTCGAGAACAGGAGACTGGTTGAATGGCTCAATCCACCACTTCCG
	2335-NS3-SM-R	TCTGCCCCGGCTTGTCGACCGAACTAGTTAGGGCACCGACTCAGCCAAG
	CPCB-1268-SM-F	AAGTCGAGAACAGGAGACTGGTTGAATGTCTGCTGTGCATCTCACTG
	1268-NS3-SM-R	CTGCCCCGGCTTGTCGACCGAACTAGTCAGCAGCGCTGCGCCCAATCCTTAGC
	CPCB-2029-SM-F	AAAGTCGAGAACAGGAGACTGGTTGAATGACCGCCCAGCAGCTCTGGCAA
	2029-NS3-SM-R	TGCCCCGGCTTGTCGACCGAACTAGTTATCGTTGCCAACTCGCAATC
	pSS104-BB-F	CGTAATTGACTGCCGGAGGT
	pSS124-R	TCCGATCAACCAGTCCCTCAT
	PSS124-SEAM-R	TTGACCACCTCCGGCAGTCAATTACGTTAAGCGATCGCCTCAAAAA
	PSS126-SEAM-R	TTGACCACCTCCGGCAGTCAATTACGTTAGGGTAAGCCCCGCAGAC
	pSS59-BB-R	TCAACCAGTCTCCTGTTCTCG
	pSS116-seam-2F	AAAGTCGAGAACAGGAGACTGGTTGAGTGGCAGCTCAAAATCTCTA
	200517-SEAM-F	CAACGATGAGGGACTGGTTGATCGGATATAAACGCAGAAAGGCCCAC
	pSS119-seam-2F	AAGTCGAGAACAGGAGACTGGTTGAATGCCCGATTCTGTTGTGCTG
	pSS132-BB-F	TCAACCAGTCTCCTGTTCTCG
	pSS132-BB-R	CCATACAGAAGCTGGGCGAAC
	0116-SM-F	AAAGTCGAGAACAGGAGACTGGTTGAATGACAGCCCAAGCGCCAAC
	0116-SM-R	GTTTGTTCGCCCAGCTTCTGTATGGCAACATCCTTGTTTTGGCTT
	pSS153-BB-SMR	GTTTGTTCGCCCAGCTTCTGTATGGTTAGGCCATTTCACAACGCAA
	pSS153-BB-SMF	ATTGGGGACCCTAGAGGTCCCCTTTTTACTCAGCTGCATCCATTGC
	SpR-F	CCATACAGAAGCTGGGCGAA
	SpR-R	AAAGGGGACCTCTAGGGTCC
	pSS154-BB-SMF	ATTGGGGACCCTAGAGGTCCCCTTTGGGTTGCGATCCTAAAAATCA
	pSS154-BB-SMR	GTTTGTTCGCCCAGCTTCTGTATGGCAGACGAAACTGGTCGGCAGA
	1161-SMF	AAGTCGAGAACAGGAGACTGGTTGAATGATTTTGCTCCGTTCCAG
	1161-SMR	GTTTGTTCGCCCAGCTTCTGTATGGTTAAGCCCTCGGTTGCAACAG
	GLK1-F	GCCTGGTGCCGCGCGGCAGCCATATGACCTTGCTATTGGCCGGGGA
	GLK1-R	TCCCCGGCCAATAGCAAGGTCATATGGCTGCCGCGCGGCACCAGGC
	GLK1-His	GGCTGCGATCGCTACTCAACCATGAAATTCGAGCTCCGTCGACAAGCTTG
	His-GLK1	CAAGCTTGTCGACGGAGCTCGAATTTCATGGTTGAGTAGCGATCGCAGCC
	89-his-glk2-f	CGGCCTGGTGCCGCGCGGCAGCCATATGGCATACCCCGCGACCGTGATCG
	89-bb-f	CGATCACGGTCGCGGGGTATGCCATATGGCTGCCGCGCGGCACCAGGCCG
	89-bb-r	GCTACAAGCACTGGGCAAGGTCTGAAATTCGAGCTCCGTCGACAAGCTTG
	89-his-glk2-r	CAAGCTTGTCGACGGAGCTCGAATTTCAGACCTTGCCCAGTGCTTGTAGC
	90-his-fk-f	CGGCCTGGTGCCGCGCGGCAGCCATATGACAGCCCAAGCGCCAACGGTCA
	90-bb-f	TGACCGTTGGCGCTTGGGCTGTCATATGGCTGCCGCGCGGCACCAGGCCG
	90-bb-r	TCAATCTTTACTATCTAAAACTTAAAATTCGAGCTCCGTCGACAAGCTTG
	90-his-fk-r	CAAGCTTGTCGACGGAGCTCGAATTTTAAGTTTTAGATAGTAAAGATTGA
	91-up-1161-f	CAAGGAGGAAAAACATATGTCTAGAATGATTTTGCTCCGTTCCAGTTGGC
	91-1161-up-r	GCCAACTGGAACGGAGCAAAATCATTCTAGACATATGTTTTTCCTCCTTG
	104-1161-normal-1	CTTTCTGTTGCAACCGAGGGCTTAACCATACAGAAGCTGGGCGAACAAAC
	104-1161-normal-2	ACGTTACTGGTTTCACATTCACCACAAAGGGGACCTCTAGGGTCCCCAAT
	104-1161-normal-3	GTTTGTTCGCCCAGCTTCTGTATGGTTAAGCCCTCGGTTGCAACAGAAAG
	104-1161-normal-4	ATTGGGGACCCTAGAGGTCCCCTTTGTGGTGAATGTGAAACCAGTAACGT
	Note: The restriction sites are underlined. GAATTC-EcoRI; TCTAGA-XbaI; GAATTC-EcoRI; TCTAGA-XbaI; GATATC-EcoRV; GCCGGC-NaeI; CGGCCG-EagI; GGATCC-BamHI.
	Plasmids used in this study
	Plasmid	genotypesa
	pNS3-cscB	Carrying the NS3UP-Plac-cscB-Cmr-NS3DOWN cassette
	pQY74	Carrying the widetype PCC 7942 NS3
	pSS-glk1	Carrying the widetype PCC 7942 glk1 gene
	pSS-glk2	Carrying the widetype PCC 7942 glk2 gene
	pSS1	Carrying the glk1UP-Ger-glk1DOWN cassette
	pSS2	Carrying the glk2UP-Kanr-glk2DOWN cassette
	pSS43	Carrying the NS3UP-Plac-galP-Cmr-NS3DOWN cassette
	pSS127	Carrying the synpcc7942_1161UP-Cmr-synpcc7942_1161DOWN cassette
	pSS137	Carrying the synpcc7924_1158-Cmr-synpcc7942_1159-synpcc7942_1160 cassette
	pSS138	Carrying the synpcc7942_1158-Cmr-synpcc7942_1159-synpcc7942_1160-synpcc7942_1161 (G274A) cassette
	pSS114	Carrying the invAUP-Cmr-invADOWN cassette
	pSS115	Carrying the spsUP-Cmr-spsDOWN cassette
	pSS133	Carrying the NS3UP-Plac-cscB-Spr-NS3DOWN cassette
	pSS104	Carrying the NS3UP-Cmr-PcpcB1-glpX (synpcc7942_0505)-NS3DOWN cassette
	pSS105	Carrying the NS3UP-Cmr-PcpcB1-fbp (synpcc7942_2335)-NS3DOWN cassette
	pSS106	Carrying the NS3UP-Cmr-PcpcB1-pgm (synpcc7942_1268)-NS3DOWN cassette
	pSS107	Carrying the NS3UP-Cmr-PcpcB1-pgi (synpcc7942_2029)-NS3DOWN cassette
	pSS124	Carrying the NS3UP-Cmr-PcpcB1-sps (synpcc7942_0808)-NS3DOWN cassette
	pSS126	Carrying the NS3UP-Cmr-PcpcB1-invA (synpcc7942_0397)-NS3DOWN cassette
	pSS132	Carrying the NS2UP-PcpcB1-fk (synpcc7942_0116)-Spr-NS2DOWN cassette
	pSS154	Carrying the invAUP-Spr-invADOWN cassette
	pSS155	Carrying the NS2UP-PcpcB1-synpcc7942_1161-Spr-NS2DOWN cassette
	pJS17	Carrying the spsUP-Spr-spsDOWN cassette
	pJS30	Carrying the NS3UP-Cmr-PcpcB1-pgm (synpcc7942_1268)-rbs-pgi (synpcc7942_2029)-NS3DOWN cassette
	pJS31	Carrying the NS3UP-Cmr-PcpcB1-pgi (synpcc7942_2029)-rbs-pgm (synpcc7942_1268)-NS3DOWN cassette
	pSS147	Carrying the glk1UP-PcpcB1-fbp (synpcc7942_2335)-Spr-glk1DOWN cassette
	pYW16	Carrying the wildtype PCC 7942 glk1 gene and 6xHis cassette
	pJS89	Carrying the wildtype PCC 7942 glk2 gene and 6xHis cassette
	pJS90	Carrying the wildtype PCC 7942 fk gene and 6xHis cassette
	pJS104	Carrying the NS3UP-Plac-synpcc7942_1161-Spr-NS3DOWN cassette
	pJS105	Carrying the NS3UP-Plac- synpcc7942_1161 (G274A)-Spr-NS3DOWN cassette
	Note: aPlac, lac promoter; cscB, proton/sucrose exporter gene from Escherichia coli; NS1, NS2 and NS3, different neutral sites in the genome of PCC 7942; Cmr, chloramphenicol-resistance; Spr, spectinomycin-resistance; Ger, gentamycin-resistance; Kanr, kanamycin-resistance.
