# Supplementary material for: Unlocking the potentials of cyanobacterial photosynthesis for directly converting carbon dioxide into glucose
Source: Nat Commun. 2023 Jun 9;14:3425. doi: 10.1038/s41467-023-39222-w (PMC10256809; doi:10.1038/s41467-023-39222-w)
Supplement: Supplementary file 10 — Supplementary Data 7 [file 41467_2023_39222_MOESM10_ESM.xlsx]

## Sheet: Sheet1
	Strain	Genotypea	Source
	PCC 7942	Synechococcus elongatus PCC7942	Prof. Xudong Xu
	SZ1	△glk1::Ger	This study
	SZ2	△glk2::Kanr	This study
	SZ3	△glk1::Ger, △glk2::Kanr, synpcc7942_1161 (G274A), partial deletion of synpcc7942_1112 and synpcc7942_1113 (deletion of 999 bp)	This study
	SZ14	△NS3::Plac-galP (E. coli)-Cmr	This study
	SZ15	△glk1::Ger, △NS3::Plac-galP (E. coli)-Cmr	This study
	SZ16	△glk2::Kanr, △NS3::Plac-galP (E. coli)-Cmr	This study
	SZ17	△glk1::Ger, △glk2::Kanr, △NS3::Plac-galP (E. coli)-Cmr, partial deletion of synpcc7942_1112 and synpcc7942_1113 (deletion of 999 bp)	This study
	FL92	△NS3::Plac-cscB-Cmr	1
	SZ21	△NS3::Plac-cscB-Cmr, △invA (synpcc7942_0397)::Spr	This study
	SZ121	SZ3, △NS3::Cmr-PcpcB1-glpX (synpcc7942_0505)	This study
	SZ122	SZ3, △NS3::Cmr-PcpcB1-fbp (synpcc7942_2335)	This study
	SZ123	SZ3, △NS3::Cmr-PcpcB1-pgm (synpcc7942_1268)	This study
	SZ145	SZ3, △NS3::Cmr-PcpcB1-pgi (synpcc7942_2029)	This study
	SZ137	SZ3, △NS3::Cmr-PcpcB1-sps (synpcc7942_0808)	This study
	SZ139	SZ3, △NS3::Cmr-PcpcB1-invA (synpcc7942_0397)	This study
	SZ130	SZ3, △invA (synpcc7942_0397)::Cmr	This study
	SZ131	SZ3, △sps (synpcc7942_0808)::Cmr	This study
	SZ159	SZ17, △sps (synpcc7942_0808)::Spr	This study
	SZ141	SZ3, △synpcc7942_1161::Cmr	This study
	SZ153	SZ3, △invA (synpcc7942_0397):: Cmr, △NS3::Plac-cscB-Spr	This study
	SZ150	SZ3, △NS2::PcpcB1-fk (synpcc7942_0116)-Spr	This study
	SZ151	SZ123, △NS2::PcpcB1-fk (synpcc7942_0116)-Spr	This study
	SZ192	SZ17, △NS2::PcpcB1-synpcc7942_1161-Spr	This study
	SZ181	synpcc7942_1158-Cmr-synpcc7942_1159	This study
	SZ182	synpcc7942_1158-Cmr-synpcc7942_1159-synpcc7942_1160-synpcc7942_1161 (G274A)	This study
	SZ162	SZ3, △NS3::Cmr-PcpcB1-pgm (synpcc7942_1268)-pgi (synpcc7942_2029)	This study
	SZ163	SZ3, △NS3::Cmr-PcpcB1-pgi (synpcc7942_2029)-pgm (synpcc7942_1268)	This study
	SZ169	△glk2::Kanr, △NS3::Cmr-PcpcB1-pgm (synpcc7942_1268), △glk1::PcpcB1-fbp (synpcc7942_2335)-Spr, synpcc7942_1161 (G274A), partial deletion of synpcc7942_1112 and synpcc7942_1113 (deletion of 999 bp)	This study
	SZ170	△glk2::Kanr, △NS3::Cmr-PcpcB1-pgi (synpcc7942_2029), △glk1::PcpcB1-fbp (synpcc7942_2335)-Spr, synpcc7942_1161 (G274A), partial deletion of synpcc7942_1112 and synpcc7942_1113 (deletion of 999 bp)	This study
	SZ171	△glk2::Kanr, △NS3::Cmr-PcpcB1-pgm (synpcc7942_1268)-pgi (synpcc7942_2029), △glk1::PcpcB1-fbp (synpcc7942_2335)-Spr, synpcc7942_1161 (G274A), partial deletion of synpcc7942_1112 and synpcc7942_1113 (deletion of 999 bp)	This study
	SZ172	△glk2::Kanr, △NS3:: Cmr-PcpcB1-pgi (synpcc7942_2029)-pgm (synpcc7942_1268), △glk1::PcpcB1-fbp (synpcc7942_2335)-Spr, synpcc7942_1161 (G274A), partial deletion of synpcc7942_1112 and synpcc7942_1113 (deletion of 999 bp)	This study
	JS155	SZ17, △NS3::Plac-synpcc7942_1161-Spr	This study
	JS156	SZ17, △NS3::Plac- synpcc7942_1161 (G274A)-Spr	This study
	aPlac, lac promoter; cscB, proton/sucrose exporter gene from Escherichia coli; NS1, NS2 and NS3, different neutral sites in the genome of PCC 7942; Cmr, chloramphenicol-resistance; Spr, spectinomycin-resistance; Ger, gentamycin-resistance; Kanr, kanamycin-resistance.
	Reference
	1	C. Qiao, Y. Duan, M. Zhang, M. Hagemann, Q. Luo and X. Lu, Appl Environ Microbiol, 2018, 84, e02023-02017.
