# Supplementary material for: Unlocking the potentials of cyanobacterial photosynthesis for directly converting carbon dioxide into glucose
Source: Nat Commun. 2023 Jun 9;14:3425. doi: 10.1038/s41467-023-39222-w (PMC10256809; doi:10.1038/s41467-023-39222-w)
Supplement: Supplementary file 12 — Source Data [file 41467_2023_39222_MOESM12_ESM.xlsx]

## Sheet: Fig. 1a
	Strains	WT			SZ1			SZ2			SZ3			SZ14			SZ15			SZ16			SZ17
	Relative activities (%)	94.5198	94.9133	110.567	70.1756	70.1756	73.6998	64.7867	60.9717	64.4275	34.9338	24.8061	28.7067	102.543	105.794	105.144	65.8474	67.0621	67.0107	76.3857	75.9238	76.3515	13.3611	21.9491	10.4699

## Sheet: Fig. 1b
		OD730
	Time(h)	SZ14			SZ15			SZ16			SZ17			SZ14-Glu			SZ15-Glu			SZ16-Glu			SZ17-Glu
	0	0.14	0.14	0.14	0.148	0.148	0.148	0.152	0.152	0.152	0.15	0.15	0.15	0.194	0.194	0.194	0.15	0.15	0.15	0.146	0.146	0.146	0.14	0.14	0.14
	48	0.324	0.336	0.294	0.321	0.276	0.378	0.309	0.288	0.324	0.303	0.327	0.366	0.708	0.834	0.723	0.474	0.453	0.507	0.417	0.429	0.408	0.282	0.33	0.369
	96	0.483	0.597	0.462	0.513	0.45	0.525	0.453	0.456	0.51	0.534	0.486	0.561	1.68	1.731	1.6587	1.098	1.146	1.233	0.789	0.834	0.771	0.465	0.591	0.54

## Sheet: Fig. 1c
	Strain	SZ14	SZ15	SZ16	SZ17
	repeat 1	338.234	298.72	367.455	184.108
	repeat 2	331.165	305.245	291.347	138.248
	repeat 3	321.164	310.255	303.455	147.587
	Statistical analysis was performed using two-tailed unpaired Student’s t-test
		SZ15	SZ17
	df	4	4
	t	4.261	11.69
	p	0.013	0.0003
	Effect size	0.905242	0.985678
	95% Confidence Interval	-42.03 to -8.866	-214.8 to -132.3

## Sheet: Fig. 2a
		OD730
	Time (day)	SZ3-1			SZ17-1			SZ3-2			SZ17-2
	0	2.361	2.361	2.361	1.959	1.959	1.959	1	1	1	1	1	1
	2	6.72	6.7	7.86	7.23	6.56	6.93	1.71	2.54	2.075	2.64	2.73	2.96
	4	7.9296	8.19426	8.99316	8.77015	7.99086	9.24802	3.26	4.02	2.92	6.41	3.93	4.26
	6	8.03688	8.15941	8.99751	9.80131	9.69348	9.57095	5.52	5.39	5.32	5.92	6.1	6.08
	8	7.03	8.6	8.9	10.07	9.03	9.72	7.42	7.62	6.46	6.66	7.37	7.33
	10	6.82	8.12	6.91	7.79	9.18	8.7	6.7	8.03	7.46	7.12	7.97	7.32
	12	6.6	7.57	7.31	7.58	7.02	7.56	6.51	7.15	6.92	6.33	6.78	6.31
	14	6.26	7.2	7.19	7.12	6.37	6.99	8.95	7.78	7.49	5.7	7.99	7.46
	16	5.27	6.55	6.49	6.45	5.57	6.52	7.52	8.89	7.42	7.2	6.73	7.71

## Sheet: Fig. 2b
		Extracellular glucose (mg/L)
	Time (day)	SZ3-1			SZ17-1			SZ3-2			SZ17-2
	0	0	0	0	0	0	0	0	0	0	0	0	0
	2	84.6	80.1	64.3	26.6667	30.2222	33.1667	29.9	33.5	37.6	40.6111	40.7778	31.4444
	4	385.167	389.333	332.5	67.2778	73.7778	97.0556	231.25	200	193.917	62.1111	63.5556	55.5556
	6	715.75	716.25	650.167	113.688	142.75	161.688	433.5	413.583	421.75	83.75	95	80.125
	8	1097.73	1101.73	1043.27	166.588	241.118	270.529	740.091	716	703.636	112.882	128.177	101
	10	1408.91	1424	1381.82	301.2	430.2	502.9	960.364	1032.55	926.364	185	180	136.4
	12	1583.7	1603.8	1406.1	460.818	548.909	583.727	1113	1038.9	1036.8	181.546	196.454	177.454
	14	1548.27	1584.82	1425.27	745.75	816.667	896	1299	1153.64	1037.73	260.583	281.583	251.5
	16	1720.64	1739.45	1472.18	952.917	1018.08	1041.75	1243.91	1094.73	1057.09	324.583	352.167	314.833

## Sheet: Fig. 3b
		OD730
	Time (day)	SZ3			SZ130			SZ131
	0	2.03	2.03	2.03	1.962	1.962	1.962	1.87	1.87	1.87
	2	6.37	5.96	6.29	6.57	6.4	5.78	6.39	6.33	6.28
	4	7.49	9.76	8.5	9.77	9.41	9.41	9.31	10.51	10.53
	6	10.83	9.51	9.18	9.57	9.42	8.64	10.51	9.99	10.8
	8	9.03	8.61	10.16	9.21	8.94	8.85	11.11	9.79	10.85
	10	7.82	8.06	7.83	8.83	7.58	7.32	9.99	10.11	8.66
	12	8.27	7.21	7.32	8.92	8.18	6.87	10.94	8.47	9.38
	14	7.27	6.81	7.31	7.85	7.95	7.3	10.08	7.66	8.79
	16	7.84	7.31	7.13	8.65	7.42	7.77	10.64	9.21	9.73

## Sheet: Fig. 3c
		Extracellular glucose (mg/L)
	Time (day)	SZ3			SZ130			SZ131
	4	385.167	389.333	332.5	49.4545	55.1818	54.7273	54.0909	60.5455	59.5455
	8	1097.73	1101.73	1043.27	126.091	139.182	127.636	155.727	122.727	138.818
	12	1583.7	1603.8	1406.1	181.75	192.75	178	204.167	174.833	179.917
	16	1720.64	1739.45	1472.18	214	217.727	204.909	217.727	182.273	199.091

## Sheet: Fig. 3d
			Extracellular glucose (mg/L)
		Time (day)	SZ17			SZ159
		4	291.833	292.25	273.5	42.5833	43.9167	41.25
		8	625.833	672.667	637.917	93.5833	93.0833	97.0833
		12	887.636	987.818	981.818	225.818	242	278.727
		16	882.833	886.667	935.667	376	370.333	417.25

## Sheet: Fig. 4b
			Extracellular sugar (mg/L)
		Strain	sucrose			glucose
		SZ130	0.95	0	0	93.1667	117.833	110.667
		SZ130-IPTG	0	0	0	113.833	110.583	121.583
		SZ153	81.8152	99.75	81.2106	137.5	129	140.167
		SZ153-IPTG	366.038	396.985	365.98	142.333	142.333	150.833

## Sheet: Fig. 4c
				Extracellular sugar (mg/L)
			Strain	sucrose			glucose
			FL92	11.97	16.72	20.9	8	9.4	10.8
			SZ21	97.28	90.82	83.6	8.4	6.3	8.5
			SZ153	108.3	112.29	106.59	164.9	178.3	167.1
			FL92+IPTG	189.05	184.3	191.33	8.9	8.7	7.8
			SZ21+IPTG	262.58	286.52	262.96	6.4	8.9	8.2
			SZ153+IPTG	350.74	310.27	338.58	157.5	155.3	175.4

[truncated: 42 more sheets: Fig. 4f, Fig. 4g, Fig. 5b, Fig .5c, Fig. 5d, Fig. 5f, Fig. 7, Fig. 8, Fig. 9a, Fig. 9b, Supp Fig. 3b, Supp Fig. 4a, Supp Fig. 4b, Supp Fig. 4c, Supp Fig. 4d, Supp Fig. 4e, Supp Fig. 4h, Supp Fig. 4i, Supp Fig. 7c, Supp Fig. 7d …]
